# Supplementary material for: Synthetic STARR-seq reveals how DNA shape and sequence modulate transcriptional output and noise
Source: PLoS Genet. 2018 Nov 14;14(11):e1007793. doi: 10.1371/journal.pgen.1007793 (PMC6261644; doi:10.1371/journal.pgen.1007793)
Supplement: S1 Data — (XLSX) [file pgen.1007793.s013.xlsx]

## Sheet: Fig. 1B
Data Fig 1B:
Plasmid:	Insert:	Fold activation	Fold activation	Fold activation	Mean:	std:
		experiment 1	experiment 2	experiment 3
pSS098	scrambled	1.19114	1.10534	1.15126	1.14925	0.0350565
pSS099	genomic FKBP5	5.3776	5.54884	3.36211	4.76285	0.992939
pSS088	Fkbp5-2 GBS	5.68682	6.58034	4.06782	5.44499	1.03989

## Sheet: Fig. 1D
Fig. 1D
Plasmid:	Sequence GBS	Fold activation (Dex/Etoh)	Normalized fold activation:	Flank category:
#pSS098	Scramble control	1.69429
pSS151	GAACATTTTGTACGTACGT	25.9792	15.3334	Enhancing
pSS183	GAACATTTTGTACGGACAT	15.5079	9.15305	Enhancing
pSS184	GAACATTTTGTACGATCGT	9.59429	5.66271	Enhancing
pSS185	GAACATTTTGTACGTACGC	24.5704	14.5019	Enhancing
pSS186	GAACATTTTGTACGTGTTC	13.8024	8.1464	Enhancing
TCA	GAACATTTTGTACGTCAGT	10.3287	6.09615	Neutral
pSS187	GAACATTTTGTACGTCCAT	6.83967	4.03689	Neutral
pSS188	GAACATTTTGTACGGGCTA	10.7413	6.33972	Neutral
pSS189	GAACATTTTGTACGACCGT	7.24225	4.2745	Neutral
pSS190	GAACATTTTGTACGCTTGT	8.13226	4.7998	Neutral
CAT	GAACATTTTGTACGCATGT	3.57574	2.11046	Blunting
pSS191	GAACATTTTGTACGATTTT	4.64727	2.7429	Blunting
pSS192	GAACATTTTGTACGATTGG	5.57794	3.29219	Blunting
pSS193	GAACATTTTGTACGCGACC	3.60778	2.12937	Blunting
pSS194	GAACATTTTGTACGGGGGT	4.29054	2.53235	Blunting

## Sheet: Fig. 2A
Fig. 2A
Sequence GBS	baseMean	log2FoldChange	lfcSE	stat	pvalue	padj	kmer flank
AGAACATTTTGTACGCGACC	1872.86	-0.775615	0.111369	-6.96436	3.29898e-12	5.63027e-11	CGACC
AGAACATTTTGTACGACCCC	1009.58	-0.774845	0.12895	-6.00888	1.86814e-09	2.14941e-08	ACCCC
AGAACATTTTGTACGAGACC	1518.76	-0.753762	0.157319	-4.79129	1.65715e-06	1.16227e-05	AGACC
AGAACATTTTGTACGGGGGG	12571.8	-0.7333	0.0665739	-11.0148	3.24125e-28	4.14879e-26	GGGGG
AGAACATTTTGTACGGGGGT	10636.8	-0.719402	0.0896659	-8.02314	1.03078e-15	2.77767e-14	GGGGT
AGAACATTTTGTACGCATGT	5742.73	-0.715848	0.0843649	-8.48514	2.15459e-17	7.87963e-16	CATGT
AGAACATTTTGTACGGACCC	1779.1	-0.71293	0.116171	-6.13692	8.4137e-10	1.03803e-08	GACCC
AGAACATTTTGTACGATGAC	3489.34	-0.705773	0.103772	-6.80116	1.03783e-11	1.66053e-10	ATGAC
AGAACATTTTGTACGACCCT	1850.64	-0.667195	0.115823	-5.76045	8.3888e-09	8.50508e-08	ACCCT
AGAACATTTTGTACGATTTT	8900.2	-0.667131	0.0714513	-9.33687	9.92266e-21	6.3505e-19	ATTTT
AGAACATTTTGTACGATGGC	5863.87	-0.61192	0.0847779	-7.21792	5.27898e-13	9.65299e-12	ATGGC
AGAACATTTTGTACGTTGAC	5831.96	-0.608557	0.129047	-4.7158	2.40767e-06	1.62201e-05	TTGAC
AGAACATTTTGTACGAGCCC	1875.45	-0.582574	0.135907	-4.28656	1.81462e-05	9.99015e-05	AGCCC
AGAACATTTTGTACGGAAAA	2305.5	-0.581152	0.133891	-4.34048	1.42172e-05	8.08801e-05	GAAAA
AGAACATTTTGTACGTGACC	2520.99	-0.558705	0.134876	-4.14238	3.43725e-05	0.000177765	TGACC
AGAACATTTTGTACGATTGG	8768.2	-0.509204	0.0688284	-7.39818	1.38069e-13	2.90828e-12	ATTGG
AGAACATTTTGTACGATATA	6450.49	-0.507047	0.0990809	-5.1175	3.09605e-07	2.53628e-06	ATATA
AGAACATTTTGTACGAATTT	6307.89	-0.504047	0.0852771	-5.91069	3.40675e-09	3.63386e-08	AATTT
AGAACATTTTGTACGCAAAT	4024.11	-0.497815	0.0999564	-4.98032	6.34786e-07	4.88737e-06	CAAAT
AGAACATTTTGTACGAAAAT	3409.12	-0.487772	0.103376	-4.71844	2.3766e-06	1.61168e-05	AAAAT
AGAACATTTTGTACGATAGC	4997.2	-0.480612	0.077141	-6.23031	4.6551e-10	6.03395e-09	ATAGC
AGAACATTTTGTACGATAAA	2446.85	-0.477297	0.141156	-3.38135	0.000721315	0.00287403	ATAAA
AGAACATTTTGTACGGCCCC	1543.87	-0.474386	0.159315	-2.97765	0.00290467	0.00953327	GCCCC
AGAACATTTTGTACGATATT	6807.87	-0.474217	0.0734047	-6.4603	1.04493e-10	1.44596e-09	ATATT
AGAACATTTTGTACGTCATG	6952.31	-0.461364	0.0887051	-5.2011	1.98109e-07	1.67656e-06	TCATG
AGAACATTTTGTACGCCGGA	2796.09	-0.459757	0.136069	-3.37885	0.000727888	0.00288898	CCGGA
AGAACATTTTGTACGCTTTT	6338.4	-0.456896	0.0670175	-6.81756	9.2603e-12	1.52944e-10	CTTTT
AGAACATTTTGTACGAAGAC	4090.98	-0.455947	0.0754418	-6.04369	1.50627e-09	1.77996e-08	AAGAC
AGAACATTTTGTACGCATGC	3431.76	-0.453391	0.100614	-4.50622	6.59926e-06	3.97508e-05	CATGC
AGAACATTTTGTACGCCACG	2881.05	-0.453256	0.1493	-3.03588	0.00239835	0.00807867	CCACG
AGAACATTTTGTACGATTCC	4549.88	-0.450803	0.0991054	-4.54872	5.39724e-06	3.31367e-05	ATTCC
AGAACATTTTGTACGACACC	1792.01	-0.450744	0.170947	-2.63675	0.00837049	0.0229796	ACACC
AGAACATTTTGTACGGGGTT	12307.6	-0.437553	0.0593599	-7.37118	1.6912e-13	3.33036e-12	GGGTT
AGAACATTTTGTACGATAAT	5907.87	-0.434324	0.0918999	-4.72606	2.28918e-06	1.57323e-05	ATAAT
AGAACATTTTGTACGAATTG	5378.06	-0.428748	0.0768864	-5.57638	2.45577e-08	2.37237e-07	AATTG
AGAACATTTTGTACGAAATC	4497.84	-0.421801	0.0728456	-5.79035	7.02415e-09	7.26538e-08	AAATC
AGAACATTTTGTACGATGCC	4924.7	-0.399694	0.0933917	-4.27977	1.8709e-05	0.00010245	ATGCC
AGAACATTTTGTACGGGGTG	13238.7	-0.39696	0.0491752	-8.07237	6.89461e-16	1.96113e-14	GGGTG
AGAACATTTTGTACGATTTG	9208.2	-0.395079	0.0561537	-7.03569	1.98284e-12	3.50074e-11	ATTTG
AGAACATTTTGTACGATGGA	5903.3	-0.3941	0.112239	-3.51125	0.000446012	0.00190299	ATGGA
AGAACATTTTGTACGACTTT	4080.96	-0.387819	0.0888438	-4.36518	1.27019e-05	7.30717e-05	ACTTT
AGAACATTTTGTACGAAATG	7282.54	-0.386275	0.0979637	-3.94304	8.04553e-05	0.000401884	AAATG
AGAACATTTTGTACGATTCG	5627.52	-0.383007	0.0722231	-5.30311	1.13848e-07	1.01374e-06	ATTCG
AGAACATTTTGTACGATAGG	7332.84	-0.380544	0.0816838	-4.65874	3.18153e-06	2.04899e-05	ATAGG
AGAACATTTTGTACGCAATT	5305.53	-0.378738	0.0964745	-3.92578	8.64489e-05	0.000427651	CAATT
AGAACATTTTGTACGTTAAC	4052.54	-0.378361	0.0984139	-3.84459	0.000120754	0.00055951	TTAAC
AGAACATTTTGTACGGGAAG	7379.3	-0.378213	0.0976027	-3.87503	0.000106612	0.000505421	GGAAG
AGAACATTTTGTACGATAAG	6269.77	-0.377806	0.118404	-3.19081	0.00141875	0.00509755	ATAAG
AGAACATTTTGTACGGGATT	7524.04	-0.376321	0.0891482	-4.2213	2.429e-05	0.000129547	GGATT
AGAACATTTTGTACGATTGC	6996.09	-0.371118	0.0677574	-5.47716	4.32204e-08	4.09793e-07	ATTGC
AGAACATTTTGTACGCTGAC	4093.46	-0.369976	0.0943754	-3.92025	8.84553e-05	0.000431325	CTGAC
AGAACATTTTGTACGATATC	4957.07	-0.365651	0.073592	-4.96862	6.74308e-07	5.15292e-06	ATATC
AGAACATTTTGTACGGGTCA	6053.7	-0.363271	0.0729131	-4.98225	6.28505e-07	4.87568e-06	GGTCA
AGAACATTTTGTACGATATG	8465.34	-0.359949	0.0709837	-5.07087	3.95995e-07	3.19291e-06	ATATG
AGAACATTTTGTACGAAAGG	4597.26	-0.357043	0.0969321	-3.68344	0.000230111	0.00101131	AAAGG
AGAACATTTTGTACGAAAGC	3526.76	-0.356733	0.126565	-2.81857	0.00482381	0.0147833	AAAGC
AGAACATTTTGTACGATTAG	6919.55	-0.355881	0.106482	-3.34215	0.000831318	0.00320026	ATTAG
AGAACATTTTGTACGGAAAC	2008.68	-0.354937	0.105266	-3.37181	0.000746749	0.00292977	GAAAC
AGAACATTTTGTACGCGTTT	6729.1	-0.354609	0.0840931	-4.21687	2.47722e-05	0.000131434	CGTTT
AGAACATTTTGTACGATGCG	6977.03	-0.350785	0.102054	-3.43724	0.000587676	0.00240712	ATGCG
AGAACATTTTGTACGATTAC	5147.3	-0.348157	0.0749304	-4.6464	3.37774e-06	2.14833e-05	ATTAC
AGAACATTTTGTACGCGATT	3352.63	-0.346346	0.0906398	-3.82112	0.000132845	0.000612764	CGATT
AGAACATTTTGTACGAAGAG	4093.48	-0.34539	0.0829456	-4.16405	3.12649e-05	0.000163343	AAGAG
AGAACATTTTGTACGAATCA	5964.96	-0.344149	0.0915722	-3.75822	0.000171124	0.000775361	AATCA
AGAACATTTTGTACGATAAC	2333.67	-0.344079	0.104187	-3.30251	0.000958237	0.00359426	ATAAC
AGAACATTTTGTACGCTATT	4011.22	-0.342418	0.105982	-3.23091	0.00123398	0.00454531	CTATT
AGAACATTTTGTACGATTAT	7208.94	-0.34093	0.104316	-3.26825	0.00108216	0.00402957	ATTAT
AGAACATTTTGTACGGGGTC	6614.75	-0.338714	0.0744679	-4.54845	5.40414e-06	3.31367e-05	GGGTC
AGAACATTTTGTACGAATCG	5793.39	-0.332215	0.103887	-3.19786	0.00138452	0.00500972	AATCG
AGAACATTTTGTACGGTTAT	11146.3	-0.331152	0.0622643	-5.3185	1.04628e-07	9.39817e-07	GTTAT
AGAACATTTTGTACGCTTAC	4335.52	-0.329374	0.114222	-2.88364	0.00393113	0.0123632	CTTAC
AGAACATTTTGTACGACAAT	4777.89	-0.327814	0.111158	-2.94909	0.00318713	0.0102953	ACAAT
AGAACATTTTGTACGATTCT	6038.7	-0.326154	0.0696797	-4.68077	2.85805e-06	1.8904e-05	ATTCT
AGAACATTTTGTACGGGGCG	9723.77	-0.323538	0.0669881	-4.82978	1.36683e-06	9.78765e-06	GGGCG
AGAACATTTTGTACGATTTA	8462.27	-0.323222	0.0600358	-5.38381	7.29243e-08	6.66736e-07	ATTTA
AGAACATTTTGTACGATGGG	12468.1	-0.322789	0.0529193	-6.09965	1.06302e-09	1.29587e-08	ATGGG
AGAACATTTTGTACGACTCA	2604.89	-0.322501	0.160247	-2.01253	0.0441645	0.0922948	ACTCA
AGAACATTTTGTACGGTGGT	14578.8	-0.319865	0.0429624	-7.44523	9.67762e-14	2.15432e-12	GTGGT
AGAACATTTTGTACGCGAAG	3376.9	-0.316438	0.107241	-2.95071	0.00317045	0.0102739	CGAAG
AGAACATTTTGTACGGTGGG	18192.2	-0.313818	0.0361964	-8.66987	4.32624e-18	1.92612e-16	GTGGG
AGAACATTTTGTACGACACT	2523.24	-0.310539	0.127325	-2.43895	0.0147301	0.0370927	ACACT
AGAACATTTTGTACGCATGG	6395.51	-0.310069	0.0806241	-3.84586	0.00012013	0.00055951	CATGG
AGAACATTTTGTACGGATTT	7962.09	-0.308894	0.0759795	-4.06549	4.79317e-05	0.00024298	GATTT
AGAACATTTTGTACGAGGGG	10283.7	-0.308373	0.0598648	-5.15116	2.58885e-07	2.17294e-06	AGGGG
AGAACATTTTGTACGATTAA	6649.44	-0.308231	0.0678175	-4.54501	5.49321e-06	3.34824e-05	ATTAA
AGAACATTTTGTACGCAAGC	4233.04	-0.307253	0.0814805	-3.77088	0.000162675	0.000740354	CAAGC
AGAACATTTTGTACGACATA	4626.37	-0.307081	0.111544	-2.75301	0.00590496	0.0173215	ACATA
AGAACATTTTGTACGAGGGT	9958.12	-0.307012	0.0688536	-4.45891	8.23756e-06	4.90422e-05	AGGGT
AGAACATTTTGTACGTGATT	10727.9	-0.306469	0.0807405	-3.79573	0.00014721	0.000672959	TGATT
AGAACATTTTGTACGAAATT	5520.59	-0.306462	0.078104	-3.92377	8.71743e-05	0.000429166	AAATT
AGAACATTTTGTACGCAACT	3034.73	-0.305501	0.135277	-2.25834	0.0239243	0.0559753	CAACT
AGAACATTTTGTACGAAATA	3990.82	-0.304921	0.0936296	-3.25667	0.00112728	0.00418236	AAATA
AGAACATTTTGTACGAGGCC	3149.79	-0.297958	0.0873866	-3.40965	0.000650459	0.00261204	AGGCC
AGAACATTTTGTACGCTGGA	5841.77	-0.296888	0.0834442	-3.55793	0.000373794	0.00161504	CTGGA
AGAACATTTTGTACGCCGGC	3723.09	-0.295833	0.0946803	-3.12455	0.00178078	0.00624494	CCGGC
AGAACATTTTGTACGCCCAC	1646.32	-0.295513	0.153723	-1.92238	0.0545585	0.107438	CCCAC
AGAACATTTTGTACGAAAAG	4298.3	-0.292756	0.102321	-2.86116	0.00422094	0.0130977	AAAAG
AGAACATTTTGTACGGAGGC	6403.11	-0.286468	0.073537	-3.89556	9.79712e-05	0.000470998	GAGGC
AGAACATTTTGTACGAAACC	2119.63	-0.286336	0.14375	-1.9919	0.0463825	0.0955647	AAACC
AGAACATTTTGTACGGAAAT	4756.47	-0.285932	0.114978	-2.48684	0.0128885	0.0330773	GAAAT
AGAACATTTTGTACGCTTCC	2439.77	-0.285105	0.13609	-2.09497	0.0361737	0.0783203	CTTCC
AGAACATTTTGTACGACCAC	2192.31	-0.283738	0.141795	-2.00105	0.0453867	0.0940809	ACCAC
AGAACATTTTGTACGCTTAT	6999.89	-0.282674	0.0754241	-3.74779	0.000178397	0.00080475	CTTAT
AGAACATTTTGTACGAGCTT	3876	-0.281833	0.107388	-2.62443	0.00867931	0.0235122	AGCTT
AGAACATTTTGTACGGGAAT	3464.19	-0.281209	0.105045	-2.67703	0.00742776	0.0210111	GGAAT
AGAACATTTTGTACGAATGG	7570.33	-0.279934	0.0795101	-3.52073	0.000430357	0.00184387	AATGG
AGAACATTTTGTACGGAAGA	2924.78	-0.279116	0.107125	-2.60551	0.00917386	0.0244636	GAAGA
AGAACATTTTGTACGAAGTG	8250.03	-0.275659	0.0651518	-4.23103	2.32626e-05	0.000124717	AAGTG
AGAACATTTTGTACGAGTCG	7785.82	-0.274844	0.101174	-2.71654	0.00659679	0.0191272	AGTCG
AGAACATTTTGTACGGTGAC	5546.77	-0.274004	0.093774	-2.92196	0.00347839	0.0110962	GTGAC
AGAACATTTTGTACGTTAAT	10374.9	-0.271241	0.0535957	-5.06087	4.17353e-07	3.33882e-06	TTAAT
AGAACATTTTGTACGAGAAT	3738.32	-0.271218	0.100581	-2.6965	0.00700716	0.0200428	AGAAT
AGAACATTTTGTACGAATCC	2767.43	-0.271211	0.1132	-2.39587	0.0165811	0.0407171	AATCC
AGAACATTTTGTACGCGCTT	3858.14	-0.270732	0.141817	-1.90902	0.0562589	0.109523	CGCTT
AGAACATTTTGTACGAGGAG	6564.59	-0.269596	0.0644125	-4.18546	2.84587e-05	0.000149445	AGGAG
AGAACATTTTGTACGCCTTT	4823.56	-0.267446	0.0901669	-2.96612	0.00301581	0.00984246	CCTTT
AGAACATTTTGTACGTTTTT	17502	-0.267374	0.0464774	-5.75278	8.77867e-09	8.81309e-08	TTTTT
AGAACATTTTGTACGTTGCT	6500.81	-0.265423	0.0712658	-3.72441	0.000195772	0.000871609	TTGCT
AGAACATTTTGTACGACTCG	4842.7	-0.264046	0.0723928	-3.64741	0.000264895	0.00115427	ACTCG
AGAACATTTTGTACGATGGT	9078.76	-0.26396	0.0714816	-3.6927	0.000221888	0.000983607	ATGGT
AGAACATTTTGTACGATTGA	5409.67	-0.261744	0.0812028	-3.22334	0.00126707	0.00461737	ATTGA
AGAACATTTTGTACGGCTTT	7244.52	-0.261456	0.0854204	-3.06081	0.0022074	0.00753458	GCTTT
AGAACATTTTGTACGACCTA	3360.65	-0.26102	0.0894853	-2.91691	0.00353521	0.0112424	ACCTA
AGAACATTTTGTACGAGCTC	3531.03	-0.260548	0.115893	-2.24818	0.0245647	0.0567816	AGCTC
AGAACATTTTGTACGAAAAC	3129.34	-0.260258	0.157905	-1.64819	0.0993145	0.172956	AAAAC
AGAACATTTTGTACGGAAAG	5266.04	-0.258587	0.0801744	-3.2253	0.00125839	0.00461737	GAAAG
AGAACATTTTGTACGCCATT	4607.25	-0.256236	0.0794783	-3.22397	0.00126428	0.00461737	CCATT
AGAACATTTTGTACGCATTT	5437.64	-0.255607	0.0749031	-3.41251	0.000643684	0.00260527	CATTT
AGAACATTTTGTACGCCACT	2802.7	-0.254446	0.0962196	-2.64443	0.00818295	0.0225439	CCACT
AGAACATTTTGTACGGGTTT	6612.8	-0.253847	0.0905735	-2.80266	0.00506829	0.0153463	GGTTT
AGAACATTTTGTACGAAAGA	3123.8	-0.252762	0.122545	-2.06262	0.0391491	0.0840433	AAAGA
AGAACATTTTGTACGGAAGT	8128.13	-0.252372	0.0757497	-3.33166	0.000863298	0.00329857	GAAGT
AGAACATTTTGTACGATAGT	7312.77	-0.25188	0.0653446	-3.85463	0.000115903	0.000546934	ATAGT
AGAACATTTTGTACGAATTA	5575.25	-0.251774	0.0950702	-2.6483	0.00808986	0.0224499	AATTA
AGAACATTTTGTACGAAAAA	2493.03	-0.251251	0.123547	-2.03365	0.0419866	0.0891998	AAAAA
AGAACATTTTGTACGCGTCA	4480.03	-0.248922	0.103026	-2.41611	0.0156874	0.0388957	CGTCA
AGAACATTTTGTACGGTGGC	8845.74	-0.248439	0.060671	-4.09485	4.22441e-05	0.000215214	GTGGC
AGAACATTTTGTACGCGGGC	4541.07	-0.242237	0.113252	-2.13892	0.0324422	0.0712893	CGGGC
AGAACATTTTGTACGAGATG	7637.32	-0.242133	0.078634	-3.07923	0.00207533	0.00715535	AGATG
AGAACATTTTGTACGCGTGG	9481.86	-0.241822	0.0566083	-4.27184	1.93866e-05	0.000105595	CGTGG
AGAACATTTTGTACGAAGCG	4828.8	-0.241078	0.282299	-0.853982	0.393115	0.510072	AAGCG
AGAACATTTTGTACGGCAAC	2860.54	-0.24035	0.122527	-1.9616	0.0498088	0.100799	GCAAC
AGAACATTTTGTACGCGAAA	3502.97	-0.239868	0.103178	-2.3248	0.0200825	0.0478244	CGAAA
AGAACATTTTGTACGAGGTC	4768.13	-0.23876	0.13449	-1.7753	0.075849	0.140198	AGGTC
AGAACATTTTGTACGCTGGC	5532.51	-0.238009	0.0748728	-3.17884	0.00147864	0.00527572	CTGGC
AGAACATTTTGTACGAACCC	1939.26	-0.237779	0.138333	-1.71889	0.085634	0.153841	AACCC
AGAACATTTTGTACGCAAAG	4100.93	-0.236767	0.0971255	-2.43775	0.0147791	0.0370927	CAAAG
AGAACATTTTGTACGACATT	5940.48	-0.236092	0.076109	-3.10203	0.00192199	0.00667158	ACATT
AGAACATTTTGTACGCTAAG	5748.08	-0.234366	0.0891292	-2.62951	0.00855087	0.0232836	CTAAG
AGAACATTTTGTACGGTCAC	6030.99	-0.233839	0.0945911	-2.4721	0.0134321	0.0341302	GTCAC
AGAACATTTTGTACGAGGTT	9034.74	-0.233798	0.0596271	-3.921	8.81819e-05	0.000431325	AGGTT
AGAACATTTTGTACGTGATA	7535.32	-0.230721	0.0847863	-2.72121	0.00650432	0.0189216	TGATA
AGAACATTTTGTACGCCAAA	1984.28	-0.229844	0.185935	-1.23615	0.216402	0.317472	CCAAA
AGAACATTTTGTACGATTCA	5273.36	-0.229531	0.0847872	-2.70715	0.00678643	0.0194658	ATTCA
AGAACATTTTGTACGCGGCT	4299.71	-0.229236	0.117338	-1.95363	0.0507446	0.102087	CGGCT
AGAACATTTTGTACGCAAGA	2913.08	-0.228761	0.126786	-1.8043	0.0711839	0.133258	CAAGA
AGAACATTTTGTACGTTTAT	14192	-0.225796	0.059267	-3.8098	0.000139077	0.00063863	TTTAT
AGAACATTTTGTACGAGAAA	3496.48	-0.225311	0.108044	-2.08536	0.0370364	0.0798427	AGAAA
AGAACATTTTGTACGATTTC	3900.71	-0.224093	0.106969	-2.09493	0.0361773	0.0783203	ATTTC
AGAACATTTTGTACGTATTG	14181.5	-0.224083	0.064466	-3.47599	0.000508963	0.00211011	TATTG
AGAACATTTTGTACGGTAAG	8221.77	-0.223125	0.085347	-2.61433	0.00894034	0.0239449	GTAAG
AGAACATTTTGTACGTTATT	13499.2	-0.219632	0.0463882	-4.73466	2.19427e-06	1.5182e-05	TTATT
AGAACATTTTGTACGACGGC	3629.03	-0.219225	0.0902065	-2.43026	0.015088	0.0376832	ACGGC
AGAACATTTTGTACGGGATG	10650.5	-0.218798	0.0723662	-3.02349	0.00249881	0.00838944	GGATG
AGAACATTTTGTACGAAGCT	4338.01	-0.217739	0.0909884	-2.39304	0.0167095	0.0408366	AAGCT
AGAACATTTTGTACGAGGGC	8160.81	-0.217598	0.0625373	-3.47948	0.00050238	0.00209974	AGGGC
AGAACATTTTGTACGACAAG	3616.8	-0.217555	0.127957	-1.70022	0.0890894	0.15921	ACAAG
AGAACATTTTGTACGCCATG	3340.48	-0.217297	0.116514	-1.86499	0.0621831	0.119466	CCATG
AGAACATTTTGTACGCACCC	2143.93	-0.216986	0.111323	-1.94916	0.0512764	0.102702	CACCC
AGAACATTTTGTACGGAAGC	2890.97	-0.216734	0.0924471	-2.34441	0.0190572	0.0458372	GAAGC
AGAACATTTTGTACGAGATT	7040.87	-0.216221	0.0693692	-3.11697	0.00182723	0.00638596	AGATT
AGAACATTTTGTACGCCCTT	4037.68	-0.215585	0.12154	-1.77379	0.0760984	0.140405	CCCTT
AGAACATTTTGTACGGATAG	5368.1	-0.214157	0.0803714	-2.66459	0.00770814	0.0216844	GATAG
AGAACATTTTGTACGATGCT	5715.76	-0.209722	0.0844535	-2.48329	0.0130176	0.0333251	ATGCT
AGAACATTTTGTACGAAGGA	6239.28	-0.209558	0.0748173	-2.80094	0.00509547	0.0153463	AAGGA
AGAACATTTTGTACGGATTC	6181.62	-0.208608	0.0740339	-2.81774	0.00483633	0.0147833	GATTC
AGAACATTTTGTACGAATAA	4200.08	-0.208347	0.0968993	-2.15014	0.0315439	0.0694644	AATAA
AGAACATTTTGTACGAAGTT	7871.34	-0.207813	0.0797883	-2.60455	0.00919947	0.0244682	AAGTT
AGAACATTTTGTACGGATTG	7051.86	-0.206388	0.0716505	-2.88049	0.00397061	0.0124339	GATTG
AGAACATTTTGTACGACTCT	3725.92	-0.205798	0.144721	-1.42203	0.155018	0.246634	ACTCT
AGAACATTTTGTACGCCGAA	2325.53	-0.205377	0.14528	-1.41367	0.157459	0.248193	CCGAA
AGAACATTTTGTACGCCTAC	2445.92	-0.20515	0.130497	-1.57206	0.115937	0.197208	CCTAC
AGAACATTTTGTACGTCATC	4583.4	-0.204633	0.0871767	-2.34734	0.0189082	0.045665	TCATC
AGAACATTTTGTACGAAAGT	5347.45	-0.204499	0.0777315	-2.63084	0.00851748	0.0232584	AAAGT
AGAACATTTTGTACGGTTAC	5017.96	-0.203966	0.0807033	-2.52735	0.0114926	0.0299452	GTTAC
AGAACATTTTGTACGCTAAC	3094.88	-0.201405	0.150394	-1.33918	0.180512	0.275887	CTAAC
AGAACATTTTGTACGCTGGT	11094.1	-0.201282	0.0567269	-3.54827	0.000387776	0.00166842	CTGGT
AGAACATTTTGTACGACTAT	6601.32	-0.201166	0.0740736	-2.71576	0.00661234	0.0191272	ACTAT
AGAACATTTTGTACGCTTAG	7272.26	-0.199312	0.0768536	-2.59341	0.00950307	0.0251451	CTTAG
AGAACATTTTGTACGACCTC	2221.7	-0.198784	0.101465	-1.95913	0.0500971	0.101182	ACCTC
AGAACATTTTGTACGTAAAC	3773.02	-0.197245	0.0809041	-2.43801	0.0147684	0.0370927	TAAAC
AGAACATTTTGTACGCGATG	6812.42	-0.197118	0.0851682	-2.31445	0.0206429	0.0489313	CGATG
AGAACATTTTGTACGGCATC	3321.42	-0.196889	0.0971043	-2.0276	0.0426012	0.0899456	GCATC
AGAACATTTTGTACGAGTAT	8239.69	-0.195727	0.0864028	-2.26529	0.023495	0.0553078	AGTAT
AGAACATTTTGTACGGATAC	3528.19	-0.195009	0.101798	-1.91565	0.0554098	0.108697	GATAC
AGAACATTTTGTACGCGTAG	8694.3	-0.194602	0.088018	-2.21094	0.0270402	0.0615315	CGTAG
AGAACATTTTGTACGTTTAC	8021.99	-0.191713	0.0946987	-2.02446	0.0429233	0.0900685	TTTAC
AGAACATTTTGTACGCAGGG	7682.37	-0.191405	0.0719003	-2.66209	0.00776565	0.0217864	CAGGG
AGAACATTTTGTACGAGTTG	7898.92	-0.190877	0.0763623	-2.49962	0.0124326	0.0320678	AGTTG
AGAACATTTTGTACGCTAAA	3581.32	-0.18986	0.119886	-1.58367	0.113269	0.19367	CTAAA
AGAACATTTTGTACGCGTCG	6953.6	-0.188968	0.0839128	-2.25196	0.0243251	0.056355	CGTCG
AGAACATTTTGTACGGGACC	4088.2	-0.188656	0.0806835	-2.33822	0.0193759	0.0463573	GGACC
AGAACATTTTGTACGTTGGC	8249.43	-0.187449	0.0707249	-2.65039	0.0080398	0.0223716	TTGGC
AGAACATTTTGTACGGGTCG	11706.4	-0.18725	0.0844825	-2.21643	0.0266619	0.0608058	GGTCG
AGAACATTTTGTACGCTGCG	5797.99	-0.18652	0.0795672	-2.34418	0.019069	0.0458372	CTGCG
AGAACATTTTGTACGTGGGT	15923.8	-0.186332	0.0584552	-3.1876	0.00143459	0.00513642	TGGGT
AGAACATTTTGTACGACGCA	3202.04	-0.186204	0.119138	-1.56292	0.118071	0.19853	ACGCA
AGAACATTTTGTACGACACG	3768.15	-0.185086	0.093233	-1.9852	0.0471218	0.096893	ACACG
AGAACATTTTGTACGAAGCC	1931.11	-0.184693	0.124812	-1.47978	0.138933	0.227264	AAGCC
AGAACATTTTGTACGCGCAG	4373.4	-0.184684	0.0759634	-2.43122	0.015048	0.0376752	CGCAG
AGAACATTTTGTACGCAACG	2978.84	-0.183935	0.104181	-1.76553	0.0774744	0.142175	CAACG
AGAACATTTTGTACGAGCGC	6867.21	-0.182372	0.0688976	-2.647	0.00812089	0.0224751	AGCGC
AGAACATTTTGTACGTTGAG	9873.29	-0.182045	0.0570222	-3.19254	0.00141029	0.00508499	TTGAG
AGAACATTTTGTACGGTAAT	8680.99	-0.181746	0.0857211	-2.12021	0.0339886	0.0742097	GTAAT
AGAACATTTTGTACGTCATT	7462.54	-0.180599	0.0690319	-2.61616	0.00889245	0.0238999	TCATT
AGAACATTTTGTACGCAGCG	4530.55	-0.179808	0.111537	-1.6121	0.106941	0.184667	CAGCG
AGAACATTTTGTACGCGAAT	5199.4	-0.179525	0.0668582	-2.68516	0.00724954	0.0206209	CGAAT
AGAACATTTTGTACGAAGGC	3392.69	-0.178128	0.0902106	-1.97458	0.0483158	0.099149	AAGGC
AGAACATTTTGTACGGCAAT	5832.53	-0.177585	0.0662164	-2.68188	0.00732095	0.0207663	GCAAT
AGAACATTTTGTACGTTTAG	12325.5	-0.176409	0.0514213	-3.43066	0.000602115	0.00244669	TTTAG
AGAACATTTTGTACGCTCCA	2322.77	-0.174206	0.135628	-1.28444	0.198987	0.297899	CTCCA
AGAACATTTTGTACGCTCTT	4678.71	-0.174188	0.127882	-1.3621	0.173167	0.267455	CTCTT
AGAACATTTTGTACGTTTCG	10580.5	-0.174177	0.0726031	-2.39903	0.0164387	0.0404645	TTTCG
AGAACATTTTGTACGGTCAG	8496.08	-0.17408	0.0632521	-2.75216	0.00592044	0.0173215	GTCAG
AGAACATTTTGTACGCGCTG	5821.3	-0.173959	0.0883812	-1.96828	0.0490355	0.0996277	CGCTG
AGAACATTTTGTACGCTATG	6728.37	-0.173888	0.070142	-2.47908	0.013172	0.0335527	CTATG
AGAACATTTTGTACGCTAGC	4706.83	-0.173788	0.0911208	-1.90723	0.0564907	0.109766	CTAGC
AGAACATTTTGTACGCAAAA	1537.39	-0.172375	0.14357	-1.20064	0.229892	0.333914	CAAAA
AGAACATTTTGTACGGATAA	5507.82	-0.172158	0.0754246	-2.28251	0.022459	0.0529908	GATAA
AGAACATTTTGTACGCTAAT	5651.75	-0.170903	0.0713834	-2.39415	0.0166589	0.0408103	CTAAT
AGAACATTTTGTACGTGAAT	8986.22	-0.170015	0.056268	-3.02152	0.00251506	0.00841641	TGAAT
AGAACATTTTGTACGGGTAG	11104.8	-0.169764	0.0497705	-3.41093	0.000647424	0.00261009	GGTAG
AGAACATTTTGTACGCATCT	4368.17	-0.169243	0.0729043	-2.32145	0.0202628	0.0481418	CATCT
AGAACATTTTGTACGGAATA	4980.53	-0.169225	0.0835289	-2.02595	0.0427699	0.0900685	GAATA
AGAACATTTTGTACGCAGGT	7245.86	-0.168853	0.0731853	-2.3072	0.0210439	0.0497668	CAGGT
AGAACATTTTGTACGTAAAA	5103.79	-0.168068	0.0674958	-2.49005	0.0127725	0.0328619	TAAAA
AGAACATTTTGTACGCGTGT	9194.38	-0.166758	0.0809568	-2.05984	0.039414	0.0842587	CGTGT
AGAACATTTTGTACGCCATA	3067.39	-0.166281	0.094841	-1.75326	0.0795567	0.145735	CCATA
AGAACATTTTGTACGGCCTC	4224.58	-0.163026	0.104185	-1.56477	0.117637	0.19853	GCCTC
AGAACATTTTGTACGCTTTC	5373.57	-0.163016	0.0934014	-1.74532	0.0809288	0.14772	CTTTC
AGAACATTTTGTACGTCAAT	5266.37	-0.162713	0.0756748	-2.15016	0.0315427	0.0694644	TCAAT
AGAACATTTTGTACGCGGGA	5555.03	-0.162278	0.0866559	-1.87267	0.0611138	0.117633	CGGGA
AGAACATTTTGTACGGGTAA	8339	-0.162149	0.0832158	-1.94854	0.0513509	0.102702	GGTAA
AGAACATTTTGTACGAGTCT	4106.23	-0.161778	0.137069	-1.18026	0.237896	0.344076	AGTCT
AGAACATTTTGTACGGGGCC	3579.35	-0.160223	0.0873338	-1.8346	0.0665648	0.126932	GGGCC
AGAACATTTTGTACGTGACT	6438.82	-0.160023	0.113106	-1.41481	0.157125	0.248193	TGACT
AGAACATTTTGTACGTCACT	5185.3	-0.159815	0.0718036	-2.22573	0.0260324	0.0595027	TCACT
AGAACATTTTGTACGAGAGT	6945.96	-0.159434	0.10068	-1.58358	0.113289	0.19367	AGAGT
AGAACATTTTGTACGGGGGC	8222.8	-0.158718	0.0667236	-2.37874	0.0173718	0.0422535	GGGGC
AGAACATTTTGTACGAGGCG	8417.92	-0.158418	0.0772033	-2.05195	0.040174	0.0855264	AGGCG
AGAACATTTTGTACGCAGGC	5455.99	-0.158176	0.104757	-1.50993	0.131061	0.215765	CAGGC
AGAACATTTTGTACGTATCG	6210.73	-0.157936	0.073003	-2.16341	0.0305096	0.0677697	TATCG
AGAACATTTTGTACGTTTGA	8750.68	-0.15591	0.0800573	-1.94748	0.0514773	0.102754	TTTGA
AGAACATTTTGTACGTCATA	7989.75	-0.155909	0.059549	-2.61816	0.00884055	0.023823	TCATA
AGAACATTTTGTACGATAGA	6088.75	-0.155642	0.0775027	-2.00822	0.04462	0.0930568	ATAGA
AGAACATTTTGTACGTTAGC	7541.06	-0.155024	0.0916693	-1.69112	0.0908141	0.160889	TTAGC
AGAACATTTTGTACGGAGGT	7443.99	-0.154719	0.0912952	-1.69471	0.0901305	0.159954	GAGGT
AGAACATTTTGTACGTGGGC	10499.7	-0.15426	0.0532919	-2.89463	0.00379609	0.0119975	TGGGC
AGAACATTTTGTACGGGTTG	11799.6	-0.152602	0.0525589	-2.90344	0.00369092	0.0117013	GGTTG
AGAACATTTTGTACGATGCA	4295.51	-0.152154	0.0772402	-1.96988	0.048852	0.0995035	ATGCA
AGAACATTTTGTACGCCAAT	2690.24	-0.152055	0.115092	-1.32116	0.186448	0.282013	CCAAT
AGAACATTTTGTACGTATGG	12350.4	-0.151958	0.0553458	-2.74562	0.00603974	0.0176202	TATGG
AGAACATTTTGTACGTTTTG	14493.3	-0.150396	0.0514568	-2.92276	0.0034694	0.0110962	TTTTG
AGAACATTTTGTACGAGGAA	4765.93	-0.150164	0.0981568	-1.52984	0.126056	0.208869	AGGAA
AGAACATTTTGTACGCAAAC	2177.03	-0.149739	0.120154	-1.24623	0.212681	0.313811	CAAAC
AGAACATTTTGTACGTTTTA	14120.1	-0.149386	0.0471626	-3.16746	0.00153777	0.00546761	TTTTA
AGAACATTTTGTACGAGCCG	4335.37	-0.149362	0.0767831	-1.94525	0.0517447	0.103087	AGCCG
AGAACATTTTGTACGTGTCA	7423.52	-0.148617	0.0663094	-2.24127	0.0250086	0.0576774	TGTCA
AGAACATTTTGTACGCAAGT	5045.77	-0.146863	0.112587	-1.30443	0.192086	0.28841	CAAGT
AGAACATTTTGTACGGCATT	5861.06	-0.146193	0.0836061	-1.7486	0.0803604	0.146945	GCATT
AGAACATTTTGTACGCGGAC	2219.59	-0.146086	0.138584	-1.05413	0.291824	0.407531	CGGAC
AGAACATTTTGTACGTGGCC	6690.38	-0.144633	0.0920652	-1.57098	0.116186	0.197208	TGGCC
AGAACATTTTGTACGCGAGT	5786.67	-0.143977	0.0943099	-1.52664	0.126851	0.209515	CGAGT
AGAACATTTTGTACGAGCTG	6158.18	-0.143773	0.0811264	-1.77221	0.0763594	0.140633	AGCTG
AGAACATTTTGTACGACGGA	5115.12	-0.142623	0.0734559	-1.94161	0.0521846	0.103761	ACGGA
AGAACATTTTGTACGACCTT	2749.45	-0.142347	0.099406	-1.43198	0.152151	0.243441	ACCTT
AGAACATTTTGTACGACAAA	3494.94	-0.142139	0.0951248	-1.49424	0.135114	0.221725	ACAAA
AGAACATTTTGTACGCTTTG	6717.32	-0.141527	0.0717927	-1.97134	0.0486854	0.0995035	CTTTG
AGAACATTTTGTACGAGAAG	4468.56	-0.141308	0.0910841	-1.5514	0.120805	0.202462	AGAAG
AGAACATTTTGTACGAGCGA	3680.19	-0.140454	0.0810242	-1.73348	0.0830108	0.150982	AGCGA
AGAACATTTTGTACGGCAAG	6948.11	-0.140294	0.07666	-1.83008	0.0672377	0.127302	GCAAG
AGAACATTTTGTACGCGGAA	3303.55	-0.140129	0.115214	-1.21625	0.22389	0.326121	CGGAA
AGAACATTTTGTACGCGCGG	7041.44	-0.138858	0.0684638	-2.0282	0.0425403	0.0899456	CGCGG
AGAACATTTTGTACGCTTCT	5566.99	-0.138625	0.0702428	-1.97351	0.0484379	0.0992007	CTTCT
AGAACATTTTGTACGGTTTT	12066.6	-0.138408	0.0492597	-2.80976	0.00495792	0.015065	GTTTT
AGAACATTTTGTACGACTTC	2955.2	-0.137363	0.098608	-1.39303	0.163612	0.255394	ACTTC
AGAACATTTTGTACGCTGCC	3321.44	-0.13716	0.0940008	-1.45914	0.144527	0.235266	CTGCC
AGAACATTTTGTACGCTAGT	5442.27	-0.136408	0.0672438	-2.02856	0.0425027	0.0899456	CTAGT
AGAACATTTTGTACGTCACC	2301.83	-0.135761	0.108814	-1.24764	0.212162	0.313498	TCACC
AGAACATTTTGTACGCGATA	3769.2	-0.135576	0.0873598	-1.55192	0.12068	0.202462	CGATA
AGAACATTTTGTACGGGTGG	15372.4	-0.135465	0.0399153	-3.39381	0.000689268	0.00275707	GGTGG
AGAACATTTTGTACGCTCCC	1817.84	-0.133628	0.114769	-1.16433	0.244292	0.349868	CTCCC
AGAACATTTTGTACGCCCTG	2509.15	-0.133212	0.106514	-1.25065	0.211062	0.312774	CCCTG
AGAACATTTTGTACGAAGGG	10696.2	-0.132969	0.0505111	-2.63247	0.00847663	0.0232087	AAGGG
AGAACATTTTGTACGGAGAG	6129.56	-0.132638	0.0661058	-2.00645	0.0448082	0.0932593	GAGAG
AGAACATTTTGTACGGTTAG	14568	-0.132356	0.0441213	-2.99982	0.00270138	0.00895215	GTTAG
AGAACATTTTGTACGGATAT	5781.41	-0.132237	0.0894672	-1.47805	0.139394	0.227654	GATAT
AGAACATTTTGTACGAATAC	4782.11	-0.131868	0.0839713	-1.5704	0.116322	0.197208	AATAC
AGAACATTTTGTACGCGGAG	5606.92	-0.131328	0.069457	-1.89079	0.0586529	0.113536	CGGAG
AGAACATTTTGTACGGAGGA	6684.97	-0.129679	0.0730071	-1.77626	0.0756907	0.140158	GAGGA
AGAACATTTTGTACGCTTTA	6397.81	-0.128699	0.10247	-1.25597	0.209129	0.310359	CTTTA
AGAACATTTTGTACGGAGGG	12003.2	-0.128692	0.0549924	-2.34018	0.0192744	0.0462224	GAGGG
AGAACATTTTGTACGATGAA	5872.04	-0.127751	0.086232	-1.48148	0.13848	0.226886	ATGAA
AGAACATTTTGTACGCCCCC	880.933	-0.127707	0.192885	-0.662087	0.507915	0.61697	CCCCC
AGAACATTTTGTACGAGGTG	10556.6	-0.127492	0.0703835	-1.81139	0.070081	0.131917	AGGTG
AGAACATTTTGTACGGTGGA	10451.5	-0.124964	0.0561155	-2.2269	0.0259538	0.0594557	GTGGA
AGAACATTTTGTACGGATGG	11240.1	-0.12491	0.0724224	-1.72474	0.0845736	0.15274	GATGG
AGAACATTTTGTACGATACT	4708.7	-0.124846	0.120325	-1.03758	0.299468	0.416651	ATACT
AGAACATTTTGTACGCATGA	4953.48	-0.124034	0.0801091	-1.54832	0.121546	0.20337	CATGA
AGAACATTTTGTACGACGCT	3406.81	-0.123317	0.132435	-0.931156	0.351773	0.470255	ACGCT
AGAACATTTTGTACGAATTC	4556.04	-0.122844	0.0711297	-1.72704	0.0841602	0.152368	AATTC
AGAACATTTTGTACGTTTCA	9691.4	-0.122679	0.0614661	-1.99587	0.0459478	0.0948599	TTTCA
AGAACATTTTGTACGCATCA	3774.04	-0.122363	0.0847376	-1.44402	0.148734	0.240326	CATCA
AGAACATTTTGTACGAATAG	6041.39	-0.122212	0.0719524	-1.69852	0.0894104	0.159228	AATAG
AGAACATTTTGTACGCAGTC	4591.6	-0.121926	0.0836056	-1.45835	0.144743	0.235266	CAGTC
AGAACATTTTGTACGTTAAA	6714.31	-0.121838	0.0730169	-1.66863	0.0951902	0.167195	TTAAA
AGAACATTTTGTACGTTGGT	16714.3	-0.12152	0.0503759	-2.41227	0.0158534	0.0392122	TTGGT
AGAACATTTTGTACGTGTGA	10003.3	-0.121468	0.064328	-1.88827	0.0589903	0.113974	TGTGA
AGAACATTTTGTACGTTGCC	4419.19	-0.121356	0.0920577	-1.31826	0.187415	0.282641	TTGCC
AGAACATTTTGTACGCATCC	1779.18	-0.121247	0.121704	-0.996246	0.319131	0.440592	CATCC
AGAACATTTTGTACGTTTCC	5311.3	-0.120538	0.0995905	-1.21033	0.22615	0.328946	TTTCC
AGAACATTTTGTACGGGATA	6985.87	-0.120198	0.0830584	-1.44715	0.147855	0.239562	GGATA
AGAACATTTTGTACGCATAT	7894.35	-0.120192	0.0783979	-1.5331	0.125251	0.207873	CATAT
AGAACATTTTGTACGCGGTT	8355.61	-0.11966	0.0645177	-1.85469	0.063641	0.12181	CGGTT
AGAACATTTTGTACGGAGAC	3012.89	-0.119397	0.100957	-1.18265	0.236946	0.343187	GAGAC
AGAACATTTTGTACGTAATC	4688.59	-0.119357	0.11081	-1.07713	0.281422	0.394761	TAATC
AGAACATTTTGTACGAGTTA	7902.63	-0.11898	0.0607758	-1.95768	0.050267	0.101326	AGTTA
AGAACATTTTGTACGTTTGG	15828.7	-0.117113	0.0432462	-2.70805	0.00676789	0.0194658	TTTGG
AGAACATTTTGTACGACGTG	6679.41	-0.117004	0.0650322	-1.79918	0.0719909	0.134523	ACGTG
AGAACATTTTGTACGGAATT	7261.52	-0.115571	0.100263	-1.15267	0.249044	0.355678	GAATT
AGAACATTTTGTACGTGGAC	7142.71	-0.115476	0.0673615	-1.71428	0.0864775	0.155084	TGGAC
AGAACATTTTGTACGCGGGG	11835.7	-0.115236	0.0576495	-1.9989	0.0456189	0.0943713	CGGGG
AGAACATTTTGTACGGGAGG	13118.4	-0.115186	0.0766873	-1.50202	0.133093	0.21876	GGAGG
AGAACATTTTGTACGTATCA	5141.64	-0.114663	0.101755	-1.12685	0.259805	0.368988	TATCA
AGAACATTTTGTACGTTGCA	7632.57	-0.114377	0.0680959	-1.67965	0.0930248	0.164023	TTGCA
AGAACATTTTGTACGCGCCC	1164.79	-0.114373	0.194197	-0.588956	0.555891	0.65801	CGCCC
AGAACATTTTGTACGACAGG	5854.88	-0.11395	0.084691	-1.34548	0.178471	0.273994	ACAGG
AGAACATTTTGTACGCGAGG	8879.63	-0.113913	0.0825679	-1.37962	0.167703	0.260194	CGAGG
AGAACATTTTGTACGTGTTA	11540.7	-0.113133	0.0792111	-1.42824	0.153223	0.244774	TGTTA
AGAACATTTTGTACGAATAT	7096.23	-0.111495	0.0836327	-1.33315	0.182483	0.277244	AATAT
AGAACATTTTGTACGACTAA	3638.3	-0.110618	0.101978	-1.08472	0.278044	0.392172	ACTAA
AGAACATTTTGTACGAGAGC	3866.06	-0.110592	0.127622	-0.866555	0.386186	0.50505	AGAGC
AGAACATTTTGTACGCATTG	8575.53	-0.10959	0.0603261	-1.81663	0.0692743	0.130639	CATTG
AGAACATTTTGTACGTTTGC	8556.73	-0.108058	0.0687945	-1.57074	0.116243	0.197208	TTTGC
AGAACATTTTGTACGTAAAT	7246.09	-0.107129	0.115324	-0.928939	0.352921	0.471174	TAAAT
AGAACATTTTGTACGGGGAG	10162.7	-0.107027	0.0580225	-1.84457	0.0650996	0.124369	GGGAG
AGAACATTTTGTACGCGGGT	8726.31	-0.106859	0.0599844	-1.78144	0.0748404	0.139034	CGGGT
AGAACATTTTGTACGCTTAA	6253.32	-0.106461	0.0649108	-1.64011	0.100982	0.175561	CTTAA
AGAACATTTTGTACGTGGTT	10448.3	-0.105404	0.0859592	-1.22621	0.220118	0.322002	TGGTT
AGAACATTTTGTACGTTTTC	9211.46	-0.105199	0.0555692	-1.89311	0.0583427	0.113149	TTTTC
AGAACATTTTGTACGCGTGC	7572.78	-0.104938	0.0829755	-1.26469	0.205984	0.30658	CGTGC
AGAACATTTTGTACGTAAGG	9950.85	-0.104837	0.0579794	-1.80818	0.0705789	0.132368	TAAGG
AGAACATTTTGTACGGACCT	1757.71	-0.104806	0.144081	-0.72741	0.466975	0.581024	GACCT
AGAACATTTTGTACGGAGTT	8442.91	-0.103398	0.076377	-1.35379	0.175804	0.270712	GAGTT
AGAACATTTTGTACGAGGAC	4648.65	-0.102458	0.0711548	-1.43993	0.149887	0.241708	AGGAC
AGAACATTTTGTACGGGCCT	4903.18	-0.102098	0.106104	-0.962245	0.335926	0.457124	GGCCT
AGAACATTTTGTACGCTACC	3277.57	-0.101309	0.0866285	-1.16946	0.242218	0.347382	CTACC
AGAACATTTTGTACGTGGCT	6780.38	-0.10121	0.0714116	-1.41728	0.156401	0.247918	TGGCT
AGAACATTTTGTACGTTGGA	11554.6	-0.100619	0.0534729	-1.88168	0.0598791	0.115473	TTGGA
AGAACATTTTGTACGAGTAG	6553.66	-0.0997563	0.067544	-1.47691	0.1397	0.227791	AGTAG
AGAACATTTTGTACGCTACA	3656.13	-0.0985386	0.0867866	-1.13541	0.256202	0.364377	CTACA
AGAACATTTTGTACGTGTTG	16200.8	-0.0979344	0.0497215	-1.96966	0.0488772	0.0995035	TGTTG
AGAACATTTTGTACGGGAAA	4125.4	-0.0976275	0.0782074	-1.24831	0.211916	0.313498	GGAAA
AGAACATTTTGTACGCGTTG	11877.3	-0.0970409	0.0618485	-1.56901	0.116646	0.19743	CGTTG
AGAACATTTTGTACGTATAT	10199.6	-0.0969709	0.069923	-1.38682	0.165496	0.2573	TATAT
AGAACATTTTGTACGCGAAC	3162.03	-0.0966563	0.131241	-0.73648	0.461439	0.574834	CGAAC
AGAACATTTTGTACGAGGCT	5885.29	-0.0965521	0.0689057	-1.40122	0.161148	0.252653	AGGCT
AGAACATTTTGTACGGAGCG	7858.19	-0.0961423	0.0926573	-1.03761	0.299451	0.416651	GAGCG
AGAACATTTTGTACGTTATG	12657.2	-0.09449	0.0548486	-1.72274	0.0849354	0.153045	TTATG
AGAACATTTTGTACGTAAGA	4881.96	-0.0943908	0.0707438	-1.33426	0.182118	0.277224	TAAGA
AGAACATTTTGTACGGGCAT	5587.83	-0.0940564	0.0656351	-1.43302	0.151852	0.243441	GGCAT
AGAACATTTTGTACGGATTA	5833.5	-0.0938593	0.0942914	-0.995418	0.319533	0.440592	GATTA
AGAACATTTTGTACGTGATG	11437.9	-0.0932698	0.0603612	-1.54519	0.122299	0.204297	TGATG
AGAACATTTTGTACGCTGGG	10462.9	-0.091194	0.0696552	-1.30922	0.190459	0.286388	CTGGG
AGAACATTTTGTACGTAAGC	6026.66	-0.0907566	0.0729376	-1.2443	0.213387	0.314401	TAAGC
AGAACATTTTGTACGACATC	3523.91	-0.089998	0.0984455	-0.91419	0.360617	0.479574	ACATC
AGAACATTTTGTACGAACCA	2016.71	-0.0898175	0.113291	-0.792805	0.427892	0.543624	AACCA
AGAACATTTTGTACGGTCAT	8207.71	-0.0898072	0.06712	-1.33801	0.180894	0.276058	GTCAT
AGAACATTTTGTACGAGAGG	7938.33	-0.0897837	0.0703603	-1.27606	0.201936	0.301432	AGAGG
AGAACATTTTGTACGTTAAG	10975.6	-0.0871749	0.050462	-1.72753	0.0840717	0.152368	TTAAG
AGAACATTTTGTACGCCTAA	3562.83	-0.0871343	0.107046	-0.813991	0.41565	0.531368	CCTAA
AGAACATTTTGTACGATACC	2479.74	-0.0866986	0.116119	-0.746638	0.455282	0.567855	ATACC
AGAACATTTTGTACGGGCCG	4520.57	-0.0866399	0.0843619	-1.027	0.304419	0.422965	GGCCG
AGAACATTTTGTACGCAATG	4967.38	-0.0866121	0.104358	-0.829953	0.406566	0.521708	CAATG
AGAACATTTTGTACGAGTTT	7145.46	-0.0860945	0.0705316	-1.22065	0.222218	0.324147	AGTTT
AGAACATTTTGTACGACGGG	8549.73	-0.0860796	0.113318	-0.75963	0.447476	0.560851	ACGGG
AGAACATTTTGTACGCCGAC	2102.29	-0.0860258	0.138157	-0.622669	0.533502	0.637463	CCGAC
AGAACATTTTGTACGATTGT	10936	-0.0859215	0.0646028	-1.33	0.18352	0.278406	ATTGT
AGAACATTTTGTACGCTCAC	2202.2	-0.0857351	0.164486	-0.521229	0.602207	0.702276	CTCAC
AGAACATTTTGTACGCTTGA	6014.21	-0.0845555	0.0839088	-1.00771	0.313595	0.434923	CTTGA
AGAACATTTTGTACGGTTGC	9546.63	-0.0841456	0.0578334	-1.45497	0.145678	0.23641	GTTGC
AGAACATTTTGTACGGAATG	7338.35	-0.0833604	0.0916464	-0.909587	0.36304	0.48217	GAATG
AGAACATTTTGTACGTAACC	2821.16	-0.0829251	0.119006	-0.696813	0.48592	0.600944	TAACC
AGAACATTTTGTACGGAAGG	5666.71	-0.0824951	0.0872201	-0.945826	0.344237	0.463258	GAAGG
AGAACATTTTGTACGACTGC	3717.99	-0.0819038	0.104954	-0.780375	0.43517	0.550821	ACTGC
AGAACATTTTGTACGTTTAA	10389.3	-0.0818275	0.0566751	-1.4438	0.148795	0.240326	TTTAA
AGAACATTTTGTACGCGCGC	4902.46	-0.0812261	0.105677	-0.768628	0.442114	0.556173	CGCGC
AGAACATTTTGTACGCTCGT	8628.98	-0.0811732	0.0737263	-1.10101	0.270894	0.383142	CTCGT
AGAACATTTTGTACGGGGGA	9753.68	-0.0808734	0.0602307	-1.34273	0.17936	0.274947	GGGGA
AGAACATTTTGTACGCAACC	1927.9	-0.0798728	0.168924	-0.472832	0.636333	0.72805	CAACC
AGAACATTTTGTACGAAGGT	8764.73	-0.078381	0.0822205	-0.953302	0.340437	0.461732	AAGGT
AGAACATTTTGTACGACCCG	2260.61	-0.0780419	0.119929	-0.650735	0.515217	0.622149	ACCCG
AGAACATTTTGTACGCGTAT	8241.21	-0.0777209	0.0818108	-0.950008	0.342108	0.462373	CGTAT
AGAACATTTTGTACGTAATT	7775.04	-0.0772391	0.0715049	-1.08019	0.280057	0.393385	TAATT
AGAACATTTTGTACGTCACG	4669.99	-0.0772153	0.0719352	-1.0734	0.283091	0.396304	TCACG
AGAACATTTTGTACGCTATA	5175.02	-0.0763543	0.0774817	-0.985449	0.324404	0.445892	CTATA
AGAACATTTTGTACGTAATA	6924.41	-0.0760046	0.0896652	-0.847648	0.396634	0.51282	TAATA
AGAACATTTTGTACGAAACG	4353.38	-0.0754588	0.0845088	-0.892911	0.371905	0.490761	AAACG
AGAACATTTTGTACGTGTGG	18460.5	-0.0749281	0.0410405	-1.82571	0.0678936	0.128271	TGTGG
AGAACATTTTGTACGCGGCG	7410.27	-0.0746507	0.082985	-0.899569	0.36835	0.487326	CGGCG
AGAACATTTTGTACGAATCT	4715.71	-0.0741415	0.0862367	-0.859744	0.38993	0.508	AATCT
AGAACATTTTGTACGTGAGC	7451.14	-0.0715564	0.0796959	-0.897868	0.369256	0.487894	TGAGC
AGAACATTTTGTACGCCACA	2281.43	-0.0709811	0.105979	-0.669768	0.503006	0.612459	CCACA
AGAACATTTTGTACGACTCC	2048.07	-0.0699601	0.10744	-0.651156	0.514946	0.622149	ACTCC
AGAACATTTTGTACGTGAAG	9415.7	-0.0697113	0.0700545	-0.995101	0.319687	0.440592	TGAAG
AGAACATTTTGTACGTTGGG	17087.2	-0.069039	0.0523695	-1.31831	0.187401	0.282641	TTGGG
AGAACATTTTGTACGAAACT	2245.79	-0.0688284	0.104239	-0.660296	0.509064	0.617632	AAACT
AGAACATTTTGTACGGGTAT	8246.69	-0.0667203	0.0861089	-0.774837	0.438436	0.553586	GGTAT
AGAACATTTTGTACGTCGAC	5156.85	-0.0665327	0.0678047	-0.98124	0.326474	0.44801	TCGAC
AGAACATTTTGTACGTAAAG	5094.4	-0.0658855	0.0965504	-0.682395	0.494989	0.608486	TAAAG
AGAACATTTTGTACGCCCCA	238.108	-0.0650346	0.297135	-0.218872	0.82675	0.87953	CCCCA
AGAACATTTTGTACGGCAAA	4611.02	-0.0649878	0.0963196	-0.67471	0.49986	0.610808	GCAAA
AGAACATTTTGTACGGTAAC	5981.7	-0.0645501	0.0847552	-0.761606	0.446295	0.560057	GTAAC
AGAACATTTTGTACGAGTGG	10095	-0.062823	0.0641768	-0.978906	0.327626	0.448515	AGTGG
AGAACATTTTGTACGCGTAA	5176.1	-0.0627463	0.0876123	-0.716182	0.473879	0.587472	CGTAA
AGAACATTTTGTACGTAATG	10543.9	-0.0623475	0.0749784	-0.83154	0.405669	0.521211	TAATG
AGAACATTTTGTACGATACG	6460.65	-0.0620809	0.0702434	-0.883797	0.376806	0.49595	ATACG
AGAACATTTTGTACGACCAG	3626.44	-0.0610989	0.0975371	-0.626417	0.531042	0.636008	ACCAG
AGAACATTTTGTACGACCGT	4980.34	-0.0607717	0.0897574	-0.677067	0.498364	0.610159	ACCGT
AGAACATTTTGTACGAATGC	6192.98	-0.0592987	0.0716848	-0.827215	0.408115	0.522388	AATGC
AGAACATTTTGTACGGGGCT	7209.45	-0.0577545	0.0673217	-0.857889	0.390954	0.508348	GGGCT
AGAACATTTTGTACGAATGT	9129.34	-0.0569635	0.0708101	-0.804454	0.421135	0.537038	AATGT
AGAACATTTTGTACGACTTG	5564.29	-0.0567826	0.0946649	-0.599828	0.548621	0.654002	ACTTG
AGAACATTTTGTACGCAAGG	5693.52	-0.0567781	0.0706667	-0.803464	0.421707	0.537099	CAAGG
AGAACATTTTGTACGGAGCT	5330.7	-0.0546571	0.0988619	-0.552863	0.580357	0.683087	GAGCT
AGAACATTTTGTACGACTTA	6301.59	-0.0546509	0.0993608	-0.550025	0.582302	0.684443	ACTTA
AGAACATTTTGTACGGAGCC	3443.71	-0.0543444	0.0859763	-0.632086	0.52733	0.633044	GAGCC
AGAACATTTTGTACGAGACG	4906.24	-0.0542126	0.117387	-0.461829	0.644204	0.734594	AGACG
AGAACATTTTGTACGCGCAT	4076.24	-0.0542047	0.155473	-0.348645	0.727356	0.799155	CGCAT
AGAACATTTTGTACGGCTAA	5252.69	-0.0537479	0.0693265	-0.775286	0.438171	0.553586	GCTAA
AGAACATTTTGTACGCTTGG	8630.32	-0.0534478	0.0640828	-0.834043	0.404257	0.520703	CTTGG
AGAACATTTTGTACGAGATA	4398.4	-0.0534204	0.105028	-0.508628	0.611013	0.709384	AGATA
AGAACATTTTGTACGCATCG	4913.49	-0.0500709	0.0843153	-0.593853	0.552611	0.657201	CATCG
AGAACATTTTGTACGGAACC	2912.26	-0.0499296	0.121719	-0.410203	0.681657	0.76286	GAACC
AGAACATTTTGTACGTTATC	6374.84	-0.049793	0.0665564	-0.748133	0.45438	0.567421	TTATC
AGAACATTTTGTACGTAGTG	10551.5	-0.0491404	0.0712715	-0.689481	0.49052	0.605902	TAGTG
AGAACATTTTGTACGGAGTC	8071.52	-0.0489626	0.0827116	-0.591968	0.553872	0.657201	GAGTC
AGAACATTTTGTACGATGAG	8386.1	-0.0481661	0.0932232	-0.516675	0.605383	0.704446	ATGAG
AGAACATTTTGTACGCGCGT	7451.42	-0.0477758	0.076664	-0.623184	0.533163	0.637463	CGCGT
AGAACATTTTGTACGGCGGG	11711.4	-0.0475072	0.0527716	-0.900243	0.367991	0.487326	GCGGG
AGAACATTTTGTACGCCGCT	3011.83	-0.047025	0.098524	-0.477295	0.633152	0.726034	CCGCT
AGAACATTTTGTACGACCGA	2677.29	-0.0466812	0.106684	-0.437565	0.661702	0.747884	ACCGA
AGAACATTTTGTACGGCTAC	4949.46	-0.0455392	0.0864677	-0.526662	0.598429	0.699533	GCTAC
AGAACATTTTGTACGCTTCG	4796.43	-0.0455363	0.077189	-0.589933	0.555236	0.65801	CTTCG
AGAACATTTTGTACGCTACG	4667.76	-0.0454484	0.0873451	-0.520331	0.602833	0.702276	CTACG
AGAACATTTTGTACGACAGC	2856.23	-0.0454362	0.0994006	-0.457102	0.647598	0.737642	ACAGC
AGAACATTTTGTACGGAGTG	11045.7	-0.045378	0.0638957	-0.71019	0.477587	0.591353	GAGTG
AGAACATTTTGTACGACGAG	4818.43	-0.0444459	0.0697922	-0.636832	0.524234	0.631548	ACGAG
AGAACATTTTGTACGAGTGT	13505.9	-0.0438073	0.0513408	-0.853264	0.393513	0.510072	AGTGT
AGAACATTTTGTACGGGTCC	5915.32	-0.0426739	0.0654571	-0.651937	0.514442	0.622149	GGTCC
AGAACATTTTGTACGAGCGG	9548.02	-0.0418246	0.0611171	-0.684335	0.493764	0.607709	AGCGG
AGAACATTTTGTACGTCTTT	8877.51	-0.0404662	0.0688111	-0.588077	0.556481	0.65801	TCTTT
AGAACATTTTGTACGTAAGT	9438.43	-0.0402842	0.0753548	-0.534594	0.592931	0.694693	TAAGT
AGAACATTTTGTACGCTATC	5438.17	-0.0392162	0.0972566	-0.403224	0.686784	0.763292	CTATC
AGAACATTTTGTACGTGGAT	5985.87	-0.0391619	0.097994	-0.399636	0.689425	0.764038	TGGAT
AGAACATTTTGTACGCTGCA	3572.23	-0.038791	0.088089	-0.440361	0.659675	0.746417	CTGCA
AGAACATTTTGTACGTTGCG	9124.76	-0.0387495	0.0570984	-0.678645	0.497363	0.60994	TTGCG
AGAACATTTTGTACGGATGT	8602.83	-0.0384449	0.0789054	-0.487228	0.626097	0.721476	GATGT
AGAACATTTTGTACGACATG	3934.21	-0.0383655	0.0905842	-0.423533	0.671906	0.754421	ACATG
AGAACATTTTGTACGCCAAC	2022.2	-0.0383078	0.122538	-0.312621	0.754568	0.82463	CCAAC
AGAACATTTTGTACGGGCCC	2525.6	-0.0372047	0.126217	-0.294769	0.76817	0.835107	GGCCC
AGAACATTTTGTACGCGGTG	8922.79	-0.0371503	0.0724831	-0.512537	0.608275	0.707008	CGGTG
AGAACATTTTGTACGCGCAA	2234.26	-0.0371147	0.132458	-0.2802	0.779324	0.844474	CGCAA
AGAACATTTTGTACGAGCAG	5176.05	-0.0365215	0.0744045	-0.49085	0.623532	0.720652	AGCAG
AGAACATTTTGTACGGGGCA	5933.92	-0.0362654	0.0799521	-0.453589	0.650124	0.738876	GGGCA
AGAACATTTTGTACGCTCTC	3507.97	-0.034904	0.0868129	-0.40206	0.68764	0.763292	CTCTC
AGAACATTTTGTACGTCGAT	6146.69	-0.0346473	0.0731927	-0.47337	0.635949	0.72805	TCGAT
AGAACATTTTGTACGCTTCA	4833.39	-0.0338731	0.0799156	-0.423861	0.671667	0.754421	CTTCA
AGAACATTTTGTACGGGCTC	3881.06	-0.0333221	0.0900751	-0.369937	0.711429	0.785026	GGCTC
AGAACATTTTGTACGTGGCG	9029.11	-0.032266	0.0692138	-0.466179	0.641088	0.731855	TGGCG
AGAACATTTTGTACGGGGAC	3261.43	-0.0310555	0.0869398	-0.357207	0.720937	0.793805	GGGAC
AGAACATTTTGTACGTTAGG	10991.2	-0.0304957	0.0603671	-0.50517	0.613439	0.711395	TTAGG
AGAACATTTTGTACGGGAGT	9914.37	-0.0286124	0.0580275	-0.493083	0.621954	0.719639	GGAGT
AGAACATTTTGTACGAAGTC	3893.63	-0.0281842	0.116916	-0.241065	0.809505	0.870679	AAGTC
AGAACATTTTGTACGCCGAT	4177.09	-0.0281532	0.0818889	-0.343797	0.730999	0.802297	CCGAT
AGAACATTTTGTACGATCCC	1353.16	-0.0280408	0.115309	-0.24318	0.807866	0.870679	ATCCC
AGAACATTTTGTACGCTGAG	5723.81	-0.0279363	0.0686688	-0.406826	0.684136	0.763292	CTGAG
AGAACATTTTGTACGCTGCT	5594	-0.0277153	0.0652251	-0.424918	0.670897	0.754421	CTGCT
AGAACATTTTGTACGATACA	4212.4	-0.0270622	0.0898061	-0.30134	0.763155	0.832237	ATACA
AGAACATTTTGTACGTTTCT	9235.72	-0.026912	0.0630262	-0.426996	0.669382	0.754067	TTTCT
AGAACATTTTGTACGTCAAA	6358.39	-0.0251808	0.122386	-0.205749	0.836987	0.886323	TCAAA
AGAACATTTTGTACGCCCTC	1849.65	-0.0251753	0.14027	-0.179478	0.857563	0.900329	CCCTC
AGAACATTTTGTACGCTAGA	3603.63	-0.0248437	0.0876642	-0.283397	0.776873	0.843603	CTAGA
AGAACATTTTGTACGTCAGG	10400.8	-0.0224874	0.0557965	-0.403025	0.68693	0.763292	TCAGG
AGAACATTTTGTACGGGCGG	12576.5	-0.0217663	0.0507295	-0.429066	0.667875	0.754029	GGCGG
AGAACATTTTGTACGTATCC	3957.7	-0.0212613	0.122646	-0.173355	0.862372	0.902934	TATCC
AGAACATTTTGTACGCCCAT	2592.09	-0.0209415	0.116296	-0.180071	0.857097	0.900329	CCCAT
AGAACATTTTGTACGTGTCG	9267.75	-0.0206508	0.0700771	-0.294687	0.768233	0.835107	TGTCG
AGAACATTTTGTACGACCTG	4425.27	-0.0194513	0.0851677	-0.228389	0.819344	0.87402	ACCTG
AGAACATTTTGTACGCTCGG	5256.47	-0.0194295	0.0823289	-0.235998	0.813434	0.872206	CTCGG
AGAACATTTTGTACGACGGT	5989.06	-0.0189249	0.0787892	-0.240197	0.810177	0.870679	ACGGT
AGAACATTTTGTACGTAGGG	11332.9	-0.0185143	0.0619699	-0.298762	0.765121	0.833494	TAGGG
AGAACATTTTGTACGCCCCG	2791.92	-0.0184573	0.118747	-0.155433	0.87648	0.912109	CCCCG
AGAACATTTTGTACGAGTAA	8111.87	-0.0173117	0.0792746	-0.218377	0.827136	0.87953	AGTAA
AGAACATTTTGTACGTAGCG	6413.48	-0.0171404	0.0795566	-0.215449	0.829417	0.88104	TAGCG
AGAACATTTTGTACGTATTT	13458.8	-0.0167405	0.0694773	-0.240949	0.809594	0.870679	TATTT
AGAACATTTTGTACGCGGAT	4952.76	-0.0165297	0.0749334	-0.220592	0.82541	0.879522	CGGAT
AGAACATTTTGTACGAGGCA	4434.36	-0.0163432	0.084123	-0.194277	0.845959	0.891237	AGGCA
AGAACATTTTGTACGCGTGA	7530.65	-0.0159997	0.105649	-0.151442	0.879627	0.912352	CGTGA
AGAACATTTTGTACGGTAAA	5390.91	-0.0159503	0.1059	-0.150617	0.880277	0.912352	GTAAA
AGAACATTTTGTACGTGGTC	8852.96	-0.0156787	0.0680461	-0.230413	0.817771	0.87402	TGGTC
AGAACATTTTGTACGGCTAT	5296.99	-0.0149531	0.0880096	-0.169903	0.865086	0.90485	GCTAT
AGAACATTTTGTACGCCAGG	5111.95	-0.0136046	0.0702642	-0.193621	0.846473	0.891237	CCAGG
AGAACATTTTGTACGCCAAG	3513.22	-0.013025	0.0917344	-0.141986	0.887091	0.917348	CCAAG
AGAACATTTTGTACGTATCT	7886.27	-0.0112991	0.0737539	-0.1532	0.87824	0.912352	TATCT
AGAACATTTTGTACGTGGCA	7154.14	-0.0107184	0.067021	-0.159926	0.872939	0.909349	TGGCA
AGAACATTTTGTACGCCACC	2174.49	-0.010105	0.11641	-0.0868058	0.930826	0.94959	CCACC
AGAACATTTTGTACGGGAGC	5713.4	-0.00982563	0.0696325	-0.141107	0.887785	0.917348	GGAGC
AGAACATTTTGTACGGGCAA	5659.66	-0.00787477	0.0848265	-0.0928338	0.926036	0.947313	GGCAA
AGAACATTTTGTACGGAATC	4827.16	-0.0075396	0.0871299	-0.0865329	0.931043	0.94959	GAATC
AGAACATTTTGTACGCCGAG	3659.65	-0.00736093	0.104008	-0.0707726	0.943579	0.958556	CCGAG
AGAACATTTTGTACGGCCCT	4788.09	-0.00732256	0.106343	-0.0688583	0.945102	0.959152	GCCCT
AGAACATTTTGTACGTCAAC	4156.3	-0.00726493	0.0750378	-0.0968169	0.922872	0.945021	TCAAC
AGAACATTTTGTACGGGTGC	11678	-0.00700075	0.0475135	-0.147342	0.882862	0.914106	GGTGC
AGAACATTTTGTACGGTGAA	9276.74	-0.00692718	0.0685876	-0.100997	0.919552	0.943509	GTGAA
AGAACATTTTGTACGGTATT	10840.4	-0.00655566	0.0517723	-0.126625	0.899237	0.925446	GTATT
AGAACATTTTGTACGGGCTA	6235.12	-0.00651504	0.0765425	-0.0851167	0.932169	0.949792	GGCTA
AGAACATTTTGTACGGCCAA	2659.8	-0.00548327	0.111104	-0.0493526	0.960638	0.970521	GCCAA
AGAACATTTTGTACGGTCGC	7045.47	-0.0042321	0.0694785	-0.0609125	0.951429	0.963663	GTCGC
AGAACATTTTGTACGACGAA	3324.28	-0.00348847	0.093174	-0.0374404	0.970134	0.976811	ACGAA
AGAACATTTTGTACGAGCCA	3598.59	-0.00325103	0.131909	-0.0246461	0.980337	0.984182	AGCCA
AGAACATTTTGTACGGGAAC	3953.93	-0.0027435	0.0910877	-0.0301194	0.975972	0.981631	GGAAC
AGAACATTTTGTACGCAGAT	5003.64	-0.00233678	0.0804849	-0.0290338	0.976838	0.981631	CAGAT
AGAACATTTTGTACGTAGCA	4653.74	-0.000561673	0.0770718	-0.00728765	0.994185	0.997107	TAGCA
AGAACATTTTGTACGCTGAA	4538.87	-0.000165398	0.0845878	-0.00195535	0.99844	0.99844	CTGAA
AGAACATTTTGTACGTGAGG	11484.9	0.00032903	0.0760793	0.00432483	0.996549	0.997587	TGAGG
AGAACATTTTGTACGACTGG	6646.25	0.000377479	0.0889201	0.00424514	0.996613	0.997587	ACTGG
AGAACATTTTGTACGGTAGG	12648.8	0.00212855	0.0465716	0.0457049	0.963545	0.972089	GTAGG
AGAACATTTTGTACGTAGGT	13511.7	0.0031994	0.0514014	0.0622434	0.950369	0.963542	TAGGT
AGAACATTTTGTACGACGCG	3701.34	0.00340417	0.0860157	0.0395762	0.968431	0.976056	ACGCG
AGAACATTTTGTACGCAGAG	5315.89	0.00447864	0.0776912	0.0576467	0.95403	0.965343	CAGAG
AGAACATTTTGTACGGTCAA	6050.17	0.00458193	0.0938057	0.0488449	0.961043	0.970521	GTCAA
AGAACATTTTGTACGATGAT	8820.48	0.00492548	0.0649449	0.0758409	0.939546	0.955407	ATGAT
AGAACATTTTGTACGCAGGA	5425.25	0.005869	0.0664076	0.0883785	0.929576	0.94959	CAGGA
AGAACATTTTGTACGCGCTC	3113.35	0.00737196	0.0922416	0.0799201	0.936301	0.953054	CGCTC
AGAACATTTTGTACGGTTTA	9173.05	0.00789665	0.0713926	0.110609	0.911926	0.937563	GTTTA
AGAACATTTTGTACGGGGAA	4152.12	0.00865115	0.0810214	0.106776	0.914967	0.939745	GGGAA
AGAACATTTTGTACGTTAGA	9317.66	0.00893223	0.0697274	0.128102	0.898068	0.925173	TTAGA
AGAACATTTTGTACGGTTTG	13604.8	0.0105619	0.0441705	0.239118	0.811014	0.870679	GTTTG
AGAACATTTTGTACGGCCTT	5863.85	0.0114132	0.088016	0.129672	0.896826	0.924823	GCCTT
AGAACATTTTGTACGTATAG	8878.75	0.0117071	0.0713169	0.164156	0.869608	0.907726	TATAG
AGAACATTTTGTACGCACCT	2733.79	0.0121938	0.12256	0.0994926	0.920747	0.943789	CACCT
AGAACATTTTGTACGAGGGA	5805.05	0.0133046	0.0668108	0.199139	0.842154	0.889037	AGGGA
AGAACATTTTGTACGCATAA	5219.26	0.0140142	0.0687445	0.203859	0.838464	0.88697	CATAA
AGAACATTTTGTACGTGGGA	10636.3	0.0143709	0.0618849	0.23222	0.816367	0.87402	TGGGA
AGAACATTTTGTACGTCAAG	5611.09	0.0157436	0.0790323	0.199204	0.842103	0.889037	TCAAG
AGAACATTTTGTACGCAACA	2607.25	0.0167939	0.0939463	0.17876	0.858126	0.900329	CAACA
AGAACATTTTGTACGCGCAC	3826.94	0.0170887	0.106573	0.160346	0.872608	0.909349	CGCAC
AGAACATTTTGTACGTTAGT	13072.1	0.0171992	0.0719844	0.23893	0.81116	0.870679	TTAGT
AGAACATTTTGTACGAGTCA	4333.96	0.0172257	0.07443	0.231435	0.816977	0.87402	AGTCA
AGAACATTTTGTACGGTTTC	8205.3	0.0172962	0.0827083	0.209123	0.834352	0.884448	GTTTC
AGAACATTTTGTACGCCTCG	4174.2	0.0183136	0.111246	0.164623	0.869241	0.907726	CCTCG
AGAACATTTTGTACGAGAAC	2508.16	0.0189704	0.0982212	0.19314	0.84685	0.891237	AGAAC
AGAACATTTTGTACGGTCGG	9985.84	0.0197411	0.0864605	0.228325	0.819393	0.87402	GTCGG
AGAACATTTTGTACGGTGAG	11481.6	0.0209542	0.050444	0.415395	0.677853	0.759432	GTGAG
AGAACATTTTGTACGGTTAA	7355.32	0.0211755	0.088247	0.239957	0.810364	0.870679	GTTAA
AGAACATTTTGTACGGATGC	6125.12	0.0215767	0.0686718	0.3142	0.753369	0.82463	GATGC
AGAACATTTTGTACGCTGAT	7744.99	0.0225559	0.0617304	0.365395	0.714817	0.787914	CTGAT
AGAACATTTTGTACGTATTC	7306.08	0.0233104	0.0948936	0.245648	0.805955	0.870679	TATTC
AGAACATTTTGTACGGGTCT	8115.94	0.0234888	0.110017	0.213501	0.830936	0.88174	GGTCT
AGAACATTTTGTACGCCTTC	3575.02	0.023865	0.174756	0.136562	0.891377	0.920131	CCTTC
AGAACATTTTGTACGCCGCG	4540.24	0.0241581	0.0858932	0.281258	0.778513	0.844474	CCGCG
AGAACATTTTGTACGAGCGT	9089.94	0.0256364	0.0636364	0.402857	0.687053	0.763292	AGCGT
AGAACATTTTGTACGACGAC	1769	0.0259548	0.146814	0.176787	0.859676	0.901031	ACGAC
AGAACATTTTGTACGTGGTG	14344.4	0.026079	0.0541361	0.481731	0.629997	0.724851	TGGTG
AGAACATTTTGTACGACTGA	3323.51	0.0266183	0.0850887	0.31283	0.75441	0.82463	ACTGA
AGAACATTTTGTACGACGTC	4226.88	0.0270764	0.0871925	0.310536	0.756154	0.825481	ACGTC
AGAACATTTTGTACGACCAT	2578.84	0.0278663	0.184445	0.151082	0.879911	0.912352	ACCAT
AGAACATTTTGTACGTTATA	10463.5	0.0284173	0.0526818	0.539414	0.589601	0.691582	TTATA
AGAACATTTTGTACGGTAGC	9521.48	0.0295327	0.0596389	0.495192	0.620465	0.718728	GTAGC
AGAACATTTTGTACGTAGCC	5603.35	0.0295423	0.0690867	0.427612	0.668934	0.754067	TAGCC
AGAACATTTTGTACGGCGGT	10909.2	0.0315268	0.0499725	0.630883	0.528117	0.633246	GCGGT
AGAACATTTTGTACGCAGCT	3512.72	0.0316891	0.095455	0.33198	0.739905	0.811202	CAGCT
AGAACATTTTGTACGTAGGC	7112.59	0.0319742	0.0853443	0.374649	0.707921	0.782675	TAGGC
AGAACATTTTGTACGTGTTT	17017	0.0324975	0.0480388	0.676484	0.498734	0.610159	TGTTT
AGAACATTTTGTACGCGACA	2941.96	0.0327184	0.123398	0.265144	0.790898	0.85611	CGACA
AGAACATTTTGTACGCCTAT	4079.43	0.0333518	0.0815874	0.408786	0.682697	0.763189	CCTAT
AGAACATTTTGTACGGCGGC	8279.29	0.0335254	0.0635012	0.52795	0.597534	0.699286	GCGGC
AGAACATTTTGTACGCGGTC	4535.07	0.034141	0.0759528	0.449503	0.653069	0.740579	CGGTC
AGAACATTTTGTACGTGAAA	5970.86	0.0341666	0.0884109	0.386453	0.699161	0.773991	TGAAA
AGAACATTTTGTACGTAGTT	8746.45	0.0381844	0.0668532	0.571168	0.567886	0.669949	TAGTT
AGAACATTTTGTACGAGGAT	6665.34	0.0410648	0.0859052	0.478025	0.632633	0.726034	AGGAT
AGAACATTTTGTACGCGTCT	4700.99	0.0412038	0.0977676	0.421447	0.673429	0.755302	CGTCT
AGAACATTTTGTACGTATGC	6120.57	0.0427707	0.0960721	0.445194	0.656179	0.743283	TATGC
AGAACATTTTGTACGTGGAG	9924.49	0.0435394	0.0647752	0.672161	0.501481	0.611329	TGGAG
AGAACATTTTGTACGGCACC	2122.34	0.0439605	0.109474	0.401562	0.688007	0.763292	GCACC
AGAACATTTTGTACGGTGCC	6523.44	0.045142	0.0708667	0.636999	0.524125	0.631548	GTGCC
AGAACATTTTGTACGTATTA	9845.2	0.0457197	0.0671983	0.68037	0.49627	0.609329	TATTA
AGAACATTTTGTACGGTAGT	9271.11	0.0468285	0.0960733	0.487424	0.625958	0.721476	GTAGT
AGAACATTTTGTACGTATAC	6785.18	0.0479057	0.0756584	0.633185	0.526613	0.632925	TATAC
AGAACATTTTGTACGGTTGG	15107.1	0.0489751	0.051833	0.944863	0.344729	0.463258	GTTGG
AGAACATTTTGTACGGTCTT	9273.25	0.0494435	0.0594301	0.83196	0.405431	0.521211	GTCTT
AGAACATTTTGTACGCCGGG	6926.89	0.0496719	0.109158	0.455046	0.649076	0.738505	CCGGG
AGAACATTTTGTACGACCAA	1722.51	0.0518503	0.148276	0.349687	0.726574	0.799153	ACCAA
AGAACATTTTGTACGGGGAT	9046.66	0.0536146	0.0746022	0.718673	0.472342	0.586988	GGGAT
AGAACATTTTGTACGTAACT	5191.11	0.0560498	0.0814947	0.687773	0.491596	0.606499	TAACT
AGAACATTTTGTACGTGGGG	15768.4	0.0566212	0.0430037	1.31666	0.187953	0.283035	TGGGG
AGAACATTTTGTACGTTACG	10336.7	0.0575186	0.0840235	0.684553	0.493626	0.607709	TTACG
AGAACATTTTGTACGTCGAG	6142.26	0.0575439	0.0763428	0.753756	0.450996	0.563882	TCGAG
AGAACATTTTGTACGCGCCT	2826.06	0.0581603	0.100098	0.581031	0.561219	0.662847	CGCCT
AGAACATTTTGTACGGCGAA	3989.68	0.058225	0.0916398	0.635368	0.525188	0.631954	GCGAA
AGAACATTTTGTACGTATGT	12621.5	0.0587509	0.0542293	1.08338	0.27864	0.392472	TATGT
AGAACATTTTGTACGTCGCT	8345.25	0.0589104	0.104633	0.563019	0.573422	0.675701	TCGCT
AGAACATTTTGTACGTCGAA	3989.89	0.0591159	0.113089	0.522736	0.601158	0.701922	TCGAA
AGAACATTTTGTACGACAAC	2100.87	0.05959	0.124847	0.477305	0.633145	0.726034	ACAAC
AGAACATTTTGTACGCTTGC	5364.88	0.0607982	0.129874	0.468132	0.63969	0.731075	CTTGC
AGAACATTTTGTACGACGTT	6012.83	0.0618296	0.0649589	0.951826	0.341185	0.462134	ACGTT
AGAACATTTTGTACGAGCAC	2211.96	0.0618628	0.101597	0.608903	0.542588	0.647565	AGCAC
AGAACATTTTGTACGCGCTA	2935.22	0.0634915	0.0955837	0.66425	0.50653	0.616017	CGCTA
AGAACATTTTGTACGTTACT	7121.51	0.0641988	0.0727707	0.882207	0.377665	0.496443	TTACT
AGAACATTTTGTACGACAGT	6590.96	0.0650363	0.0785795	0.82765	0.407869	0.522388	ACAGT
AGAACATTTTGTACGGGCAG	8800.74	0.0657139	0.0683005	0.962129	0.335985	0.457124	GGCAG
AGAACATTTTGTACGCTCTG	4022.16	0.0673231	0.122577	0.549232	0.582846	0.684443	CTCTG
AGAACATTTTGTACGTAGAC	6167.59	0.0679522	0.0788781	0.861484	0.388971	0.507397	TAGAC
AGAACATTTTGTACGGTATC	6774.69	0.0695216	0.0750693	0.926099	0.354394	0.472526	GTATC
AGAACATTTTGTACGCGGCA	4091.62	0.0697652	0.0818985	0.851849	0.394298	0.510444	CGGCA
AGAACATTTTGTACGTAGTC	5527.2	0.0704463	0.0836819	0.841834	0.399881	0.516366	TAGTC
AGAACATTTTGTACGGCCAT	4276.15	0.0720841	0.0820702	0.878323	0.379768	0.497929	GCCAT
AGAACATTTTGTACGCAGAC	1501.5	0.0726085	0.149137	0.486857	0.626359	0.721476	CAGAC
AGAACATTTTGTACGGCTCC	3130.36	0.0732108	0.122254	0.598843	0.549278	0.654024	GCTCC
AGAACATTTTGTACGAGACT	4142	0.0732138	0.0874184	0.83751	0.402306	0.518843	AGACT
AGAACATTTTGTACGGCAGG	7365.39	0.0743315	0.0632779	1.17468	0.240122	0.345344	GCAGG
AGAACATTTTGTACGAGCAT	6168.84	0.074898	0.0990065	0.756496	0.449352	0.562514	AGCAT
AGAACATTTTGTACGCCAGC	2928.84	0.0749609	0.114363	0.655466	0.512168	0.620662	CCAGC
AGAACATTTTGTACGCCTCC	1809.17	0.0752321	0.185178	0.40627	0.684545	0.763292	CCTCC
AGAACATTTTGTACGCCTGT	5195.12	0.0766958	0.0882544	0.869031	0.38483	0.503921	CCTGT
AGAACATTTTGTACGTCGGC	8631.57	0.0769532	0.073046	1.05349	0.292117	0.407531	TCGGC
AGAACATTTTGTACGCCCGA	2035.85	0.0773415	0.107794	0.717492	0.473071	0.587181	CCCGA
AGAACATTTTGTACGTGCGG	12534	0.0780445	0.0577051	1.35247	0.176225	0.270952	TGCGG
AGAACATTTTGTACGCTCAT	2844.41	0.0795902	0.176677	0.450484	0.652361	0.740579	CTCAT
AGAACATTTTGTACGCATTA	5374.27	0.0801565	0.100189	0.800055	0.423679	0.538941	CATTA
AGAACATTTTGTACGGGCGA	8856.67	0.0804525	0.0564981	1.42398	0.154451	0.246352	GGCGA
AGAACATTTTGTACGTTGTG	22082.2	0.0808059	0.0391014	2.06657	0.0387742	0.0834135	TTGTG
AGAACATTTTGTACGCCCTA	1934.29	0.0809526	0.136647	0.592423	0.553567	0.657201	CCCTA
AGAACATTTTGTACGAAGTA	6456.27	0.0822613	0.0934668	0.880112	0.378798	0.497294	AAGTA
AGAACATTTTGTACGCGCCG	3230.99	0.0824595	0.122638	0.672382	0.501341	0.611329	CGCCG
AGAACATTTTGTACGCCTCA	2853.7	0.0828384	0.10745	0.770949	0.440737	0.555596	CCTCA
AGAACATTTTGTACGTTTGT	15271.6	0.0847419	0.0474577	1.78563	0.0741588	0.13807	TTTGT
AGAACATTTTGTACGCAGTT	6297.07	0.0847812	0.0896989	0.945175	0.344569	0.463258	CAGTT
AGAACATTTTGTACGGCCCA	1609.34	0.0855431	0.228832	0.373825	0.708535	0.782675	GCCCA
AGAACATTTTGTACGAGTCC	4070.15	0.0867565	0.0755448	1.14841	0.250799	0.357686	AGTCC
AGAACATTTTGTACGAGTGC	9162.61	0.0868807	0.0691072	1.25719	0.208686	0.310151	AGTGC
AGAACATTTTGTACGGGAGA	7141.76	0.0875789	0.0625338	1.4005	0.161362	0.252653	GGAGA
AGAACATTTTGTACGGGCTG	9674.01	0.0876112	0.0560085	1.56425	0.117759	0.19853	GGCTG
AGAACATTTTGTACGCAATC	2422	0.088142	0.108841	0.809827	0.41804	0.533756	CAATC
AGAACATTTTGTACGTCGGA	5665.51	0.0886539	0.0826265	1.07295	0.283295	0.396304	TCGGA
AGAACATTTTGTACGACTGT	6388.23	0.0891273	0.0824057	1.08157	0.279445	0.393065	ACTGT
AGAACATTTTGTACGTGAGT	9473.79	0.0893848	0.0548213	1.63048	0.103001	0.178768	TGAGT
AGAACATTTTGTACGGGCGT	15019.2	0.0900383	0.0422267	2.13226	0.0329855	0.0721734	GGCGT
AGAACATTTTGTACGACTAC	1595.7	0.0902659	0.117181	0.770315	0.441113	0.555596	ACTAC
AGAACATTTTGTACGGCCTG	5912.2	0.0904586	0.0695093	1.30139	0.193126	0.289547	GCCTG
AGAACATTTTGTACGCGACG	3119.05	0.0910419	0.0946572	0.961807	0.336147	0.457124	CGACG
AGAACATTTTGTACGGCGTG	11065.7	0.0913832	0.0499014	1.83127	0.0670598	0.127302	GCGTG
AGAACATTTTGTACGGCGAG	8161.54	0.091656	0.0740037	1.23853	0.215518	0.31663	GCGAG
AGAACATTTTGTACGTGAAC	6501.92	0.09216	0.0956613	0.963399	0.335347	0.457124	TGAAC
AGAACATTTTGTACGGGATC	6410.47	0.0924815	0.0720733	1.28316	0.199436	0.298135	GGATC
AGAACATTTTGTACGTTGAA	6715.7	0.093483	0.0804883	1.16145	0.24546	0.351048	TTGAA
AGAACATTTTGTACGTGAGA	7093.59	0.0949763	0.0680619	1.39544	0.162883	0.254645	TGAGA
AGAACATTTTGTACGTCACA	2938.75	0.0951519	0.100588	0.945954	0.344172	0.463258	TCACA
AGAACATTTTGTACGTCCAT	5573.24	0.096755	0.0722086	1.33994	0.180266	0.275887	TCCAT
AGAACATTTTGTACGCTCCG	2074.79	0.096946	0.108803	0.891021	0.372918	0.491464	CTCCG
AGAACATTTTGTACGCTCCT	2623.27	0.0969719	0.12408	0.781528	0.434492	0.550644	CTCCT
AGAACATTTTGTACGCCTCT	2196.42	0.0971135	0.104214	0.931862	0.351408	0.470255	CCTCT
AGAACATTTTGTACGAGTTC	5834.35	0.0971385	0.0762821	1.27341	0.202872	0.302389	AGTTC
AGAACATTTTGTACGCCCAG	1724.07	0.0985033	0.114048	0.8637	0.387752	0.506452	CCCAG
AGAACATTTTGTACGGGCGC	6972.18	0.0992983	0.0747652	1.32813	0.184134	0.278924	GGCGC
AGAACATTTTGTACGCTAGG	8311.56	0.100491	0.0707284	1.4208	0.155374	0.246671	CTAGG
AGAACATTTTGTACGGTTGA	10559.6	0.101837	0.0651541	1.56302	0.118048	0.19853	GTTGA
AGAACATTTTGTACGGGTTA	8333.82	0.102138	0.0933518	1.09412	0.273904	0.386865	GGTTA
AGAACATTTTGTACGGCTTG	7711.47	0.103499	0.063714	1.62444	0.104282	0.180685	GCTTG
AGAACATTTTGTACGACGTA	5222.93	0.103517	0.105571	0.98054	0.326819	0.44801	ACGTA
AGAACATTTTGTACGGAGCA	4832.06	0.105065	0.074336	1.41338	0.157545	0.248193	GAGCA
AGAACATTTTGTACGAAACA	2871.75	0.105641	0.116726	0.905032	0.365448	0.48474	AAACA
AGAACATTTTGTACGAGCCT	3222.2	0.10571	0.108885	0.970844	0.331626	0.453384	AGCCT
AGAACATTTTGTACGCAGTG	6269.62	0.108385	0.070362	1.5404	0.123464	0.205573	CAGTG
AGAACATTTTGTACGCTCTA	3191.05	0.108676	0.137271	0.791691	0.428541	0.543774	CTCTA
AGAACATTTTGTACGTCGCG	5790.01	0.109189	0.0676157	1.61485	0.106343	0.183945	TCGCG
AGAACATTTTGTACGGCATA	4165.78	0.109689	0.077153	1.42171	0.155109	0.246634	GCATA
AGAACATTTTGTACGCCGGT	6298.16	0.11015	0.0806366	1.366	0.171939	0.26596	CCGGT
AGAACATTTTGTACGCTCAA	4274.64	0.11045	0.109669	1.00712	0.313875	0.434923	CTCAA
AGAACATTTTGTACGCCTTG	3829.14	0.110874	0.118307	0.937176	0.348668	0.467324	CCTTG
AGAACATTTTGTACGCGAGC	4067	0.110889	0.144802	0.765798	0.443796	0.557604	CGAGC
AGAACATTTTGTACGTGGAA	8749.83	0.112351	0.0666839	1.68482	0.0920226	0.162748	TGGAA
AGAACATTTTGTACGAAGCA	3889.64	0.112552	0.0915913	1.22885	0.21913	0.321014	AAGCA
AGAACATTTTGTACGTAGCT	6451.25	0.114262	0.0922041	1.23922	0.215262	0.31663	TAGCT
AGAACATTTTGTACGACTAG	5673.67	0.114319	0.0970525	1.17791	0.238832	0.344456	ACTAG
AGAACATTTTGTACGGCTCG	3411.3	0.115164	0.0942637	1.22172	0.221814	0.324019	GCTCG
AGAACATTTTGTACGTCGGG	12853.6	0.116365	0.0462033	2.51854	0.0117844	0.0304727	TCGGG
AGAACATTTTGTACGGTCTG	7754.03	0.116972	0.0611981	1.91137	0.0559569	0.109143	GTCTG
AGAACATTTTGTACGCAGTA	4811.5	0.117461	0.0705639	1.6646	0.0959927	0.168316	CAGTA
AGAACATTTTGTACGTCAGC	6372.76	0.117788	0.0650861	1.80972	0.0703396	0.132161	TCAGC
AGAACATTTTGTACGGTTGT	14897.7	0.118082	0.0613527	1.92465	0.0542735	0.107426	GTTGT
AGAACATTTTGTACGTCTAA	6305.21	0.118239	0.0738274	1.60156	0.109252	0.188023	TCTAA
AGAACATTTTGTACGATGTG	16196.2	0.11833	0.0590891	2.00256	0.0452244	0.0939346	ATGTG
AGAACATTTTGTACGAGCAA	3066.27	0.11895	0.120017	0.991107	0.321633	0.442678	AGCAA
AGAACATTTTGTACGGGGTA	9788.92	0.119735	0.0749932	1.59662	0.110352	0.18928	GGGTA
AGAACATTTTGTACGGCGCA	4914.75	0.120284	0.0749775	1.60427	0.108655	0.187311	GCGCA
AGAACATTTTGTACGACGAT	4386.23	0.121961	0.121497	1.00382	0.315467	0.436539	ACGAT
AGAACATTTTGTACGGCAGC	4028.23	0.122369	0.103392	1.18354	0.236593	0.343161	GCAGC
AGAACATTTTGTACGCGAGA	3738.38	0.123667	0.0891921	1.38652	0.165587	0.2573	CGAGA
AGAACATTTTGTACGTTACC	5541.01	0.123778	0.0903842	1.36946	0.170854	0.264682	TTACC
AGAACATTTTGTACGTCAGT	8681.91	0.124427	0.0897158	1.3869	0.165471	0.2573	TCAGT
AGAACATTTTGTACGAAGAT	6673.45	0.125198	0.0683263	1.83236	0.0668977	0.127302	AAGAT
AGAACATTTTGTACGCCTGG	5750.29	0.125683	0.071095	1.76781	0.0770926	0.141729	CCTGG
AGAACATTTTGTACGTCCAC	2366.95	0.12594	0.113148	1.11306	0.265683	0.376814	TCCAC
AGAACATTTTGTACGGCTGC	6061.86	0.127165	0.0738406	1.72215	0.0850416	0.153045	GCTGC
AGAACATTTTGTACGCCATC	2837.12	0.127832	0.149082	0.857462	0.39119	0.508348	CCATC
AGAACATTTTGTACGGGCTT	6097.69	0.127958	0.0699242	1.82996	0.0672562	0.127302	GGCTT
AGAACATTTTGTACGTCGGT	10152.7	0.128088	0.0568637	2.25254	0.0242879	0.056355	TCGGT
AGAACATTTTGTACGACGCC	2037.04	0.128936	0.109706	1.17529	0.239881	0.345344	ACGCC
AGAACATTTTGTACGCAGCC	2502.02	0.13079	0.118438	1.10428	0.26947	0.381655	CAGCC
AGAACATTTTGTACGGTGAT	11628.5	0.132923	0.052166	2.54807	0.0108321	0.0283686	GTGAT
AGAACATTTTGTACGTTGTC	9455.76	0.13322	0.0624741	2.13241	0.0329734	0.0721734	TTGTC
AGAACATTTTGTACGTAGGA	8388.2	0.133333	0.0649662	2.05234	0.0401362	0.0855264	TAGGA
AGAACATTTTGTACGGCAGT	6936.59	0.133957	0.0687103	1.94959	0.0512253	0.102702	GCAGT
AGAACATTTTGTACGAGAGA	4591.57	0.136002	0.0763723	1.78078	0.0749481	0.139034	AGAGA
AGAACATTTTGTACGGCGCG	8562.06	0.136156	0.0633187	2.15033	0.0315289	0.0694644	GCGCG
AGAACATTTTGTACGGGACT	4518.25	0.13679	0.0973771	1.40475	0.160096	0.251825	GGACT
AGAACATTTTGTACGGCGGA	6689.72	0.136936	0.0967938	1.41472	0.157151	0.248193	GCGGA
AGAACATTTTGTACGGCATG	9202.23	0.138526	0.0838444	1.65218	0.0984985	0.17212	GCATG
AGAACATTTTGTACGGAGAT	7118.3	0.138572	0.0898133	1.54289	0.122856	0.204894	GAGAT
AGAACATTTTGTACGTTCGA	7297.89	0.138642	0.0964637	1.43725	0.150647	0.242552	TTCGA
AGAACATTTTGTACGCCCCT	834.195	0.139407	0.148459	0.939022	0.34772	0.466664	CCCCT
AGAACATTTTGTACGAGGTA	8128.65	0.142316	0.0847395	1.67945	0.0930638	0.164023	AGGTA
AGAACATTTTGTACGAACCG	3203.22	0.143308	0.0938726	1.52662	0.126855	0.209515	AACCG
AGAACATTTTGTACGCAGAA	3914.91	0.14514	0.0945186	1.53557	0.124643	0.207198	CAGAA
AGAACATTTTGTACGCTTGT	10341.7	0.146044	0.0627584	2.32709	0.0199605	0.0476447	CTTGT
AGAACATTTTGTACGCCCGT	3715.18	0.147025	0.124669	1.17932	0.23827	0.34413	CCCGT
AGAACATTTTGTACGACACA	3818.85	0.147612	0.161108	0.916225	0.359549	0.478775	ACACA
AGAACATTTTGTACGGACCA	1388.61	0.1488	0.156681	0.949701	0.342264	0.462373	GACCA
AGAACATTTTGTACGCAATA	3307.99	0.149873	0.112347	1.33402	0.182199	0.277224	CAATA
AGAACATTTTGTACGCCCAA	2362.04	0.14992	0.131703	1.13832	0.254987	0.363153	CCCAA
AGAACATTTTGTACGGGACG	9692.83	0.150701	0.0623616	2.41656	0.0156677	0.0388957	GGACG
AGAACATTTTGTACGCCGTT	3877.72	0.150798	0.0991206	1.52136	0.128169	0.211345	CCGTT
AGAACATTTTGTACGGCGTT	9655.89	0.151246	0.0557997	2.71051	0.00671805	0.0193783	GCGTT
AGAACATTTTGTACGTGGTA	9417.7	0.154056	0.0586062	2.62866	0.00857217	0.0232836	TGGTA
AGAACATTTTGTACGGGCCA	3706.97	0.154241	0.0860871	1.79169	0.0731827	0.136501	GGCCA
AGAACATTTTGTACGTGCGT	12608.6	0.155644	0.0492514	3.16019	0.00157664	0.00558645	TGCGT
AGAACATTTTGTACGGCCAC	3078.37	0.155824	0.0913702	1.70542	0.0881168	0.157748	GCCAC
AGAACATTTTGTACGCCGCA	3059.84	0.156952	0.163577	0.959499	0.337307	0.458094	CCGCA
AGAACATTTTGTACGGGTTC	6371.17	0.158678	0.0787775	2.01426	0.0439824	0.0921021	GGTTC
AGAACATTTTGTACGTGTGT	17004.4	0.158693	0.0452908	3.50387	0.000458548	0.00194835	TGTGT
AGAACATTTTGTACGCGTTA	7055.13	0.15993	0.0776393	2.0599	0.0394077	0.0842587	CGTTA
AGAACATTTTGTACGTGACG	6835.99	0.16056	0.0834829	1.92326	0.0544471	0.107426	TGACG
AGAACATTTTGTACGCCTGC	3311.14	0.160826	0.102279	1.57242	0.115854	0.197208	CCTGC
AGAACATTTTGTACGCGCCA	3238.03	0.163041	0.116162	1.40357	0.160447	0.251991	CGCCA
AGAACATTTTGTACGACCGG	4029.19	0.163769	0.102377	1.59967	0.109673	0.188431	ACCGG
AGAACATTTTGTACGGGCAC	5076.35	0.164954	0.0862431	1.91267	0.0557906	0.109026	GGCAC
AGAACATTTTGTACGTCGCA	4541.24	0.166495	0.0793575	2.09803	0.0359021	0.0780546	TCGCA
AGAACATTTTGTACGCCTTA	4152.11	0.169025	0.0779113	2.16946	0.0300478	0.0670347	CCTTA
AGAACATTTTGTACGATCCG	4377.14	0.169692	0.101114	1.67823	0.0933029	0.164162	ATCCG
AGAACATTTTGTACGCATAG	5640.94	0.170254	0.0840976	2.02449	0.0429202	0.0900685	CATAG
AGAACATTTTGTACGCACCA	2390.88	0.172539	0.104275	1.65466	0.0979944	0.171532	CACCA
AGAACATTTTGTACGTGTAG	15304	0.172745	0.0522284	3.30749	0.000941358	0.00354394	TGTAG
AGAACATTTTGTACGTCCGG	6606.6	0.174569	0.0798372	2.18656	0.0287743	0.064758	TCCGG
AGAACATTTTGTACGGCACG	5774.26	0.175277	0.0686817	2.55202	0.0107099	0.0281204	GCACG
AGAACATTTTGTACGACCCA	797.884	0.177127	0.150956	1.17337	0.240649	0.345617	ACCCA
AGAACATTTTGTACGCTCAG	4896.6	0.177278	0.0719527	2.46381	0.0137467	0.0347572	CTCAG
AGAACATTTTGTACGGCGCT	7093.46	0.17944	0.0831747	2.15738	0.0309757	0.0686561	GCGCT
AGAACATTTTGTACGAGATC	4536.73	0.180239	0.0726154	2.48211	0.0130608	0.0333524	AGATC
AGAACATTTTGTACGTCGCC	3754.17	0.180285	0.0823391	2.18954	0.0285578	0.0644123	TCGCC
AGAACATTTTGTACGGCCGG	5937.31	0.181867	0.0807305	2.25277	0.0242738	0.056355	GCCGG
AGAACATTTTGTACGTAACG	6833.52	0.182316	0.0979546	1.86123	0.0627111	0.120255	TAACG
AGAACATTTTGTACGGTCGA	8276.06	0.182965	0.0809205	2.26105	0.0237565	0.055795	GTCGA
AGAACATTTTGTACGCATAC	4042.18	0.183315	0.0839398	2.18389	0.0289705	0.0650566	CATAC
AGAACATTTTGTACGGAGAA	5775.38	0.183954	0.0744953	2.46934	0.0135362	0.0343097	GAGAA
AGAACATTTTGTACGACCGC	1848.37	0.184293	0.128593	1.43315	0.151814	0.243441	ACCGC
AGAACATTTTGTACGACAGA	4205.25	0.185211	0.0843872	2.19477	0.0281798	0.0637439	ACAGA
AGAACATTTTGTACGTGTAA	10842.3	0.185845	0.0700713	2.65223	0.00799632	0.0223113	TGTAA
AGAACATTTTGTACGGCGAC	3169.17	0.186256	0.130056	1.43212	0.152109	0.243441	GCGAC
AGAACATTTTGTACGCGATC	4977.97	0.186302	0.0785308	2.37234	0.0176756	0.0428907	CGATC
AGAACATTTTGTACGAGCTA	3817.27	0.186915	0.110243	1.69547	0.0899855	0.159954	AGCTA
AGAACATTTTGTACGTTCAA	6723.85	0.186945	0.0670142	2.78964	0.00527672	0.0157993	TTCAA
AGAACATTTTGTACGGTGTG	20877.5	0.187665	0.0441469	4.25093	2.12888e-05	0.000115342	GTGTG
AGAACATTTTGTACGGCCGT	7880.02	0.190283	0.0719638	2.64414	0.00818979	0.0225439	GCCGT
AGAACATTTTGTACGAGTGA	9154.69	0.19222	0.0874992	2.19682	0.028033	0.0636492	AGTGA
AGAACATTTTGTACGGCTCA	3243.2	0.192875	0.0863659	2.23323	0.0255339	0.0587566	GCTCA
AGAACATTTTGTACGTGCGA	5603.29	0.193431	0.0881435	2.1945	0.0281992	0.0637439	TGCGA
AGAACATTTTGTACGAATGA	4944.88	0.194003	0.0930084	2.08587	0.0369905	0.0798427	AATGA
AGAACATTTTGTACGTCGTG	15203.9	0.194363	0.0458161	4.24224	2.21301e-05	0.00011927	TCGTG
AGAACATTTTGTACGGCGAT	5200.88	0.1949	0.0724959	2.68843	0.00717891	0.0204769	GCGAT
AGAACATTTTGTACGTGCGC	6944.26	0.195093	0.0635787	3.06853	0.00215117	0.00736722	TGCGC
AGAACATTTTGTACGTATAA	8151.54	0.19607	0.0680032	2.88325	0.00393595	0.0123632	TATAA
AGAACATTTTGTACGCGACT	2486.52	0.197804	0.119801	1.6511	0.0987173	0.172209	CGACT
AGAACATTTTGTACGTTGAT	9455.48	0.198592	0.0720869	2.7549	0.00587095	0.0172754	TTGAT
AGAACATTTTGTACGTGACA	3845.39	0.200775	0.104376	1.92357	0.054408	0.107426	TGACA
AGAACATTTTGTACGTTCGC	6998.97	0.202268	0.0722533	2.79942	0.00511938	0.0153732	TTCGC
AGAACATTTTGTACGGCCGA	5440.43	0.202681	0.105933	1.91329	0.0557108	0.109026	GCCGA
AGAACATTTTGTACGTCGTC	6772.2	0.2034	0.066566	3.05562	0.00224599	0.00764085	TCGTC
AGAACATTTTGTACGATCCT	4487.4	0.203665	0.0808001	2.5206	0.0117154	0.0303935	ATCCT
AGAACATTTTGTACGCTGTG	6792.41	0.204567	0.0682535	2.99716	0.00272504	0.00897246	CTGTG
AGAACATTTTGTACGGTGCT	11741.4	0.204599	0.073525	2.78271	0.00539064	0.0160465	GTGCT
AGAACATTTTGTACGAAGAA	4618.63	0.206582	0.119132	1.73406	0.0829067	0.150982	AAGAA
AGAACATTTTGTACGGCGTC	5767.47	0.206857	0.0877724	2.35674	0.0184361	0.0446301	GCGTC
AGAACATTTTGTACGCACCG	2998.84	0.207752	0.0922194	2.25281	0.0242714	0.056355	CACCG
AGAACATTTTGTACGCCCGC	2477.21	0.208967	0.10647	1.96269	0.0496822	0.100742	CCCGC
AGAACATTTTGTACGTAGAG	8978.12	0.209163	0.0623997	3.35198	0.000802353	0.00311216	TAGAG
AGAACATTTTGTACGCGGTA	6908.53	0.21339	0.0752219	2.83681	0.00455665	0.0140543	CGGTA
AGAACATTTTGTACGTCAGA	7033.89	0.213718	0.0663809	3.21957	0.00128383	0.00466184	TCAGA
AGAACATTTTGTACGTCTAT	6872.27	0.214237	0.0769637	2.78362	0.00537567	0.0160465	TCTAT
AGAACATTTTGTACGTATGA	10024.4	0.217088	0.0648808	3.34596	0.000819982	0.00316854	TATGA
AGAACATTTTGTACGGTATG	11280.2	0.220093	0.0782279	2.81348	0.00490084	0.0149359	GTATG
AGAACATTTTGTACGGCTTC	3990	0.221187	0.0857413	2.5797	0.00988853	0.0260976	GCTTC
AGAACATTTTGTACGGTTCG	7718.34	0.221569	0.0781649	2.83464	0.00458772	0.0141076	GTTCG
AGAACATTTTGTACGGTCCC	2071.18	0.223936	0.106365	2.10536	0.0352597	0.0768212	GTCCC
AGAACATTTTGTACGCGCGA	3963.92	0.224257	0.094028	2.385	0.0170789	0.04164	CGCGA
AGAACATTTTGTACGCTCGA	3025.3	0.225631	0.130671	1.72671	0.0842192	0.152368	CTCGA
AGAACATTTTGTACGAGTAC	5409.11	0.226261	0.0765839	2.95442	0.00313253	0.0101832	AGTAC
AGAACATTTTGTACGGCCAG	5091.17	0.227572	0.102153	2.22775	0.0258971	0.0594557	GCCAG
AGAACATTTTGTACGCGTCC	2456.04	0.228766	0.10515	2.1756	0.0295851	0.0662914	CGTCC
AGAACATTTTGTACGATCGA	4636.71	0.230755	0.0882855	2.61373	0.00895596	0.0239449	ATCGA
AGAACATTTTGTACGTCGTT	9629.71	0.232441	0.0747074	3.11136	0.00186229	0.00648634	TCGTT
AGAACATTTTGTACGCGGCC	3062.28	0.232616	0.136949	1.69856	0.0894028	0.159228	CGGCC
AGAACATTTTGTACGTAGTA	7235.91	0.235377	0.0980278	2.40113	0.0163446	0.0403298	TAGTA
AGAACATTTTGTACGGCGCC	4893.92	0.239192	0.094583	2.52891	0.0114419	0.0298889	GCGCC
AGAACATTTTGTACGGGTAC	4724.56	0.24005	0.0865567	2.77333	0.00554864	0.0164214	GGTAC
AGAACATTTTGTACGGCACT	4524.06	0.244219	0.100858	2.42141	0.0154603	0.0385191	GCACT
AGAACATTTTGTACGTTCGG	10605.7	0.24485	0.0940829	2.60249	0.00925499	0.0245521	TTCGG
AGAACATTTTGTACGTCTTG	8242.41	0.245339	0.0665362	3.68731	0.000226641	0.00100035	TCTTG
AGAACATTTTGTACGCCCGG	3284.35	0.247491	0.114321	2.16488	0.0303969	0.0676661	CCCGG
AGAACATTTTGTACGGTATA	7731.44	0.254999	0.0837125	3.04612	0.00231812	0.00786011	GTATA
AGAACATTTTGTACGCCAGT	4432.94	0.256128	0.0759075	3.37421	0.000740269	0.00291552	CCAGT
AGAACATTTTGTACGGCTTA	6469.74	0.256709	0.0741938	3.45998	0.000540219	0.00223058	GCTTA
AGAACATTTTGTACGGGTGT	18248.2	0.259844	0.0546841	4.75173	2.01687e-06	1.40495e-05	GGTGT
AGAACATTTTGTACGTGCTA	7154.43	0.264785	0.0871432	3.0385	0.00237758	0.00803512	TGCTA
AGAACATTTTGTACGAACCT	2173.75	0.266127	0.117857	2.25805	0.0239426	0.0559753	AACCT
AGAACATTTTGTACGTTCAT	12244.3	0.269722	0.0597413	4.51483	6.33668e-06	3.8395e-05	TTCAT
AGAACATTTTGTACGATCTG	7543.86	0.271635	0.0866452	3.13503	0.00171838	0.00604682	ATCTG
AGAACATTTTGTACGTGCCT	5566.02	0.272644	0.0699088	3.9	9.61938e-05	0.000464634	TGCCT
AGAACATTTTGTACGTGTCT	9934.42	0.273527	0.0552651	4.94936	7.44581e-07	5.64779e-06	TGTCT
AGAACATTTTGTACGGAGTA	4432.18	0.274027	0.126218	2.17106	0.0299264	0.0669096	GAGTA
AGAACATTTTGTACGGTCCG	4701.95	0.274037	0.0712724	3.84493	0.000120586	0.00055951	GTCCG
AGAACATTTTGTACGGCCCG	3288.76	0.274872	0.0994789	2.76312	0.00572517	0.016895	GCCCG
AGAACATTTTGTACGTAACA	4229.41	0.278523	0.0801278	3.47598	0.000508982	0.00211011	TAACA
AGAACATTTTGTACGCCGTA	2729.72	0.278594	0.100434	2.77391	0.00553863	0.0164214	CCGTA
AGAACATTTTGTACGATCTA	3810.05	0.279738	0.0998513	2.80155	0.00508577	0.0153463	ATCTA
AGAACATTTTGTACGGATCG	7944.38	0.280791	0.0721533	3.89158	9.95915e-05	0.00047655	GATCG
AGAACATTTTGTACGTGTAT	13351.5	0.282482	0.0639905	4.41445	1.01269e-05	5.892e-05	TGTAT
AGAACATTTTGTACGCCGCC	2054.94	0.282621	0.208109	1.35804	0.174451	0.269033	CCGCC
AGAACATTTTGTACGTTGTT	13737.1	0.282715	0.0467062	6.05304	1.42134e-09	1.7123e-08	TTGTT
AGAACATTTTGTACGTGCAT	10953.6	0.283006	0.0954205	2.96589	0.0030181	0.00984246	TGCAT
AGAACATTTTGTACGGACCG	4243.16	0.288496	0.0796648	3.62137	0.000293046	0.00127152	GACCG
AGAACATTTTGTACGGCCTA	5237.48	0.29119	0.0873554	3.33339	0.000857949	0.00329041	GCCTA
AGAACATTTTGTACGTGCCC	2282.49	0.291525	0.102284	2.85015	0.00436986	0.0135188	TGCCC
AGAACATTTTGTACGGCTGG	8317.79	0.29459	0.0625134	4.71243	2.44786e-06	1.6383e-05	GCTGG
AGAACATTTTGTACGGATGA	4738.48	0.295009	0.0767266	3.84494	0.000120583	0.00055951	GATGA
AGAACATTTTGTACGCCGTG	4815.46	0.298467	0.0988332	3.01991	0.00252853	0.00843391	CCGTG
AGAACATTTTGTACGCTGTT	9242.43	0.298987	0.0919513	3.25158	0.00114765	0.00424258	CTGTT
AGAACATTTTGTACGTTCAC	5734.86	0.301063	0.102468	2.93811	0.00330221	0.0106335	TTCAC
AGAACATTTTGTACGCCTAG	4434.63	0.304841	0.0907837	3.35788	0.000785433	0.00306978	CCTAG
AGAACATTTTGTACGGCTAG	4374.29	0.306893	0.107071	2.86627	0.00415337	0.0129272	GCTAG
AGAACATTTTGTACGTCCTT	7429.21	0.308552	0.067549	4.56782	4.92815e-06	3.05844e-05	TCCTT
AGAACATTTTGTACGTCCGA	3109.61	0.310285	0.0925326	3.35325	0.000798692	0.00310974	TCCGA
AGAACATTTTGTACGGATCT	4673.14	0.311147	0.0796514	3.90636	9.36959e-05	0.000454714	GATCT
AGAACATTTTGTACGTGCTT	10372.3	0.311375	0.0528901	5.8872	3.92796e-09	4.14663e-08	TGCTT
AGAACATTTTGTACGTAGAA	6497.25	0.311917	0.0638835	4.88258	1.04704e-06	7.65837e-06	TAGAA
AGAACATTTTGTACGCCGTC	4258.57	0.312234	0.0939709	3.32267	0.000891615	0.00336906	CCGTC
AGAACATTTTGTACGGAACT	2817.83	0.313806	0.163119	1.92378	0.0543822	0.107426	GAACT
AGAACATTTTGTACGCACTC	2192.47	0.315596	0.101927	3.0963	0.00195949	0.00677877	CACTC
AGAACATTTTGTACGGTCGT	9419.38	0.315918	0.0765049	4.12939	3.63732e-05	0.000187167	GTCGT
AGAACATTTTGTACGTCCTG	6845.35	0.317159	0.0732375	4.33055	1.48738e-05	8.3228e-05	TCCTG
AGAACATTTTGTACGATGTC	7461.78	0.319773	0.0677049	4.72304	2.32344e-06	1.58614e-05	ATGTC
AGAACATTTTGTACGGTGCA	6429.32	0.319807	0.0926736	3.45089	0.000558735	0.00229777	GTGCA
AGAACATTTTGTACGGCAGA	4297.29	0.321852	0.12133	2.6527	0.00798504	0.0223113	GCAGA
AGAACATTTTGTACGCAGCA	3075.75	0.324011	0.128558	2.52034	0.0117241	0.0303935	CAGCA
AGAACATTTTGTACGAACAC	2783.09	0.324984	0.124124	2.61821	0.00883915	0.023823	AACAC
AGAACATTTTGTACGGTGCG	9684.89	0.325857	0.0599529	5.43521	5.47314e-08	5.09499e-07	GTGCG
AGAACATTTTGTACGCTGTC	6338.79	0.325952	0.0933983	3.48991	0.000483175	0.00203609	CTGTC
AGAACATTTTGTACGCTGTA	8981.95	0.329921	0.0632187	5.21872	1.8016e-07	1.53736e-06	CTGTA
AGAACATTTTGTACGTCTTC	6087.29	0.331484	0.115505	2.86986	0.00410651	0.0128203	TCTTC
AGAACATTTTGTACGTGTGC	13423.3	0.332887	0.0519314	6.41013	1.45398e-10	1.95905e-09	TGTGC
AGAACATTTTGTACGGCTCT	2688.08	0.334206	0.096021	3.48055	0.000500385	0.00209974	GCTCT
AGAACATTTTGTACGTTCCG	6834.66	0.335668	0.0848815	3.95455	7.66793e-05	0.0003849	TTCCG
AGAACATTTTGTACGTCGTA	7913.82	0.341439	0.0696393	4.90297	9.4399e-07	7.05581e-06	TCGTA
AGAACATTTTGTACGCTCGC	2631.19	0.348504	0.115759	3.0106	0.00260736	0.00866862	CTCGC
AGAACATTTTGTACGATGTT	13022.2	0.352169	0.0526071	6.69433	2.16662e-11	3.26268e-10	ATGTT
AGAACATTTTGTACGTGCCG	5809.41	0.353751	0.0794711	4.45132	8.53454e-06	5.05166e-05	TGCCG
AGAACATTTTGTACGTCCCT	3460.19	0.35458	0.0826824	4.28846	1.79918e-05	9.95873e-05	TCCCT
AGAACATTTTGTACGGTCTC	5265.62	0.360364	0.0830919	4.33694	1.44481e-05	8.17398e-05	GTCTC
AGAACATTTTGTACGTCTAC	4439.58	0.361675	0.0968964	3.7326	0.000189512	0.000847425	TCTAC
AGAACATTTTGTACGCATTC	3964.08	0.362908	0.0833384	4.35464	1.33289e-05	7.625e-05	CATTC
AGAACATTTTGTACGGTCTA	8513.71	0.364456	0.0997769	3.65271	0.000259488	0.00113554	GTCTA
AGAACATTTTGTACGGCTGA	6346.35	0.366302	0.0760159	4.81875	1.44461e-06	1.02728e-05	GCTGA
AGAACATTTTGTACGTCTTA	7527.5	0.366898	0.0796285	4.60763	4.07291e-06	2.55869e-05	TCTTA
AGAACATTTTGTACGTTCTG	12679.1	0.367013	0.0461852	7.94655	1.9178e-15	4.90957e-14	TTCTG
AGAACATTTTGTACGGTAGA	9021.54	0.372915	0.0745502	5.00219	5.6682e-07	4.4648e-06	GTAGA
AGAACATTTTGTACGTGCTG	9190.74	0.373917	0.0728912	5.12979	2.90059e-07	2.4148e-06	TGCTG
AGAACATTTTGTACGTCCGT	7874.13	0.374051	0.0627422	5.96172	2.49597e-09	2.74825e-08	TCCGT
AGAACATTTTGTACGTCCAA	3267.55	0.375018	0.11879	3.15698	0.00159413	0.00562892	TCCAA
AGAACATTTTGTACGTCCCC	1340.2	0.378229	0.196924	1.92068	0.0547717	0.107651	TCCCC
AGAACATTTTGTACGAACGA	5488.32	0.381086	0.0764245	4.98643	6.15051e-07	4.80772e-06	AACGA
AGAACATTTTGTACGTCTCA	6088.82	0.382381	0.0782068	4.88936	1.01167e-06	7.45285e-06	TCTCA
AGAACATTTTGTACGGCTGT	9583.47	0.382842	0.0733148	5.22189	1.77102e-07	1.52645e-06	GCTGT
AGAACATTTTGTACGTCCGC	3919.5	0.385879	0.125687	3.07016	0.00213944	0.00735165	TCCGC
AGAACATTTTGTACGATCCA	2510.89	0.386407	0.11263	3.43077	0.000601868	0.00244669	ATCCA
AGAACATTTTGTACGTTACA	7236.79	0.38827	0.103801	3.74052	0.000183641	0.000824771	TTACA
AGAACATTTTGTACGGGACA	7211.21	0.388991	0.0729266	5.33401	9.60695e-08	8.70576e-07	GGACA
AGAACATTTTGTACGCCTGA	3438.71	0.389841	0.0880522	4.42739	9.53816e-06	5.58119e-05	CCTGA
AGAACATTTTGTACGGTCCT	6796.88	0.390151	0.115507	3.37773	0.000730874	0.00288963	GTCCT
AGAACATTTTGTACGGCCGC	3155.21	0.391364	0.111937	3.49628	0.000471793	0.00199635	GCCGC
AGAACATTTTGTACGTAGAT	8139.69	0.391486	0.0932453	4.19845	2.68749e-05	0.000141855	TAGAT
AGAACATTTTGTACGTTCCA	4171.01	0.393508	0.0821228	4.79171	1.65368e-06	1.16227e-05	TTCCA
AGAACATTTTGTACGCACTT	2746.71	0.395655	0.120527	3.28271	0.00102815	0.00384243	CACTT
AGAACATTTTGTACGGGTGA	10859.8	0.399605	0.0540229	7.39696	1.39337e-13	2.90828e-12	GGTGA
AGAACATTTTGTACGTCCTA	4423.72	0.400043	0.102935	3.88635	0.000101763	0.000484676	TCCTA
AGAACATTTTGTACGTCCCA	3241.15	0.400065	0.0991761	4.03388	5.48631e-05	0.000276748	TCCCA
AGAACATTTTGTACGCACTA	3202.73	0.402125	0.150891	2.665	0.00769873	0.0216844	CACTA
AGAACATTTTGTACGTTCTT	13472.3	0.402753	0.0484415	8.31421	9.23654e-17	2.78183e-15	TTCTT
AGAACATTTTGTACGTCCAG	4078.71	0.403904	0.0971799	4.15625	3.2352e-05	0.000168164	TCCAG
AGAACATTTTGTACGGATCA	5729.08	0.40433	0.0903996	4.4727	7.72371e-06	4.62519e-05	GATCA
AGAACATTTTGTACGTCTCG	7774.59	0.405419	0.0796296	5.09131	3.556e-07	2.88995e-06	TCTCG
AGAACATTTTGTACGCGTAC	2901.76	0.408927	0.122991	3.32484	0.000884688	0.00335526	CGTAC
AGAACATTTTGTACGCACTG	4193.68	0.40927	0.0751641	5.44502	5.17994e-08	4.86629e-07	CACTG
AGAACATTTTGTACGGCGTA	9831.03	0.413299	0.0637009	6.48812	8.69122e-11	1.25349e-09	GCGTA
AGAACATTTTGTACGTGATC	6977.05	0.416118	0.0791554	5.25697	1.46444e-07	1.2817e-06	TGATC
AGAACATTTTGTACGTACCC	2224.26	0.416647	0.139007	2.99732	0.00272363	0.00897246	TACCC
AGAACATTTTGTACGAACTA	2831.42	0.422071	0.126878	3.3266	0.000879136	0.0033466	AACTA
AGAACATTTTGTACGCTACT	2552.39	0.424107	0.165005	2.57027	0.0101619	0.0267502	CTACT
AGAACATTTTGTACGTGCAG	10174.5	0.428227	0.0667848	6.41204	1.43587e-10	1.95905e-09	TGCAG
AGAACATTTTGTACGGATCC	3767.67	0.436528	0.0933171	4.6779	2.89826e-06	1.90245e-05	GATCC
AGAACATTTTGTACGTACCA	4400.39	0.441164	0.079465	5.55168	2.82934e-08	2.7077e-07	TACCA
AGAACATTTTGTACGCGTTC	7868.71	0.442778	0.0905263	4.89115	1.00249e-06	7.43875e-06	CGTTC
AGAACATTTTGTACGTTCCT	6935.61	0.445903	0.103735	4.29849	1.71962e-05	9.57007e-05	TTCCT
AGAACATTTTGTACGTGCTC	6542.1	0.446388	0.0827296	5.39575	6.82365e-08	6.29497e-07	TGCTC
AGAACATTTTGTACGTGCAA	5709.42	0.452708	0.096974	4.66834	3.03639e-06	1.96789e-05	TGCAA
AGAACATTTTGTACGGTGTT	18641.1	0.453456	0.066874	6.78076	1.19545e-11	1.88329e-10	GTGTT
AGAACATTTTGTACGGTGTC	10883.4	0.456458	0.0703818	6.48544	8.84704e-11	1.25825e-09	GTGTC
AGAACATTTTGTACGAACTG	3522.42	0.458023	0.0927504	4.93824	7.88317e-07	5.93557e-06	AACTG
AGAACATTTTGTACGATCGG	5874.14	0.463561	0.0808228	5.73552	9.72137e-09	9.66474e-08	ATCGG
AGAACATTTTGTACGTGCCA	3245.16	0.474196	0.161793	2.93088	0.00338003	0.01085	TGCCA
AGAACATTTTGTACGGTCCA	4637.02	0.476476	0.101917	4.67513	2.93767e-06	1.91604e-05	GTCCA
AGAACATTTTGTACGTTCAG	9005.53	0.478899	0.091715	5.22159	1.7739e-07	1.52645e-06	TTCAG
AGAACATTTTGTACGTTCGT	11931.6	0.482912	0.0664234	7.27022	3.58913e-13	6.80605e-12	TTCGT
AGAACATTTTGTACGGTTCT	11405.8	0.484036	0.0637591	7.59164	3.15882e-14	7.35143e-13	GTTCT
AGAACATTTTGTACGTTGTA	13919.9	0.484417	0.0483496	10.0191	1.25705e-23	9.19442e-22	TTGTA
AGAACATTTTGTACGTCTAG	11500	0.485452	0.0504465	9.62309	6.38812e-22	4.36096e-20	TCTAG
AGAACATTTTGTACGAACGG	7028.53	0.492676	0.0673243	7.31795	2.51794e-13	4.86485e-12	AACGG
AGAACATTTTGTACGATCGC	4964.11	0.495388	0.0823154	6.01817	1.76397e-09	2.05262e-08	ATCGC
AGAACATTTTGTACGTCTCT	7122.11	0.498725	0.084216	5.92198	3.18092e-09	3.42869e-08	TCTCT
AGAACATTTTGTACGGTACA	7281.37	0.498825	0.0830783	6.00428	1.92181e-09	2.18659e-08	GTACA
AGAACATTTTGTACGTCCTC	3945.59	0.499056	0.0834649	5.97924	2.24183e-09	2.49525e-08	TCCTC
AGAACATTTTGTACGTTCTC	6111.38	0.501219	0.0757311	6.6184	3.63103e-11	5.38865e-10	TTCTC
AGAACATTTTGTACGTCCCG	3666.05	0.505446	0.103696	4.8743	1.09198e-06	7.93038e-06	TCCCG
AGAACATTTTGTACGTGCAC	4715.62	0.514682	0.110552	4.65554	3.23132e-06	2.06805e-05	TGCAC
AGAACATTTTGTACGGAACG	5354.1	0.520078	0.0927945	5.60462	2.08714e-08	2.03546e-07	GAACG
AGAACATTTTGTACGAACAT	4162.59	0.524734	0.102488	5.11994	3.05638e-07	2.52398e-06	AACAT
AGAACATTTTGTACGATCAA	5765.49	0.525456	0.086952	6.04305	1.51227e-09	1.77996e-08	ATCAA
AGAACATTTTGTACGAGACA	2844.32	0.530315	0.121374	4.36927	1.24664e-05	7.21217e-05	AGACA
AGAACATTTTGTACGATCAC	3328.5	0.532658	0.116477	4.5731	4.80571e-06	3.00064e-05	ATCAC
AGAACATTTTGTACGATGTA	7959.99	0.536554	0.0848955	6.32017	2.61276e-10	3.47463e-09	ATGTA
AGAACATTTTGTACGTTCTA	8826.36	0.538111	0.0645996	8.32994	8.08833e-17	2.58827e-15	TTCTA
AGAACATTTTGTACGTACCG	6595.34	0.544009	0.064625	8.41793	3.83207e-17	1.30801e-15	TACCG
AGAACATTTTGTACGATCTC	3702.37	0.548271	0.117139	4.68052	2.86144e-06	1.8904e-05	ATCTC
AGAACATTTTGTACGATCAG	8265.78	0.549981	0.0659795	8.33564	7.70816e-17	2.54618e-15	ATCAG
AGAACATTTTGTACGGTTCA	7011.2	0.550271	0.0886343	6.20834	5.35483e-10	6.68701e-09	GTTCA
AGAACATTTTGTACGGTACG	10572.8	0.56284	0.0695555	8.09196	5.87104e-16	1.7177e-14	GTACG
AGAACATTTTGTACGGACTC	2676.56	0.563398	0.0976523	5.76943	7.9541e-09	8.145e-08	GACTC
AGAACATTTTGTACGGACGA	3740.73	0.563902	0.0907125	6.21636	5.08806e-10	6.43232e-09	GACGA
AGAACATTTTGTACGGAACA	4113.41	0.566481	0.121966	4.64457	3.40781e-06	2.15407e-05	GAACA
AGAACATTTTGTACGATCAT	6605.84	0.583527	0.0725371	8.04453	8.65781e-16	2.39611e-14	ATCAT
AGAACATTTTGTACGTCTCC	4622.35	0.594517	0.099998	5.94529	2.75972e-09	3.00633e-08	TCTCC
AGAACATTTTGTACGATCTT	5301.49	0.59469	0.134279	4.42877	9.4771e-06	5.57733e-05	ATCTT
AGAACATTTTGTACGAACTT	4224.67	0.597168	0.0909968	6.56251	5.29088e-11	7.7398e-10	AACTT
AGAACATTTTGTACGTTCCC	3262.63	0.60006	0.124107	4.835	1.33143e-06	9.60128e-06	TTCCC
AGAACATTTTGTACGGTACC	7712.92	0.603288	0.065913	9.15278	5.54868e-20	2.84092e-18	GTACC
AGAACATTTTGTACGCACGC	3692.15	0.614055	0.0883925	6.94692	3.7336e-12	6.26756e-11	CACGC
AGAACATTTTGTACGCCAGA	2377.53	0.615907	0.149415	4.12212	3.75408e-05	0.000192209	CCAGA
AGAACATTTTGTACGTGTAC	10614	0.631878	0.0854004	7.399	1.37209e-13	2.90828e-12	TGTAC
AGAACATTTTGTACGCACAG	5056.52	0.64693	0.0866162	7.46892	8.0854e-14	1.83988e-12	CACAG
AGAACATTTTGTACGTCTGA	10728.9	0.648122	0.0959313	6.75611	1.41743e-11	2.16634e-10	TCTGA
AGAACATTTTGTACGGCACA	5774.42	0.655645	0.0829883	7.90045	2.77906e-15	6.94088e-14	GCACA
AGAACATTTTGTACGTGTCC	3813.65	0.663618	0.0851072	7.79743	6.31787e-15	1.50453e-13	TGTCC
AGAACATTTTGTACGGACGC	5504.82	0.663818	0.106583	6.22815	4.71965e-10	6.04116e-09	GACGC
AGAACATTTTGTACGGACTG	5855.46	0.665683	0.0953184	6.98378	2.87348e-12	4.98719e-11	GACTG
AGAACATTTTGTACGCACGG	6823.06	0.670827	0.0795634	8.43135	3.41705e-17	1.20657e-15	CACGG
AGAACATTTTGTACGTCTGT	10351.8	0.677007	0.0865961	7.81799	5.36754e-15	1.30866e-13	TCTGT
AGAACATTTTGTACGGACGG	8423.38	0.682094	0.100125	6.81244	9.59554e-12	1.55966e-10	GACGG
AGAACATTTTGTACGTCTGG	13251.1	0.686833	0.0772785	8.88777	6.23495e-19	3.04028e-17	TCTGG
AGAACATTTTGTACGGTGTA	10560.9	0.689396	0.073916	9.32675	1.09165e-20	6.57561e-19	GTGTA
AGAACATTTTGTACGGACTA	3111.04	0.701587	0.138752	5.05643	4.27179e-07	3.39094e-06	GACTA
AGAACATTTTGTACGTCTGC	6602.85	0.717083	0.0844841	8.48778	2.10621e-17	7.87963e-16	TCTGC
AGAACATTTTGTACGGACAA	4852.83	0.718089	0.100213	7.1656	7.74484e-13	1.39135e-11	GACAA
AGAACATTTTGTACGGTTCC	5977.5	0.73598	0.0854953	8.60843	7.40678e-18	3.03382e-16	GTTCC
AGAACATTTTGTACGCACAA	3268.94	0.739577	0.170702	4.33257	1.47381e-05	8.29223e-05	CACAA
AGAACATTTTGTACGAACAG	6635.72	0.746805	0.068518	10.8994	1.16023e-27	1.32008e-25	AACAG
AGAACATTTTGTACGAACGC	3311.07	0.749762	0.125323	5.98265	2.19537e-09	2.47039e-08	AACGC
AGAACATTTTGTACGTACTT	6177.46	0.750892	0.0646896	11.6076	3.76929e-31	6.43292e-29	TACTT
AGAACATTTTGTACGCACAT	4018.8	0.752969	0.111193	6.77173	1.27252e-11	1.97433e-10	CACAT
AGAACATTTTGTACGTACCT	4394.73	0.772425	0.0927916	8.3243	8.48257e-17	2.63217e-15	TACCT
AGAACATTTTGTACGTACTA	7934.13	0.793665	0.0851602	9.31966	1.16708e-20	6.63941e-19	TACTA
AGAACATTTTGTACGGTACT	6685.83	0.795768	0.12314	6.4623	1.03124e-10	1.44596e-09	GTACT
AGAACATTTTGTACGGACTT	5813.36	0.823696	0.102761	8.01568	1.09532e-15	2.87591e-14	GACTT
AGAACATTTTGTACGAACAA	3043.36	0.828157	0.156877	5.27903	1.29868e-07	1.14642e-06	AACAA
AGAACATTTTGTACGAACTC	2651.55	0.831658	0.142104	5.85246	4.84342e-09	5.06088e-08	AACTC
AGAACATTTTGTACGTACAT	10736.6	0.835308	0.0971972	8.59396	8.4025e-18	3.30929e-16	TACAT
AGAACATTTTGTACGGACAG	6194.18	0.838274	0.0948853	8.8346	1.00457e-18	4.67579e-17	GACAG
AGAACATTTTGTACGTACAG	7130.56	0.842721	0.0977746	8.61902	6.7531e-18	2.88132e-16	TACAG
AGAACATTTTGTACGGACAC	3060.53	0.845999	0.116644	7.25281	4.08215e-13	7.60021e-12	GACAC
AGAACATTTTGTACGTGTTC	12374.5	0.852499	0.0849741	10.0325	1.09756e-23	8.64542e-22	TGTTC
AGAACATTTTGTACGCACGT	7742.13	0.853299	0.0927319	9.20179	3.52038e-20	1.8973e-18	CACGT
AGAACATTTTGTACGTACGG	11131.7	0.855162	0.0675474	12.6602	9.82791e-37	2.51595e-34	TACGG
AGAACATTTTGTACGTACTG	8204.36	0.882782	0.0842495	10.4782	1.08809e-25	1.01292e-23	TACTG
AGAACATTTTGTACGCACAC	3427.71	0.905166	0.158857	5.69798	1.21232e-08	1.19367e-07	CACAC
AGAACATTTTGTACGTACAA	5373.09	0.909328	0.123018	7.39181	1.44846e-13	2.90828e-12	TACAA
AGAACATTTTGTACGTACGC	7255.84	0.914181	0.0769645	11.878	1.54069e-32	3.15533e-30	TACGC
AGAACATTTTGTACGGACAT	6607.12	0.92174	0.0688941	13.3791	8.01423e-41	4.10329e-38	GACAT
AGAACATTTTGTACGATCGT	8810.45	0.960095	0.0906973	10.5857	3.47131e-26	3.55462e-24	ATCGT
AGAACATTTTGTACGAACGT	7667.68	1.00425	0.255684	3.9277	8.57626e-05	0.000426315	AACGT
AGAACATTTTGTACGTACGA	7151.96	1.00851	0.0792356	12.728	4.13205e-37	1.41041e-34	TACGA
AGAACATTTTGTACGTACAC	4777.06	1.03252	0.100805	10.2427	1.27663e-24	1.08939e-22	TACAC
AGAACATTTTGTACGCACGA	3217.68	1.05657	0.167402	6.31159	2.76178e-10	3.62572e-09	CACGA
AGAACATTTTGTACGGACGT	9842.1	1.06884	0.095055	11.2445	2.46556e-29	3.60676e-27	GACGT
AGAACATTTTGTACGTACTC	3452.27	1.14678	0.15514	7.39189	1.44755e-13	2.90828e-12	TACTC
AGAACATTTTGTACGTACGT	11630.8	1.27873	0.0943005	13.5601	6.90161e-42	7.06725e-39	TACGT

## Sheet: Fig. 2D
Fig. 2D
Plasmid:		151 TAC	151 TAC	151 TCA	151 TCA	151 CAT	151 CAT
Treatment:		Ethanol	Dex	Ethanol	Dex	Ethanol	Dex
rep1		1	15.8094	1.69882	14.4375	0.482935	6.34388
rep2		1	57.7711	2.07044	30.1698	0.931898	4.75633
rep3		1	80.262	0.791322	47.0369	1.41997	5.38222
rep4		1	38.2786	4.24233	10.1961	1.43597	2.98118
Mean rep 1-4		1	48.0302	2.20073	25.4601	1.06769	4.8659
SD		0	27.4897	1.46327	16.7554	0.454647	1.41601
SEM		0	13.7448	0.731634	8.37769	0.227323	0.708003
Description plasmids:			Plasmid:	GBS insert:
			151 TAC	AGAACATTTTGTACGTACGT
			151 TCA	AGAACATTTTGTACGTCAGT
			151 CAT	AGAACATTTTGTACGCATGT

## Sheet: Fig. 2E
Fig. 2E
Sequence flank:	TACGT	TCAGT	CATGT	ATTTT
exp1	0.49237	0.464835	0.519782	0.40094
exp2	0.396292	0.991076	0.577816	0.279289
exp3	0.311288	0.635059	0.324773	-
exp4	0.446425	0.448977	0.261169	0.165094
mean	0.411594	0.634987	0.420885	0.281775
S.D.	0.0671444	0.218146	0.131486	0.0962998

## Sheet: Fig. 4B
Fig. 4B
Sequence	baseMean	log2FoldChange	lfcSE	stat	pvalue	padj	kmer
AGAACATAAAAAACG	127.523	-0.635831	1.26898	-0.501059	0.61633	0.836078	AAAAAACG
AGAACATAAAAAAGG	106.293	1.79174	1.38057	1.29783	0.194346	0.510436	AAAAAAGG
AGAACATAAAAAATG	121.527	0.514813	0.975935	0.527507	0.597841	0.825704	AAAAAATG
AGAACATAAAAAATT	388.704	-0.0810741	0.442538	-0.183203	0.854639	0.949283	AAAAAATT
AGAACATAAAAACAA	121.143	0.462989	0.859749	0.538517	0.59022	0.821976	AAAAACAA
AGAACATAAAAACAG	132.92	-1.39337	0.580931	-2.39851	0.016462	0.127674	AAAAACAG
AGAACATAAAAACCT	280.326	0.240237	0.611871	0.392626	0.694596	0.878004	AAAAACCT
AGAACATAAAAACGT	122.827	-0.826523	0.618292	-1.33678	0.181293	0.493081	AAAAACGT
AGAACATAAAAACTA	194.566	-0.958773	0.530554	-1.80711	0.0707444	0.305765	AAAAACTA
AGAACATAAAAACTT	117.01	-1.50944	1.1884	-1.27015	0.204032	0.521654	AAAAACTT
AGAACATAAAAAGAT	155.764	0.146743	0.632876	0.231867	0.816641	0.933118	AAAAAGAT
AGAACATAAAAAGCA	148.865	-1.33712	0.552868	-2.41852	0.0155837	0.123193	AAAAAGCA
AGAACATAAAAAGCT	112.707	-0.691787	0.648489	-1.06677	0.286077	0.605819	AAAAAGCT
AGAACATAAAAAGTA	266.895	0.571775	0.641987	0.890633	0.373126	0.6801	AAAAAGTA
AGAACATAAAAAGTG	549.313	-1.17272	0.339699	-3.45225	0.000555942	0.0125868	AAAAAGTG
AGAACATAAAAAGTT	310.858	-0.257618	0.345678	-0.745255	0.456118	0.739954	AAAAAGTT
AGAACATAAAAATAC	106.228	-0.874437	0.856326	-1.02115	0.307184	0.624096	AAAAATAC
AGAACATAAAAATAT	181.505	-3.58856	1.22788	-2.92256	0.00347167	0.0455071	AAAAATAT
AGAACATAAAAATCG	131.739	0.54006	0.798377	0.676448	0.498756	0.768324	AAAAATCG
AGAACATAAAAATCT	184.643	0.305185	0.461474	0.661326	0.508403	0.774865	AAAAATCT
AGAACATAAAAATGC	338.508	-0.508992	0.384289	-1.3245	0.185336	0.498902	AAAAATGC
AGAACATAAAAATGG	122.596	0.0330495	1.55643	0.0212341	0.983059	0.994359	AAAAATGG
AGAACATAAAAATTA	240.624	-0.709125	0.557003	-1.27311	0.20298	0.52064	AAAAATTA
AGAACATAAAAATTG	177.379	-1.67801	1.21697	-1.37885	0.167942	0.476452	AAAAATTG
AGAACATAAAAATTT	158.806	0.200521	0.570766	0.351319	0.725349	0.892886	AAAAATTT
AGAACATAAAACAAC	109.417	-1.19016	0.88686	-1.34199	0.179599	0.49073	AAAACAAC
AGAACATAAAACAGG	142.925	-0.200286	0.553759	-0.361685	0.717587	0.889267	AAAACAGG
AGAACATAAAACAGT	114.831	-0.508414	0.935192	-0.543646	0.586685	0.82009	AAAACAGT
AGAACATAAAACATC	162.348	-0.809975	0.683688	-1.18471	0.23613	0.557529	AAAACATC
AGAACATAAAACCAT	214.674	-0.624204	0.482138	-1.29466	0.195438	0.511473	AAAACCAT
AGAACATAAAACCCT	106.367	0.546406	1.36445	0.400457	0.68882	0.875411	AAAACCCT
AGAACATAAAACCGT	164.133	-0.254183	1.07418	-0.23663	0.812944	0.931885	AAAACCGT
AGAACATAAAACCTG	125.616	-2.03752	1.27851	-1.59367	0.11101	0.387784	AAAACCTG
AGAACATAAAACGCA	116.791	0.433955	1.53998	0.281794	0.778102	0.916845	AAAACGCA
AGAACATAAAACGGT	129.673	0.0220361	0.708083	0.0311208	0.975173	0.992059	AAAACGGT
AGAACATAAAACGTT	138.958	-3.1149	1.09493	-2.84485	0.00444324	0.0535676	AAAACGTT
AGAACATAAAACTAC	211.039	-0.0931186	0.452212	-0.205918	0.836855	0.942245	AAAACTAC
AGAACATAAAACTAT	139.046	-0.0969831	0.702385	-0.138077	0.89018	0.961711	AAAACTAT
AGAACATAAAACTCT	241.413	0.514366	0.690324	0.745108	0.456206	0.740039	AAAACTCT
AGAACATAAAACTGA	130.719	-1.24083	0.721825	-1.71901	0.0856117	0.339222	AAAACTGA
AGAACATAAAACTGG	129.934	-0.645766	0.599494	-1.07718	0.281398	0.601536	AAAACTGG
AGAACATAAAACTGT	151.09	-0.589668	1.18228	-0.498755	0.617952	0.836937	AAAACTGT
AGAACATAAAAGAAC	213.537	-2.68845	1.07126	-2.50962	0.012086	0.104052	AAAAGAAC
AGAACATAAAAGACA	108.29	-0.255627	0.813281	-0.314316	0.753281	0.906451	AAAAGACA
AGAACATAAAAGAGT	161.66	0.291314	0.992535	0.293505	0.769136	0.913091	AAAAGAGT
AGAACATAAAAGATT	107.343	-2.523	1.41125	-1.78777	0.0738129	0.312752	AAAAGATT
AGAACATAAAAGCAC	175.81	-0.79413	0.860127	-0.923272	0.355866	0.66615	AAAAGCAC
AGAACATAAAAGCGA	141.875	0.795154	0.821152	0.96834	0.332875	0.645356	AAAAGCGA
AGAACATAAAAGCGC	122.696	-0.52371	1.27792	-0.409815	0.681941	0.871684	AAAAGCGC
AGAACATAAAAGCTC	159.975	-2.2396	1.30228	-1.71975	0.0854771	0.338969	AAAAGCTC
AGAACATAAAAGCTT	106.916	1.69085	1.19408	1.41603	0.156767	0.461826	AAAAGCTT
AGAACATAAAAGGAA	129.066	-0.948811	0.618393	-1.53432	0.124951	0.411419	AAAAGGAA
AGAACATAAAAGGAT	187.283	-1.15218	0.999734	-1.15249	0.249121	0.571368	AAAAGGAT
AGAACATAAAAGGCC	103.457	-1.98871	0.806538	-2.46573	0.0136733	0.112857	AAAAGGCC
AGAACATAAAAGGCT	117.465	0.774323	1.28195	0.604022	0.545829	0.796858	AAAAGGCT
AGAACATAAAAGGGA	104.647	-1.12859	1.28758	-0.87652	0.380747	0.685423	AAAAGGGA
AGAACATAAAAGGGC	101.622	0.0641946	0.738123	0.0869701	0.930695	0.976217	AAAAGGGC
AGAACATAAAAGGGG	174.678	0.804104	0.763042	1.05381	0.291968	0.611003	AAAAGGGG
AGAACATAAAAGGTC	149.811	1.29587	0.791307	1.63764	0.101497	0.371147	AAAAGGTC
AGAACATAAAAGTAT	207.7	-1.33995	0.579799	-2.31107	0.0208292	0.147843	AAAAGTAT
AGAACATAAAAGTCA	160.362	1.17702	1.38358	0.850708	0.394932	0.695393	AAAAGTCA
AGAACATAAAAGTCT	394.118	-0.24687	0.318332	-0.775512	0.438037	0.727091	AAAAGTCT
AGAACATAAAAGTGA	135.719	-1.86247	0.771725	-2.41339	0.0158049	0.124229	AAAAGTGA
AGAACATAAAAGTGG	203.631	-0.207973	0.57514	-0.361604	0.717648	0.889275	AAAAGTGG
AGAACATAAAAGTGT	124.037	-4.96615	1.05681	-4.69917	2.61e-06	0.000162164	AAAAGTGT
AGAACATAAAAGTTA	106.234	-0.942438	0.963878	-0.977757	0.328195	0.642084	AAAAGTTA
AGAACATAAAAGTTG	116.296	2.342	1.20475	1.94397	0.0518989	0.256896	AAAAGTTG
AGAACATAAAAGTTT	147.441	0.11871	0.732126	0.162145	0.871192	0.955029	AAAAGTTT
AGAACATAAAATAAT	166.534	1.70375	1.10599	1.54048	0.123442	0.409252	AAAATAAT
AGAACATAAAATACT	202.529	1.69739	0.52407	3.23887	0.00120006	0.0216365	AAAATACT
AGAACATAAAATAGG	237.22	-0.795763	0.729375	-1.09102	0.275264	0.595837	AAAATAGG
AGAACATAAAATAGT	123.597	-0.942686	0.737176	-1.27878	0.200974	0.517993	AAAATAGT
AGAACATAAAATATA	159.484	-0.512699	0.492004	-1.04206	0.297383	0.615453	AAAATATA
AGAACATAAAATATC	168.331	-0.51911	0.489262	-1.06101	0.288686	0.608249	AAAATATC
AGAACATAAAATATG	133.672	-1.24691	0.873876	-1.42687	0.153617	0.45753	AAAATATG
AGAACATAAAATATT	183.318	-0.0964116	0.575642	-0.167485	0.866988	0.953648	AAAATATT
AGAACATAAAATCAA	195.796	-0.062225	0.448994	-0.138588	0.889776	0.961555	AAAATCAA
AGAACATAAAATCCA	111.998	-0.31306	1.53406	-0.204073	0.838297	0.942801	AAAATCCA
AGAACATAAAATCTA	325.345	-1.99066	0.394644	-5.04418	4.55e-07	3.54e-05	AAAATCTA
AGAACATAAAATCTG	122.629	-0.135293	0.745292	-0.181531	0.855951	0.949802	AAAATCTG
AGAACATAAAATGAA	218.072	-0.407171	0.456892	-0.891175	0.372835	0.679857	AAAATGAA
AGAACATAAAATGAT	173.08	-0.83058	0.508826	-1.63235	0.102606	0.373194	AAAATGAT
AGAACATAAAATGCA	155.96	-0.239354	0.703093	-0.340431	0.733532	0.896692	AAAATGCA
AGAACATAAAATGGC	106.459	-0.434791	0.770632	-0.5642	0.572618	0.812768	AAAATGGC
AGAACATAAAATGGG	123.196	-0.267415	0.966197	-0.276771	0.781956	0.918535	AAAATGGG
AGAACATAAAATGGT	308.711	-1.4976	0.604362	-2.47798	0.0132127	0.110223	AAAATGGT
AGAACATAAAATGTA	178.471	0.466557	0.652512	0.715017	0.474598	0.752519	AAAATGTA
AGAACATAAAATGTG	205.984	-0.0563996	0.87545	-0.0644235	0.948633	0.982677	AAAATGTG
AGAACATAAAATGTT	144.119	0.279797	0.840066	0.333066	0.739085	0.899711	AAAATGTT
AGAACATAAAATTAC	125.77	0.346774	0.762333	0.454886	0.649191	0.853672	AAAATTAC
AGAACATAAAATTAT	209.101	0.741894	2.12945	0.348397	0.727542	0.89408	AAAATTAT
AGAACATAAAATTCC	152.956	0.748517	0.776781	0.963614	0.33524	0.647739	AAAATTCC
AGAACATAAAATTCG	196.724	0.347523	0.423579	0.820445	0.411963	0.708566	AAAATTCG
AGAACATAAAATTCT	743.699	1.03341	0.347697	2.97214	0.00295727	0.0407142	AAAATTCT
AGAACATAAAATTGA	282.763	-0.428139	0.479292	-0.893274	0.371711	0.678926	AAAATTGA
AGAACATAAAATTGC	167.235	-1.39583	0.579491	-2.40871	0.0160089	0.125268	AAAATTGC
AGAACATAAAATTGT	261.613	-0.815989	0.452918	-1.80163	0.0716042	0.307735	AAAATTGT
AGAACATAAAATTTA	178.405	0.512118	0.526476	0.97273	0.330688	0.643733	AAAATTTA
AGAACATAAAATTTG	182.681	2.60241	1.29511	2.00941	0.044494	0.234854	AAAATTTG
AGAACATAAAATTTT	449.912	-0.538538	0.315637	-1.7062	0.0879717	0.344789	AAAATTTT
AGAACATAAACAAAG	179.646	-0.475299	0.695194	-0.683692	0.49417	0.765598	AAACAAAG
AGAACATAAACAAAT	103.738	0.311869	0.725513	0.42986	0.667298	0.863473	AAACAAAT
AGAACATAAACAAGA	109.466	0.504298	0.678366	0.743402	0.457239	0.74064	AAACAAGA
AGAACATAAACAAGT	152.006	-0.258874	0.587295	-0.44079	0.659365	0.859357	AAACAAGT
AGAACATAAACAATA	132.365	-1.33676	1.23125	-1.08569	0.277617	0.597993	AAACAATA
AGAACATAAACAATT	111.571	-0.0696371	0.734724	-0.0947799	0.92449	0.974128	AAACAATT
AGAACATAAACACCT	204.95	1.0559	0.565291	1.86788	0.0617787	0.283238	AAACACCT
AGAACATAAACACGC	120.378	-0.17698	0.598325	-0.295793	0.767388	0.912369	AAACACGC
AGAACATAAACACTC	144.903	3.62526	0.909836	3.98452	6.76e-05	0.00246822	AAACACTC
AGAACATAAACAGAC	156.201	0.414806	0.518451	0.800087	0.42366	0.716596	AAACAGAC
AGAACATAAACAGAG	161.191	0.190785	0.540234	0.353152	0.723975	0.892228	AAACAGAG
AGAACATAAACAGCT	190.954	-1.28153	0.574483	-2.23075	0.0256975	0.168674	AAACAGCT
AGAACATAAACAGTA	268.488	0.891103	0.460984	1.93304	0.0532309	0.260787	AAACAGTA
AGAACATAAACAGTG	148.52	-2.23423	1.348	-1.65744	0.0974308	0.36337	AAACAGTG
AGAACATAAACAGTT	162.009	-2.24207	1.05912	-2.11693	0.0342661	0.201464	AAACAGTT
AGAACATAAACATAG	153.349	1.10221	0.550792	2.00113	0.0453785	0.237598	AAACATAG
AGAACATAAACATCC	170.054	-0.569201	0.764232	-0.744802	0.456392	0.74013	AAACATCC
AGAACATAAACATCT	112.835	1.20429	1.43828	0.837316	0.402415	0.70139	AAACATCT
AGAACATAAACATGA	198.466	1.10106	0.862482	1.27662	0.201736	0.518913	AAACATGA
AGAACATAAACATGG	135.782	-2.20613	1.23368	-1.78825	0.0737358	0.31261	AAACATGG
AGAACATAAACATTA	129.743	-1.88024	1.11979	-1.6791	0.0931335	0.354749	AAACATTA
AGAACATAAACATTT	159.707	0.764259	1.29309	0.591031	0.554499	0.801596	AAACATTT
AGAACATAAACCACT	210.565	-0.590582	0.474022	-1.24589	0.212803	0.531917	AAACCACT
AGAACATAAACCAGG	115.718	2.89722	1.14588	2.52838	0.011459	0.100437	AAACCAGG
AGAACATAAACCAGT	101.236	-2.45146	1.24842	-1.96365	0.0495706	0.250218	AAACCAGT
AGAACATAAACCATC	112.256	0.49572	1.48684	0.333404	0.738829	0.899573	AAACCATC
AGAACATAAACCCAA	151.382	0.705531	1.44992	0.486601	0.626541	0.841972	AAACCCAA
AGAACATAAACCCGA	223.174	-1.23818	0.442877	-2.79577	0.00517768	0.0594873	AAACCCGA
AGAACATAAACCGAG	268.444	-1.24363	0.422754	-2.94174	0.00326375	0.0435322	AAACCGAG
AGAACATAAACCGAT	127.497	1.11115	0.646086	1.71982	0.0854653	0.338944	AAACCGAT
AGAACATAAACCGTT	166.396	-0.154193	0.541094	-0.284965	0.775671	0.916109	AAACCGTT
AGAACATAAACCTAA	117.065	-0.7529	1.32998	-0.566098	0.571327	0.812028	AAACCTAA
AGAACATAAACCTCG	131.82	-2.19794	0.808637	-2.71808	0.00656624	0.0696816	AAACCTCG
AGAACATAAACCTTT	195.292	-1.36932	1.1292	-1.21264	0.225267	0.545677	AAACCTTT
AGAACATAAACGAAT	132.365	-0.986728	0.709389	-1.39095	0.164239	0.471974	AAACGAAT
AGAACATAAACGACG	100.179	-2.5062	1.47789	-1.69579	0.089925	0.348638	AAACGACG
AGAACATAAACGATG	112.981	0.234002	0.927253	0.252361	0.800762	0.926551	AAACGATG
AGAACATAAACGATT	192.164	-1.71696	0.620505	-2.76704	0.00565674	0.0628753	AAACGATT
AGAACATAAACGCAT	128.933	0.727887	1.31444	0.553762	0.579742	0.816917	AAACGCAT
AGAACATAAACGCGG	113.957	-6.25545	1.4769	-4.23553	2.28e-05	0.00102192	AAACGCGG
AGAACATAAACGGAA	187.877	-0.304573	0.602186	-0.505778	0.613012	0.834524	AAACGGAA
AGAACATAAACGGAG	100.561	-2.52431	1.43156	-1.76333	0.0778448	0.321497	AAACGGAG
AGAACATAAACGGAT	230.542	0.476507	0.434589	1.09646	0.272879	0.593546	AAACGGAT
AGAACATAAACGGCT	111.918	-1.42137	1.5348	-0.926094	0.354397	0.664967	AAACGGCT
AGAACATAAACGGGA	230.163	-0.693161	0.665728	-1.04121	0.297779	0.615839	AAACGGGA
AGAACATAAACGGGG	113.68	-0.938382	0.899001	-1.0438	0.296576	0.61463	AAACGGGG
AGAACATAAACGGGT	261.406	0.0386621	0.490306	0.078853	0.93715	0.978606	AAACGGGT
AGAACATAAACGGTA	231.646	-0.421612	0.418137	-1.00831	0.313306	0.629494	AAACGGTA
AGAACATAAACGGTT	294.312	-0.947595	0.466533	-2.03114	0.0422407	0.228022	AAACGGTT
AGAACATAAACGTAA	172.444	-0.992101	0.625085	-1.58715	0.11248	0.390283	AAACGTAA
AGAACATAAACGTAT	200.899	-1.1563	0.648094	-1.78416	0.0743982	0.314116	AAACGTAT
AGAACATAAACGTCT	168.982	0.535438	0.492247	1.08774	0.276709	0.597341	AAACGTCT
AGAACATAAACGTGA	297.383	-0.642833	0.343958	-1.86893	0.0616327	0.282906	AAACGTGA
AGAACATAAACGTGC	221.822	-1.11152	0.614148	-1.80985	0.0703191	0.304894	AAACGTGC
AGAACATAAACGTTA	138.4	0.186314	1.53821	0.121124	0.903593	0.966731	AAACGTTA
AGAACATAAACGTTC	245.48	0.0534136	0.390597	0.136749	0.891229	0.962084	AAACGTTC
AGAACATAAACGTTG	109.814	-1.91795	0.908069	-2.11211	0.0346767	0.202721	AAACGTTG
AGAACATAAACGTTT	146.521	-0.715194	0.733009	-0.975696	0.329215	0.642609	AAACGTTT
AGAACATAAACTAAA	114.582	-0.97891	1.62284	-0.603207	0.546371	0.797162	AAACTAAA
AGAACATAAACTACT	110.913	-0.026155	0.759827	-0.0344224	0.97254	0.990918	AAACTACT
AGAACATAAACTATT	391.721	0.127347	0.359669	0.354066	0.72329	0.891801	AAACTATT
AGAACATAAACTCCC	207.748	0.464268	0.444606	1.04422	0.296382	0.614394	AAACTCCC
AGAACATAAACTCCT	309.38	0.276221	0.47082	0.586681	0.557418	0.803522	AAACTCCT
AGAACATAAACTCGT	115.576	-0.468675	0.620461	-0.755366	0.450029	0.735727	AAACTCGT
AGAACATAAACTCTC	110.408	0.858936	1.41708	0.60613	0.544429	0.796055	AAACTCTC
AGAACATAAACTCTT	153.453	-0.496496	0.510198	-0.973144	0.330482	0.643574	AAACTCTT
AGAACATAAACTGAG	207.342	-3.02576	0.992138	-3.04973	0.00229045	0.0339309	AAACTGAG
AGAACATAAACTGAT	105.644	0.266763	0.741477	0.359772	0.719017	0.890101	AAACTGAT
AGAACATAAACTGCT	574.498	0.402713	0.287972	1.39844	0.16198	0.468773	AAACTGCT
AGAACATAAACTGGG	160.096	-0.554243	0.668353	-0.829266	0.406954	0.704674	AAACTGGG
AGAACATAAACTGGT	115.627	-0.115319	0.991055	-0.11636	0.907367	0.968146	AAACTGGT
AGAACATAAACTGTC	315.412	-1.02128	0.551685	-1.85119	0.0641416	0.289481	AAACTGTC
AGAACATAAACTGTT	127.172	-0.196201	0.650235	-0.301739	0.762851	0.910307	AAACTGTT
AGAACATAAACTTAA	272.641	-0.722021	0.435607	-1.65751	0.0974174	0.363343	AAACTTAA
AGAACATAAACTTAG	178.806	-0.196434	0.637581	-0.308093	0.758012	0.908206	AAACTTAG
AGAACATAAACTTAT	169.081	-2.45338	1.31494	-1.86578	0.0620727	0.284078	AAACTTAT
AGAACATAAACTTGT	107.774	-2.25419	1.25899	-1.79047	0.0733787	0.31164	AAACTTGT
AGAACATAAACTTTA	214.205	-0.260786	0.698039	-0.373598	0.708704	0.885082	AAACTTTA
AGAACATAAACTTTC	132.89	-0.0975511	0.901735	-0.108182	0.913852	0.970458	AAACTTTC
AGAACATAAACTTTT	161.706	-0.753369	0.49638	-1.51772	0.129084	0.418469	AAACTTTT
AGAACATAAAGAAAA	173.531	0.975212	0.66908	1.45754	0.144967	0.444745	AAAGAAAA
AGAACATAAAGAACG	208.713	2.39198	2.04954	1.16708	0.243177	0.56517	AAAGAACG
AGAACATAAAGAACT	289.927	2.74046	0.803796	3.4094	0.00065107	0.0141526	AAAGAACT
AGAACATAAAGAAGC	100.213	0.146041	0.829185	0.176126	0.860195	0.950783	AAAGAAGC
AGAACATAAAGAAGT	163.759	-0.825085	0.674583	-1.2231	0.22129	0.541891	AAAGAAGT
AGAACATAAAGAATA	135.586	0.879522	0.64003	1.37419	0.169383	0.478219	AAAGAATA
AGAACATAAAGAATC	111.791	1.38808	1.51173	0.918209	0.358509	0.668353	AAAGAATC
AGAACATAAAGAATT	338.195	-1.00532	0.37853	-2.65586	0.00791062	0.0786871	AAAGAATT
AGAACATAAAGACCA	224.7	0.0500413	0.54476	0.0918594	0.92681	0.974629	AAAGACCA
AGAACATAAAGACCT	146.304	1.78223	1.38754	1.28445	0.198983	0.515796	AAAGACCT
AGAACATAAAGACGA	117.066	-0.827263	0.720346	-1.14843	0.250793	0.573074	AAAGACGA
AGAACATAAAGACGG	131.755	-3.06869	1.29315	-2.37304	0.0176426	0.133702	AAAGACGG
AGAACATAAAGACGT	168.084	-0.208867	0.525142	-0.397735	0.690826	0.876395	AAAGACGT
AGAACATAAAGACTT	259.644	0.0903086	0.5789	0.156	0.876033	0.956437	AAAGACTT
AGAACATAAAGAGAT	208.349	0.17559	0.620546	0.28296	0.777207	0.91651	AAAGAGAT
AGAACATAAAGAGCG	195.837	0.372288	0.608474	0.611839	0.540644	0.793476	AAAGAGCG
AGAACATAAAGAGCT	171.43	0.40354	0.642472	0.628104	0.529936	0.787816	AAAGAGCT
AGAACATAAAGAGGA	116.269	-0.684554	1.22375	-0.55939	0.575896	0.814665	AAAGAGGA
AGAACATAAAGAGGG	161.217	0.0995549	0.713223	0.139585	0.888988	0.961364	AAAGAGGG
AGAACATAAAGAGGT	267.758	-0.742303	0.576987	-1.28652	0.198263	0.515098	AAAGAGGT
AGAACATAAAGAGTA	354.912	1.108	0.322623	3.43437	0.000593943	0.0132235	AAAGAGTA
AGAACATAAAGAGTG	393.206	1.06246	0.46468	2.28644	0.0222285	0.153962	AAAGAGTG
AGAACATAAAGAGTT	232.025	-0.0756773	0.469346	-0.16124	0.871905	0.955159	AAAGAGTT
AGAACATAAAGATAA	137.766	-0.672285	0.912525	-0.73673	0.461286	0.743411	AAAGATAA
AGAACATAAAGATAT	145.049	-0.76917	0.553255	-1.39026	0.164449	0.472214	AAAGATAT
AGAACATAAAGATCA	458.108	2.51853	0.335127	7.51515	5.68e-14	2.08e-11	AAAGATCA
AGAACATAAAGATCC	268.7	2.73798	0.626539	4.37001	1.24e-05	0.00061553	AAAGATCC
AGAACATAAAGATGA	135.758	0.331841	0.866735	0.382863	0.701822	0.88194	AAAGATGA
AGAACATAAAGATGC	134.905	0.179016	0.858357	0.208557	0.834794	0.94115	AAAGATGC
AGAACATAAAGATGG	154.905	2.34613	1.16782	2.00898	0.0445391	0.23499	AAAGATGG
AGAACATAAAGATGT	109.506	-1.52661	0.721962	-2.11453	0.0344702	0.20205	AAAGATGT
AGAACATAAAGATTC	202.532	0.800287	0.452579	1.76828	0.0770136	0.319784	AAAGATTC
AGAACATAAAGATTT	203.077	0.671197	0.678096	0.989826	0.322259	0.636885	AAAGATTT
AGAACATAAAGCAAC	104.554	2.47244	1.20721	2.04806	0.0405539	0.22197	AAAGCAAC
AGAACATAAAGCAAG	111.532	-1.33214	0.686981	-1.93913	0.052486	0.25851	AAAGCAAG
AGAACATAAAGCACC	240.847	-0.230864	0.49686	-0.464646	0.642185	0.850721	AAAGCACC
AGAACATAAAGCACT	138.172	0.94057	0.566045	1.66165	0.0965822	0.361432	AAAGCACT
AGAACATAAAGCATA	200.547	0.75349	0.592693	1.2713	0.203623	0.521612	AAAGCATA
AGAACATAAAGCATC	161.021	0.748834	0.760528	0.984623	0.324809	0.639089	AAAGCATC
AGAACATAAAGCATT	119.273	0.113191	0.618532	0.182999	0.854799	0.949326	AAAGCATT
AGAACATAAAGCCAG	101.333	0.283329	0.799749	0.354273	0.723134	0.891768	AAAGCCAG
AGAACATAAAGCCTT	274.202	1.05823	0.514027	2.0587	0.0395229	0.218677	AAAGCCTT
AGAACATAAAGCGAA	142.885	0.641028	0.887204	0.722526	0.469971	0.74901	AAAGCGAA
AGAACATAAAGCGAC	235.745	-1.01546	0.759658	-1.33673	0.181311	0.493081	AAAGCGAC
AGAACATAAAGCGTA	147.619	-0.519149	0.67652	-0.767381	0.442855	0.731208	AAAGCGTA
AGAACATAAAGCGTG	143.847	0.354101	0.598691	0.591459	0.554213	0.801482	AAAGCGTG
AGAACATAAAGCGTT	198.655	-1.3654	1.10712	-1.23329	0.217469	0.537396	AAAGCGTT
AGAACATAAAGCTAT	137.982	1.9082	1.18523	1.60999	0.107401	0.380909	AAAGCTAT
AGAACATAAAGCTCT	214.273	0.581179	0.490523	1.18482	0.23609	0.557495	AAAGCTCT
AGAACATAAAGCTGT	331.083	-0.245199	0.630955	-0.388616	0.69756	0.879798	AAAGCTGT
AGAACATAAAGCTTT	215.772	0.230431	0.486767	0.47339	0.635935	0.847207	AAAGCTTT
AGAACATAAAGGAAA	175.637	0.152481	0.496016	0.307411	0.75853	0.908419	AAAGGAAA
AGAACATAAAGGACC	104.157	2.17372	1.48777	1.46106	0.143998	0.443296	AAAGGACC
AGAACATAAAGGACT	312.899	0.560524	0.560329	1.00035	0.317142	0.632845	AAAGGACT
AGAACATAAAGGAGA	147.851	-1.43886	0.695673	-2.06831	0.0386112	0.215865	AAAGGAGA
AGAACATAAAGGAGG	170.544	-0.671761	0.749244	-0.896584	0.369941	0.677732	AAAGGAGG
AGAACATAAAGGATA	139.708	0.353678	0.650427	0.543763	0.586605	0.82009	AAAGGATA
AGAACATAAAGGATC	281.631	-0.247384	0.532605	-0.464479	0.642305	0.850721	AAAGGATC
AGAACATAAAGGATG	149.559	0.469698	0.640946	0.732819	0.463669	0.744528	AAAGGATG
AGAACATAAAGGATT	161.368	-0.169068	0.583767	-0.289615	0.772111	0.914672	AAAGGATT
AGAACATAAAGGCAT	168.227	-0.513821	0.767456	-0.669512	0.503169	0.771395	AAAGGCAT
AGAACATAAAGGCCG	100.37	0.0646608	0.928913	0.0696092	0.944505	0.981257	AAAGGCCG
AGAACATAAAGGCGA	157.66	-2.45022	1.12285	-2.18214	0.0290991	0.182334	AAAGGCGA
AGAACATAAAGGCGT	134.677	-1.65432	0.669856	-2.46966	0.0135242	0.111957	AAAGGCGT
AGAACATAAAGGCTA	221.157	-0.622988	0.421065	-1.47955	0.138992	0.435302	AAAGGCTA
AGAACATAAAGGGAA	157.88	2.46035	1.14889	2.14151	0.0322332	0.19443	AAAGGGAA
AGAACATAAAGGGAC	156.656	-1.08945	0.593474	-1.83571	0.0664	0.295223	AAAGGGAC
AGAACATAAAGGGAG	144.11	0.684065	2.59563	0.263544	0.792131	0.922669	AAAGGGAG
AGAACATAAAGGGCA	170.757	-0.782078	1.33568	-0.585528	0.558193	0.803859	AAAGGGCA
AGAACATAAAGGGCG	152.163	0.986225	0.637349	1.54738	0.12177	0.406201	AAAGGGCG
AGAACATAAAGGGCT	218.413	-2.2153	0.636176	-3.48221	0.000497287	0.01161	AAAGGGCT
AGAACATAAAGGGGA	174.893	-0.0778583	0.612176	-0.127183	0.898796	0.965019	AAAGGGGA
AGAACATAAAGGGGG	205.087	0.440606	0.459098	0.95972	0.337196	0.64942	AAAGGGGG
AGAACATAAAGGGTA	266.837	0.901046	0.360202	2.5015	0.0123667	0.105651	AAAGGGTA
AGAACATAAAGGGTG	287.279	0.265704	0.460318	0.577217	0.563793	0.807241	AAAGGGTG
AGAACATAAAGGGTT	177.36	-0.0813184	0.592044	-0.137352	0.890753	0.961952	AAAGGGTT
AGAACATAAAGGTAA	186.927	-0.375436	0.488956	-0.767832	0.442587	0.730965	AAAGGTAA
AGAACATAAAGGTAC	186.189	1.342	0.62459	2.14861	0.0316657	0.192244	AAAGGTAC
AGAACATAAAGGTAT	294.209	-0.180438	0.504979	-0.357317	0.720855	0.89086	AAAGGTAT
AGAACATAAAGGTCT	253.41	0.977635	0.510012	1.91689	0.0552523	0.266094	AAAGGTCT
AGAACATAAAGGTGC	104.098	-0.0329088	0.917582	-0.0358647	0.97139	0.99058	AAAGGTGC
AGAACATAAAGGTGG	214.721	0.00399368	0.629253	0.0063467	0.994936	0.998178	AAAGGTGG
AGAACATAAAGGTGT	239.367	-0.592537	0.395331	-1.49884	0.133916	0.426919	AAAGGTGT
AGAACATAAAGGTTA	132.487	1.3929	1.00665	1.38369	0.166453	0.47445	AAAGGTTA
AGAACATAAAGGTTG	310.399	0.11462	0.768264	0.149193	0.881401	0.958892	AAAGGTTG
AGAACATAAAGGTTT	344.807	1.04398	0.593026	1.76043	0.0783344	0.322964	AAAGGTTT
AGAACATAAAGTAAC	380.472	1.33577	0.289011	4.62188	3.8e-06	0.000226487	AAAGTAAC
AGAACATAAAGTAAG	236.745	0.164353	0.459372	0.357779	0.720509	0.890775	AAAGTAAG
AGAACATAAAGTAAT	431.595	1.46477	0.483172	3.03157	0.00243289	0.0353771	AAAGTAAT
AGAACATAAAGTACA	415.198	1.74154	0.47476	3.66826	0.000244204	0.00680788	AAAGTACA
AGAACATAAAGTACC	315.021	2.05295	0.435071	4.71865	2.37e-06	0.000149955	AAAGTACC
AGAACATAAAGTACG	309.931	1.49131	0.550026	2.71134	0.00670115	0.0706265	AAAGTACG
AGAACATAAAGTAGG	231.078	-0.699593	0.400318	-1.74759	0.0805345	0.327819	AAAGTAGG
AGAACATAAAGTAGT	131.426	0.532448	0.670907	0.793625	0.427414	0.719085	AAAGTAGT
AGAACATAAAGTATC	208.511	2.15548	1.14411	1.88399	0.0595664	0.277458	AAAGTATC
AGAACATAAAGTATG	237.901	1.63256	1.07274	1.52186	0.128044	0.416815	AAAGTATG
AGAACATAAAGTATT	557.987	2.10472	0.542842	3.87723	0.000105653	0.00353604	AAAGTATT
AGAACATAAAGTCAC	403.595	1.29926	0.320015	4.05999	4.91e-05	0.00190668	AAAGTCAC
AGAACATAAAGTCAG	275.877	0.182117	0.567369	0.320986	0.748221	0.904149	AAAGTCAG
AGAACATAAAGTCAT	237.194	0.272573	0.957866	0.284563	0.775979	0.916109	AAAGTCAT
AGAACATAAAGTCCA	139.509	0.440151	1.20867	0.364162	0.715737	0.888156	AAAGTCCA
AGAACATAAAGTCCG	494.527	1.56694	0.339544	4.61483	3.93e-06	0.000232512	AAAGTCCG
AGAACATAAAGTCGC	186.336	-0.106123	0.949878	-0.111722	0.911044	0.969543	AAAGTCGC
AGAACATAAAGTCTG	365.585	1.01336	0.433199	2.33926	0.0193219	0.141383	AAAGTCTG
AGAACATAAAGTCTT	530.515	4.43109	2.12713	2.08313	0.0372397	0.21112	AAAGTCTT
AGAACATAAAGTGAA	147.861	1.46601	0.592057	2.47613	0.0132816	0.110648	AAAGTGAA
AGAACATAAAGTGAC	141.667	2.63129	1.17952	2.23081	0.0256937	0.168667	AAAGTGAC
AGAACATAAAGTGAT	356.92	0.466513	0.540308	0.863421	0.387906	0.690682	AAAGTGAT
AGAACATAAAGTGCG	241.936	0.916807	0.549687	1.66787	0.0953411	0.359168	AAAGTGCG
AGAACATAAAGTGCT	184.236	1.73054	0.703466	2.46001	0.0138932	0.114	AAAGTGCT
AGAACATAAAGTGGA	261.389	0.255839	0.460287	0.555826	0.57833	0.816327	AAAGTGGA
AGAACATAAAGTGGC	112.16	1.52116	1.25491	1.21217	0.225448	0.545823	AAAGTGGC
AGAACATAAAGTGGG	110.854	-0.741516	0.659739	-1.12395	0.261033	0.58272	AAAGTGGG
AGAACATAAAGTGTA	291.504	-0.0333171	0.63087	-0.0528113	0.957882	0.986097	AAAGTGTA
AGAACATAAAGTGTC	461.865	0.435608	0.276604	1.57484	0.115293	0.39527	AAAGTGTC
AGAACATAAAGTGTG	257.736	0.546757	0.663474	0.824082	0.409893	0.707119	AAAGTGTG
AGAACATAAAGTGTT	696.888	1.28217	0.347113	3.69383	0.000220906	0.00628062	AAAGTGTT
AGAACATAAAGTTAA	148.414	0.0230319	0.605993	0.0380068	0.969682	0.990227	AAAGTTAA
AGAACATAAAGTTAC	429.581	1.22822	0.438275	2.8024	0.00507241	0.0586609	AAAGTTAC
AGAACATAAAGTTAG	358.575	0.352506	0.438682	0.803556	0.421653	0.715308	AAAGTTAG
AGAACATAAAGTTAT	338.321	1.82926	0.571515	3.20072	0.00137083	0.02364	AAAGTTAT
AGAACATAAAGTTCA	231.319	3.06566	0.58095	5.27698	1.31e-07	1.16e-05	AAAGTTCA
AGAACATAAAGTTCC	273.896	2.2532	0.370931	6.07443	1.24e-09	1.8e-07	AAAGTTCC
AGAACATAAAGTTCG	112.448	2.29313	1.41551	1.62001	0.105231	0.37756	AAAGTTCG
AGAACATAAAGTTCT	526.736	1.79728	0.399387	4.50011	6.79e-06	0.000370142	AAAGTTCT
AGAACATAAAGTTGA	180.736	0.212456	0.865264	0.245538	0.80604	0.928735	AAAGTTGA
AGAACATAAAGTTGC	318.463	1.46435	0.350197	4.18151	2.9e-05	0.00123821	AAAGTTGC
AGAACATAAAGTTGG	194.961	0.573588	0.764157	0.750615	0.452884	0.737603	AAAGTTGG
AGAACATAAAGTTGT	343.466	1.01145	0.449262	2.25136	0.0243627	0.16313	AAAGTTGT
AGAACATAAAGTTTA	140.07	-0.229317	0.659144	-0.347901	0.727915	0.894215	AAAGTTTA
AGAACATAAAGTTTC	323.268	2.5907	0.6047	4.28427	1.83e-05	0.000850813	AAAGTTTC
AGAACATAAAGTTTG	313.979	-0.719334	0.418784	-1.71767	0.0858561	0.339772	AAAGTTTG
AGAACATAAAGTTTT	610.133	1.6754	0.240872	6.95555	3.51e-12	8.22e-10	AAAGTTTT
AGAACATAAATAAAT	240.859	-0.331929	0.455469	-0.728763	0.466147	0.746082	AAATAAAT
AGAACATAAATAACC	117.573	0.790962	1.15893	0.682494	0.494927	0.766063	AAATAACC
AGAACATAAATAACT	192.645	-1.5468	1.13542	-1.36231	0.1731	0.482771	AAATAACT
AGAACATAAATAAGC	105.54	-2.33081	1.16973	-1.9926	0.0463051	0.240494	AAATAAGC
AGAACATAAATAAGG	166.321	-0.162674	1.20521	-0.134976	0.892631	0.962425	AAATAAGG
AGAACATAAATAATA	102.61	-2.39544	1.31187	-1.82597	0.0678541	0.298727	AAATAATA
AGAACATAAATAATC	127.894	-0.515865	0.631233	-0.817234	0.413795	0.709574	AAATAATC
AGAACATAAATAATT	217.157	-0.777682	0.676847	-1.14898	0.250565	0.572681	AAATAATT
AGAACATAAATACAA	118.129	0.40496	1.38071	0.293298	0.769294	0.913156	AAATACAA
AGAACATAAATACAT	389.852	0.0826701	0.540806	0.152865	0.878505	0.957524	AAATACAT
AGAACATAAATACGG	203.362	-1.85596	1.08002	-1.71845	0.0857143	0.339451	AAATACGG
AGAACATAAATACGT	159.358	0.391663	0.761897	0.514063	0.607208	0.831179	AAATACGT
AGAACATAAATACTA	112.004	-0.163306	0.770126	-0.212051	0.832067	0.939893	AAATACTA
AGAACATAAATACTG	117.223	1.41987	1.16635	1.21736	0.223469	0.543939	AAATACTG
AGAACATAAATAGAG	202.57	-0.242515	0.424488	-0.571312	0.567788	0.809743	AAATAGAG
AGAACATAAATAGAT	261.708	0.302266	0.36364	0.831221	0.405849	0.703809	AAATAGAT
AGAACATAAATAGCA	150.797	0.374683	1.21618	0.308083	0.758019	0.908206	AAATAGCA
AGAACATAAATAGCC	121.299	-2.17797	1.42794	-1.52526	0.127194	0.415226	AAATAGCC
AGAACATAAATAGCG	106.981	0.997482	1.47969	0.674117	0.500237	0.769159	AAATAGCG
AGAACATAAATAGGA	208.603	-0.870664	0.424654	-2.05029	0.0403362	0.221389	AAATAGGA
AGAACATAAATAGGC	187.262	-2.38976	1.11482	-2.14362	0.0320634	0.193771	AAATAGGC
AGAACATAAATAGGG	162.81	-0.370283	0.660278	-0.560799	0.574934	0.813978	AAATAGGG
AGAACATAAATAGGT	151.645	-0.321933	0.701045	-0.459219	0.646077	0.852527	AAATAGGT
AGAACATAAATAGTA	154.081	0.542561	0.70237	0.772471	0.439835	0.728802	AAATAGTA
AGAACATAAATAGTG	290.194	-1.25771	0.563589	-2.2316	0.0256413	0.168499	AAATAGTG
AGAACATAAATAGTT	130.315	-2.25585	0.969385	-2.32709	0.0199604	0.144205	AAATAGTT
AGAACATAAATATAA	251.939	-0.894448	0.564615	-1.58417	0.113155	0.39167	AAATATAA
AGAACATAAATATAC	176.076	-0.852088	0.532917	-1.59891	0.10984	0.385423	AAATATAC
AGAACATAAATATAT	210.522	-3.29714	1.97802	-1.66689	0.0955365	0.359419	AAATATAT
AGAACATAAATATCA	116.941	0.235295	0.686085	0.342954	0.731633	0.89577	AAATATCA
AGAACATAAATATCC	133.98	1.29123	1.05291	1.22635	0.220066	0.540517	AAATATCC
AGAACATAAATATCG	138.693	-1.92359	1.04887	-1.83398	0.0666575	0.295637	AAATATCG
AGAACATAAATATCT	128.391	1.88913	0.723674	2.61047	0.00904172	0.0857946	AAATATCT
AGAACATAAATATGA	248.284	-0.147164	0.401297	-0.366721	0.713827	0.887211	AAATATGA
AGAACATAAATATGC	140.449	0.0354049	0.547695	0.0646434	0.948458	0.982677	AAATATGC
AGAACATAAATATGG	128.702	-1.06113	0.626681	-1.69325	0.0904086	0.349742	AAATATGG
AGAACATAAATATGT	110.114	-1.45712	0.69326	-2.10184	0.0355676	0.205568	AAATATGT
AGAACATAAATATTG	306.357	0.100656	0.613999	0.163935	0.869783	0.954538	AAATATTG
AGAACATAAATATTT	114.481	-0.452836	0.758455	-0.59705	0.550474	0.799293	AAATATTT
AGAACATAAATCAAG	106.534	-0.238633	0.976146	-0.244465	0.806871	0.929137	AAATCAAG
AGAACATAAATCACG	240.591	-1.01337	1.15562	-0.876905	0.380538	0.685274	AAATCACG
AGAACATAAATCAGT	213.841	0.459768	0.669649	0.686581	0.492347	0.764754	AAATCAGT
AGAACATAAATCATA	108.629	-2.14259	1.32401	-1.61825	0.105608	0.378076	AAATCATA
AGAACATAAATCATC	131.245	0.925399	0.777247	1.19061	0.233806	0.554847	AAATCATC
AGAACATAAATCCTA	107.653	0.442745	0.75013	0.590225	0.55504	0.801918	AAATCCTA
AGAACATAAATCCTT	161.539	0.175974	1.47789	0.119071	0.905219	0.967221	AAATCCTT
AGAACATAAATCGAA	260.674	-0.274069	0.417312	-0.656749	0.511342	0.776486	AAATCGAA
AGAACATAAATCGAC	291.902	-0.498979	0.507683	-0.982855	0.325679	0.639784	AAATCGAC
AGAACATAAATCGAT	242.783	-0.461292	0.379637	-1.21509	0.224333	0.544682	AAATCGAT
AGAACATAAATCGCT	119.134	0.738517	0.856991	0.861756	0.388822	0.691296	AAATCGCT
AGAACATAAATCGGC	170.479	-1.05927	0.600686	-1.76343	0.0778283	0.321451	AAATCGGC
AGAACATAAATCGGT	271.114	-1.03247	0.582548	-1.77234	0.0763382	0.318442	AAATCGGT
AGAACATAAATCGTC	102.472	0.699565	0.764162	0.915466	0.359947	0.669574	AAATCGTC
AGAACATAAATCGTT	235.462	0.125913	0.666295	0.188974	0.850113	0.946996	AAATCGTT
AGAACATAAATCTAG	173.693	0.0208464	0.625395	0.0333331	0.973409	0.991309	AAATCTAG
AGAACATAAATCTAT	109.742	-0.939193	1.43971	-0.652348	0.514177	0.778065	AAATCTAT
AGAACATAAATCTGA	106.721	-2.81547	1.49072	-1.88866	0.0589373	0.276164	AAATCTGA
AGAACATAAATCTTG	302.943	-1.01978	0.721505	-1.4134	0.157537	0.462922	AAATCTTG
AGAACATAAATCTTT	467.516	-0.00272844	0.454593	-0.00600193	0.995211	0.998306	AAATCTTT
AGAACATAAATGAAC	208.276	-1.18128	0.620965	-1.90233	0.0571281	0.271541	AAATGAAC
AGAACATAAATGAAT	167.626	-0.0562122	0.604813	-0.0929416	0.92595	0.974487	AAATGAAT
AGAACATAAATGAGA	238.414	0.141601	0.535123	0.264614	0.791307	0.922363	AAATGAGA
AGAACATAAATGAGG	109.074	-0.590942	0.784114	-0.753643	0.451064	0.736468	AAATGAGG
AGAACATAAATGATT	158.253	-1.50895	1.30593	-1.15546	0.247902	0.569852	AAATGATT
AGAACATAAATGCAG	157.041	0.571663	1.25096	0.456979	0.647686	0.853175	AAATGCAG
AGAACATAAATGCAT	115.283	-0.768031	0.696864	-1.10212	0.270408	0.591555	AAATGCAT
AGAACATAAATGCGG	170.776	0.05271	0.509438	0.103467	0.917592	0.971816	AAATGCGG
AGAACATAAATGCTA	113.39	0.326116	0.725113	0.449745	0.652894	0.855773	AAATGCTA
AGAACATAAATGCTC	223.152	-0.911964	0.462268	-1.9728	0.0485179	0.247276	AAATGCTC
AGAACATAAATGCTT	284.893	-0.566474	0.360489	-1.57141	0.116088	0.396591	AAATGCTT
AGAACATAAATGGAA	259.482	0.34164	0.363693	0.939365	0.347544	0.658415	AAATGGAA
AGAACATAAATGGAC	246.124	-0.37623	0.647628	-0.580935	0.561284	0.805624	AAATGGAC
AGAACATAAATGGAG	124.682	-0.950786	0.792927	-1.19908	0.230495	0.551621	AAATGGAG
AGAACATAAATGGAT	136.349	-0.672433	0.942287	-0.713618	0.475463	0.753086	AAATGGAT
AGAACATAAATGGCG	146.788	-0.575718	0.840162	-0.685247	0.493188	0.765138	AAATGGCG
AGAACATAAATGGCT	102.079	-1.88504	1.25078	-1.50709	0.131788	0.423115	AAATGGCT
AGAACATAAATGGGG	426.715	-1.18302	0.330148	-3.5833	0.000339284	0.0086985	AAATGGGG
AGAACATAAATGGGT	234.589	-0.817502	0.391857	-2.08623	0.0369582	0.210134	AAATGGGT
AGAACATAAATGGTA	211.803	0.718585	0.682064	1.05355	0.292091	0.611052	AAATGGTA
AGAACATAAATGGTC	200.014	-0.883593	0.58612	-1.50753	0.131675	0.422864	AAATGGTC
AGAACATAAATGGTG	154.008	-0.602191	0.686215	-0.877555	0.380185	0.685019	AAATGGTG
AGAACATAAATGGTT	121.444	1.67094	1.19012	1.40401	0.160315	0.466544	AAATGGTT
AGAACATAAATGTAA	287.324	-0.14886	0.507944	-0.293064	0.769473	0.913243	AAATGTAA
AGAACATAAATGTAC	434.349	-0.749408	0.430043	-1.74263	0.0813976	0.329778	AAATGTAC
AGAACATAAATGTAT	259.391	-1.88643	2.01663	-0.935437	0.349563	0.660311	AAATGTAT
AGAACATAAATGTCC	138.922	2.33574	1.33656	1.74758	0.0805375	0.327819	AAATGTCC
AGAACATAAATGTCT	132.472	0.273547	0.740221	0.369547	0.71172	0.886346	AAATGTCT
AGAACATAAATGTGA	118.309	0.384694	0.908614	0.423386	0.672014	0.865973	AAATGTGA
AGAACATAAATGTGC	109.319	0.252395	0.710202	0.355385	0.722301	0.891573	AAATGTGC
AGAACATAAATGTGG	210.34	-0.35819	0.604422	-0.592616	0.553438	0.80087	AAATGTGG
AGAACATAAATGTGT	210.236	-0.368285	0.613687	-0.600119	0.548427	0.798441	AAATGTGT
AGAACATAAATGTTC	265.466	-0.697915	0.505501	-1.38064	0.16739	0.475799	AAATGTTC
AGAACATAAATGTTG	336.339	-0.442118	0.390327	-1.13269	0.257346	0.579735	AAATGTTG
AGAACATAAATGTTT	338.616	-1.11821	0.680682	-1.64278	0.100429	0.369209	AAATGTTT
AGAACATAAATTAAT	246.943	-0.61222	0.475504	-1.28752	0.197913	0.514701	AAATTAAT
AGAACATAAATTACT	330.183	0.0525475	0.417213	0.125949	0.899773	0.965322	AAATTACT
AGAACATAAATTAGC	246.932	-0.177119	0.557813	-0.317524	0.750846	0.905273	AAATTAGC
AGAACATAAATTAGT	111.411	-2.06231	1.21909	-1.69168	0.0907068	0.350367	AAATTAGT
AGAACATAAATTATA	308.587	-0.856209	1.67501	-0.511166	0.609235	0.832515	AAATTATA
AGAACATAAATTATC	177.316	-0.785233	0.578318	-1.35779	0.174531	0.484567	AAATTATC
AGAACATAAATTATT	208.366	0.220084	0.471909	0.46637	0.64095	0.850064	AAATTATT
AGAACATAAATTCAC	169.282	0.237072	0.515383	0.459991	0.645523	0.852191	AAATTCAC
AGAACATAAATTCCA	199.23	-0.815399	0.604682	-1.34848	0.177505	0.488323	AAATTCCA
AGAACATAAATTCCG	137.598	0.537288	0.551376	0.97445	0.329833	0.643046	AAATTCCG
AGAACATAAATTCCT	115.252	0.434941	1.34808	0.322637	0.74697	0.903606	AAATTCCT
AGAACATAAATTCGG	168.528	-0.57788	0.554192	-1.04274	0.297068	0.615126	AAATTCGG
AGAACATAAATTCGT	231.485	-0.761151	0.70197	-1.08431	0.278228	0.598479	AAATTCGT
AGAACATAAATTCTA	329.09	0.158119	0.315857	0.500603	0.616651	0.836215	AAATTCTA
AGAACATAAATTCTC	181.245	-0.0343258	0.981066	-0.0349883	0.972089	0.990828	AAATTCTC
AGAACATAAATTCTG	133.594	2.8895	1.38969	2.07924	0.037595	0.212362	AAATTCTG
AGAACATAAATTCTT	222.28	0.113062	0.540333	0.209245	0.834257	0.94087	AAATTCTT
AGAACATAAATTGAA	270.556	-0.232361	0.389042	-0.597264	0.550331	0.799293	AAATTGAA
AGAACATAAATTGAC	115.57	-0.971009	1.36054	-0.713695	0.475416	0.753063	AAATTGAC
AGAACATAAATTGAT	158.402	-0.411502	0.533653	-0.771105	0.440645	0.729437	AAATTGAT
AGAACATAAATTGCA	108.411	-1.11411	1.09575	-1.01676	0.309267	0.625995	AAATTGCA
AGAACATAAATTGCC	139.362	-1.08135	0.817102	-1.32339	0.185704	0.499303	AAATTGCC
AGAACATAAATTGGA	257.553	1.434	0.578216	2.48005	0.0131365	0.109855	AAATTGGA
AGAACATAAATTGGT	260.831	-2.07227	0.518325	-3.99801	6.39e-05	0.0023651	AAATTGGT
AGAACATAAATTGTA	278.398	-0.372513	0.884366	-0.42122	0.673594	0.867011	AAATTGTA
AGAACATAAATTGTC	104.668	-0.166559	1.31047	-0.127099	0.898862	0.965019	AAATTGTC
AGAACATAAATTGTG	283.54	-0.651915	0.346485	-1.88151	0.0599025	0.278352	AAATTGTG
AGAACATAAATTGTT	355.108	-0.486214	0.299425	-1.62382	0.104413	0.376154	AAATTGTT
AGAACATAAATTTAA	154.477	0.150566	0.748023	0.201286	0.840475	0.943786	AAATTTAA
AGAACATAAATTTAG	320.714	-0.28922	0.610782	-0.473525	0.635839	0.847171	AAATTTAG
AGAACATAAATTTAT	500.701	-0.89948	0.415697	-2.16379	0.0304808	0.187719	AAATTTAT
AGAACATAAATTTCA	466.83	-0.65031	0.269019	-2.41734	0.0156345	0.123421	AAATTTCA
AGAACATAAATTTCC	117.13	-0.124447	1.03027	-0.120791	0.903856	0.966912	AAATTTCC
AGAACATAAATTTCG	129.98	1.24165	1.15941	1.07093	0.284202	0.60407	AAATTTCG
AGAACATAAATTTGG	102.3	-0.484492	0.984957	-0.491892	0.622796	0.83984	AAATTTGG
AGAACATAAATTTGT	106.353	-0.361176	0.658012	-0.54889	0.583081	0.818456	AAATTTGT
AGAACATAAATTTTA	271.231	-0.896792	0.356764	-2.51368	0.0119478	0.103161	AAATTTTA
AGAACATAAATTTTC	544.473	-0.660228	0.284866	-2.31768	0.0204667	0.14642	AAATTTTC
AGAACATAAATTTTG	128.682	0.745288	1.06683	0.6986	0.484802	0.75954	AAATTTTG
AGAACATAAATTTTT	516.332	-1.02028	0.378736	-2.69392	0.00706173	0.0730489	AAATTTTT
AGAACATAACAAAAA	129.525	1.37031	1.17928	1.16198	0.245242	0.567259	AACAAAAA
AGAACATAACAAAAC	167.514	-0.907049	0.492868	-1.84035	0.0657174	0.29344	AACAAAAC
AGAACATAACAAAAT	219.558	0.278727	0.656813	0.424363	0.671301	0.865616	AACAAAAT
AGAACATAACAAAGA	109.212	-0.273064	1.60031	-0.170632	0.864513	0.952559	AACAAAGA
AGAACATAACAAAGC	106.253	1.27411	1.20757	1.0551	0.291379	0.610577	AACAAAGC
AGAACATAACAAAGT	220.597	-0.976713	0.580104	-1.68369	0.0922425	0.352978	AACAAAGT
AGAACATAACAACAC	158.972	-0.587459	2.4231	-0.242441	0.808439	0.929704	AACAACAC
AGAACATAACAACAG	126.205	-0.0847845	0.583992	-0.145181	0.884568	0.959955	AACAACAG
AGAACATAACAACAT	170.438	-0.0501689	0.565782	-0.0886718	0.929343	0.975592	AACAACAT
AGAACATAACAACCA	164.062	0.910222	0.508307	1.79069	0.0733424	0.311595	AACAACCA
AGAACATAACAACGG	138.423	-1.31862	0.654093	-2.01595	0.043805	0.232813	AACAACGG
AGAACATAACAACTG	236.051	-0.470963	0.411371	-1.14486	0.252267	0.574391	AACAACTG
AGAACATAACAACTT	105.284	2.26983	1.50811	1.50508	0.132303	0.423973	AACAACTT
AGAACATAACAAGAG	136.485	-0.575783	0.635084	-0.906624	0.364606	0.673163	AACAAGAG
AGAACATAACAAGAT	159.274	0.113552	0.52679	0.215554	0.829335	0.938808	AACAAGAT
AGAACATAACAAGCG	149.384	-2.38213	1.03803	-2.29485	0.0217418	0.151786	AACAAGCG
AGAACATAACAAGGA	269.739	-0.13849	0.419906	-0.329811	0.741543	0.900953	AACAAGGA
AGAACATAACAAGGT	225.671	-0.178331	0.425625	-0.418986	0.675226	0.867707	AACAAGGT
AGAACATAACAAGTA	332.42	0.161284	0.346388	0.465617	0.64149	0.85045	AACAAGTA
AGAACATAACAAGTT	193.016	-0.940693	0.438	-2.1477	0.0317376	0.192537	AACAAGTT
AGAACATAACAATAA	115.941	-0.261464	0.707005	-0.36982	0.711517	0.886217	AACAATAA
AGAACATAACAATAC	200.835	0.799183	0.469435	1.70244	0.0886735	0.346408	AACAATAC
AGAACATAACAATAG	148.153	-0.4246	1.18335	-0.358812	0.719735	0.890534	AACAATAG
AGAACATAACAATAT	264.26	-0.0850909	0.365788	-0.232624	0.816054	0.93301	AACAATAT
AGAACATAACAATCA	258.332	0.19282	0.528762	0.364663	0.715363	0.888008	AACAATCA
AGAACATAACAATCC	207.955	4.23669	1.0683	3.96582	7.31e-05	0.00263412	AACAATCC
AGAACATAACAATCT	257.392	0.0705452	0.588745	0.119823	0.904623	0.967096	AACAATCT
AGAACATAACAATTA	166.295	-0.417855	1.18878	-0.351499	0.725214	0.892792	AACAATTA
AGAACATAACACAAA	101.825	-1.69362	1.3608	-1.24458	0.213288	0.532566	AACACAAA
AGAACATAACACAAC	137.584	-0.747461	0.559129	-1.33683	0.181278	0.493081	AACACAAC
AGAACATAACACAAT	199.557	0.636571	0.69075	0.921566	0.356755	0.666845	AACACAAT
AGAACATAACACACC	127.504	0.355238	0.714118	0.49745	0.618872	0.837557	AACACACC
AGAACATAACACATA	133.762	-1.36864	0.749851	-1.82521	0.0679687	0.299039	AACACATA
AGAACATAACACATG	172.271	0.352058	2.29263	0.153561	0.877956	0.957194	AACACATG
AGAACATAACACATT	142.426	-2.09623	1.20492	-1.73973	0.0819073	0.330755	AACACATT
AGAACATAACACCAT	163.071	-0.997993	0.553077	-1.80444	0.0711629	0.306714	AACACCAT
AGAACATAACACCCC	128.804	2.22549	1.29715	1.71568	0.0862209	0.340718	AACACCCC
AGAACATAACACCTC	123.185	5.64641	1.39219	4.05576	5e-05	0.00193543	AACACCTC
AGAACATAACACCTT	114.376	1.04062	1.23202	0.844646	0.398308	0.697807	AACACCTT
AGAACATAACACGCA	108.488	-0.140604	0.774631	-0.181511	0.855967	0.949803	AACACGCA
AGAACATAACACGCT	129.245	-0.717297	0.92474	-0.775674	0.437942	0.727076	AACACGCT
AGAACATAACACGTA	110.287	1.84813	1.43521	1.2877	0.19785	0.514701	AACACGTA
AGAACATAACACGTC	131.445	0.88325	0.615917	1.43404	0.15156	0.454884	AACACGTC
AGAACATAACACGTG	192.52	0.357785	1.26733	0.282315	0.777702	0.916672	AACACGTG
AGAACATAACACTTA	117.865	-0.930872	0.883428	-1.0537	0.292018	0.611014	AACACTTA
AGAACATAACACTTC	189.756	-0.0278704	0.450272	-0.0618969	0.950645	0.983482	AACACTTC
AGAACATAACACTTT	154.089	0.664234	0.969207	0.685337	0.493131	0.765138	AACACTTT
AGAACATAACAGAGC	162.888	1.30394	1.1212	1.16299	0.244832	0.566934	AACAGAGC
AGAACATAACAGATC	129.519	-0.738547	0.825079	-0.895123	0.370722	0.678144	AACAGATC
AGAACATAACAGCGT	147.101	-0.191712	0.627664	-0.305437	0.760033	0.909176	AACAGCGT
AGAACATAACAGCTA	174.492	-0.140094	0.785844	-0.178272	0.858509	0.950342	AACAGCTA
AGAACATAACAGGAG	218.283	-0.127818	0.49125	-0.26019	0.794717	0.923924	AACAGGAG
AGAACATAACAGGAT	202.453	-0.556377	0.562299	-0.989468	0.322434	0.637024	AACAGGAT
AGAACATAACAGGCT	133.617	0.450547	0.617174	0.730016	0.465381	0.745451	AACAGGCT
AGAACATAACAGGTC	189.645	-2.18086	1.26102	-1.72944	0.0837307	0.335043	AACAGGTC
AGAACATAACAGGTT	134.832	1.09698	1.09128	1.00523	0.314786	0.630761	AACAGGTT
AGAACATAACAGTAG	102.146	-0.954838	1.28787	-0.741406	0.458447	0.7414	AACAGTAG
AGAACATAACAGTAT	205.127	-0.485503	0.574393	-0.845245	0.397974	0.69761	AACAGTAT
AGAACATAACAGTCA	131.92	0.719812	0.641516	1.12205	0.261842	0.58347	AACAGTCA
AGAACATAACAGTCT	326.984	0.663185	0.316839	2.09313	0.0363378	0.208105	AACAGTCT
AGAACATAACAGTGT	166.01	0.628712	0.495998	1.26757	0.204952	0.52261	AACAGTGT
AGAACATAACAGTTG	233.789	0.0669444	0.387104	0.172937	0.862701	0.951873	AACAGTTG
AGAACATAACATAAA	188.498	-1.7201	0.671735	-2.56068	0.0104467	0.0947608	AACATAAA
AGAACATAACATAAT	192.013	0.787593	0.443708	1.77503	0.0758935	0.317268	AACATAAT
AGAACATAACATACA	135.6	0.478258	0.669832	0.713997	0.475229	0.752986	AACATACA
AGAACATAACATACC	123.25	0.00154283	1.36362	0.00113142	0.999097	0.999698	AACATACC
AGAACATAACATACG	195.059	1.89054	2.2093	0.855717	0.392155	0.693764	AACATACG
AGAACATAACATACT	331.284	2.04933	0.520357	3.93831	8.21e-05	0.00289584	AACATACT
AGAACATAACATAGT	177.474	0.354254	0.542062	0.653531	0.513414	0.777648	AACATAGT
AGAACATAACATATC	209.764	2.30105	1.12993	2.03646	0.0417043	0.226117	AACATATC
AGAACATAACATATG	117.912	0.340129	0.911089	0.373321	0.708909	0.885199	AACATATG
AGAACATAACATATT	287.933	-1.29676	0.43828	-2.95875	0.00308893	0.0419556	AACATATT
AGAACATAACATCAA	112.381	1.10672	0.691144	1.60128	0.109314	0.384411	AACATCAA
AGAACATAACATCAC	220.242	0.661795	0.521987	1.26784	0.204856	0.522583	AACATCAC
AGAACATAACATCAT	235.285	-0.119448	0.475249	-0.251337	0.801553	0.926781	AACATCAT
AGAACATAACATCCT	346.021	2.07216	0.367167	5.64365	1.66e-08	1.86e-06	AACATCCT
AGAACATAACATCGT	238.487	-0.15961	0.405958	-0.393169	0.694195	0.877842	AACATCGT
AGAACATAACATCTA	159.483	-0.261757	0.625362	-0.418569	0.675531	0.867923	AACATCTA
AGAACATAACATCTT	198.236	0.917688	0.504439	1.81923	0.0688769	0.30133	AACATCTT
AGAACATAACATGAA	150.09	-1.24394	1.39451	-0.892027	0.372379	0.67955	AACATGAA
AGAACATAACATGAT	195.985	1.01117	0.604135	1.67375	0.0941801	0.356647	AACATGAT
AGAACATAACATGCC	235.701	1.49471	0.640562	2.33343	0.0196258	0.142705	AACATGCC
AGAACATAACATGCT	383.613	1.49814	0.470871	3.18164	0.00146441	0.0247616	AACATGCT
AGAACATAACATGGA	120.743	-2.30703	1.38108	-1.67046	0.0948292	0.358254	AACATGGA
AGAACATAACATGGC	189.224	-0.683435	0.645533	-1.05871	0.28973	0.609261	AACATGGC
AGAACATAACATGGG	190.503	0.825165	0.627445	1.31512	0.188469	0.50278	AACATGGG
AGAACATAACATGGT	171.85	-0.405282	1.50378	-0.269508	0.787539	0.920678	AACATGGT
AGAACATAACATGTA	345.328	-0.492426	0.306832	-1.60487	0.108522	0.383135	AACATGTA
AGAACATAACATGTG	391.301	-0.316878	0.542666	-0.583929	0.559268	0.804396	AACATGTG
AGAACATAACATGTT	379.715	0.344098	0.316189	1.08827	0.276477	0.597279	AACATGTT
AGAACATAACATTAC	122.061	0.436048	1.3466	0.323814	0.746079	0.903221	AACATTAC
AGAACATAACATTAG	135.364	1.51128	1.08023	1.39904	0.161802	0.468483	AACATTAG
AGAACATAACATTAT	317.829	0.467155	0.341732	1.36702	0.171619	0.480923	AACATTAT
AGAACATAACATTCA	184.469	0.561271	0.659468	0.851098	0.394715	0.695285	AACATTCA
AGAACATAACATTCG	125.709	2.45349	1.42468	1.72214	0.0850443	0.337994	AACATTCG
AGAACATAACATTCT	222.254	3.57894	1.00049	3.57718	0.000347324	0.00884571	AACATTCT
AGAACATAACATTGT	113.868	-1.22782	1.23524	-0.993989	0.320228	0.635355	AACATTGT
AGAACATAACATTTC	359.725	0.570445	0.360342	1.58306	0.113407	0.391997	AACATTTC
AGAACATAACATTTG	135.404	2.27536	1.09231	2.08307	0.0372448	0.21112	AACATTTG
AGAACATAACATTTT	521.287	0.377562	0.386654	0.976487	0.328823	0.642416	AACATTTT
AGAACATAACCAAAT	102.424	-1.23358	0.693026	-1.77999	0.0750772	0.315483	AACCAAAT
AGAACATAACCAATG	165.448	-0.646806	0.482318	-1.34104	0.179909	0.491119	AACCAATG
AGAACATAACCACCT	155.713	-1.08485	1.22669	-0.884366	0.376498	0.68253	AACCACCT
AGAACATAACCACTG	138.325	1.56285	1.33927	1.16694	0.243233	0.565208	AACCACTG
AGAACATAACCAGGG	134.818	-0.0963247	0.576202	-0.167172	0.867235	0.953771	AACCAGGG
AGAACATAACCATAA	123.025	-1.7159	0.61613	-2.78496	0.00535336	0.0606521	AACCATAA
AGAACATAACCATAC	153.779	-0.159309	0.536277	-0.297065	0.766417	0.911835	AACCATAC
AGAACATAACCATCC	121.39	2.1391	1.40898	1.51819	0.128965	0.418264	AACCATCC
AGAACATAACCATTG	122.841	-0.47657	0.598642	-0.796085	0.425983	0.71806	AACCATTG
AGAACATAACCCACT	139.72	-3.09086	1.34912	-2.29102	0.0219624	0.152789	AACCCACT
AGAACATAACCCGAG	168.774	-0.670484	0.534151	-1.25523	0.209394	0.527677	AACCCGAG
AGAACATAACCCGGG	104.581	-0.510185	0.804024	-0.634539	0.525729	0.784859	AACCCGGG
AGAACATAACCCGTC	137.738	-0.369447	0.54783	-0.674383	0.500068	0.768995	AACCCGTC
AGAACATAACCCTCG	127.323	-0.156366	1.50031	-0.104223	0.916993	0.971816	AACCCTCG
AGAACATAACCGAAA	108.842	-0.686406	1.04003	-0.659984	0.509264	0.775142	AACCGAAA
AGAACATAACCGACA	154.416	0.20494	0.77096	0.265824	0.790375	0.922118	AACCGACA
AGAACATAACCGCAT	121.273	-0.135604	0.690859	-0.196283	0.844389	0.945206	AACCGCAT
AGAACATAACCGCCG	185.161	-0.822275	0.502014	-1.63795	0.101431	0.371055	AACCGCCG
AGAACATAACCGCTA	121.402	-4.33909	1.17312	-3.69877	0.000216646	0.00621113	AACCGCTA
AGAACATAACCGCTT	102.061	-1.94733	1.44646	-1.34627	0.178215	0.489226	AACCGCTT
AGAACATAACCGGCG	249.631	-1.55418	0.588824	-2.63946	0.00830373	0.0811988	AACCGGCG
AGAACATAACCGGGA	113.397	-2.58835	1.30369	-1.9854	0.0470995	0.242982	AACCGGGA
AGAACATAACCGTAA	109.007	-1.3124	0.6903	-1.9012	0.0572758	0.27201	AACCGTAA
AGAACATAACCGTCT	101.552	0.0350219	0.74125	0.047247	0.962316	0.98751	AACCGTCT
AGAACATAACCGTTA	136.537	1.06418	0.684826	1.55394	0.1202	0.403415	AACCGTTA
AGAACATAACCGTTT	174.815	-1.50477	1.30411	-1.15387	0.248553	0.570644	AACCGTTT
AGAACATAACCTAAG	147.959	-0.96419	0.726818	-1.32659	0.184644	0.498001	AACCTAAG
AGAACATAACCTACT	308.323	1.26014	0.375026	3.36015	0.000779016	0.0160285	AACCTACT
AGAACATAACCTAGA	114.844	0.245673	1.0116	0.242856	0.808117	0.929587	AACCTAGA
AGAACATAACCTAGG	112.823	-2.24029	0.729252	-3.07203	0.00212607	0.0320902	AACCTAGG
AGAACATAACCTAGT	183.797	-0.437026	0.503036	-0.868777	0.384969	0.688542	AACCTAGT
AGAACATAACCTATC	104.624	-0.656484	0.848732	-0.773488	0.439234	0.728265	AACCTATC
AGAACATAACCTCGG	124.573	-0.813916	0.938614	-0.867146	0.385862	0.68905	AACCTCGG
AGAACATAACCTCTG	222.339	0.379112	0.414721	0.914137	0.360645	0.670204	AACCTCTG
AGAACATAACCTGAT	203.948	-0.384666	0.455048	-0.84533	0.397927	0.69761	AACCTGAT
AGAACATAACCTGCT	308.49	0.364471	0.326948	1.11477	0.264949	0.586404	AACCTGCT
AGAACATAACCTGGA	171.249	-0.441206	0.481871	-0.91561	0.359872	0.669544	AACCTGGA
AGAACATAACCTGTG	111.362	-0.987567	0.637154	-1.54996	0.12115	0.405052	AACCTGTG
AGAACATAACCTGTT	145.189	1.22154	1.37777	0.886603	0.375293	0.681528	AACCTGTT
AGAACATAACCTTCC	133.143	3.87125	1.21469	3.18704	0.00143737	0.0244452	AACCTTCC
AGAACATAACCTTGC	156.656	-0.272311	0.680156	-0.400365	0.688888	0.875416	AACCTTGC
AGAACATAACCTTGT	137.693	-0.389061	0.715175	-0.544008	0.586436	0.820061	AACCTTGT
AGAACATAACCTTTA	168.515	-1.58421	0.675761	-2.34433	0.0190612	0.140259	AACCTTTA
AGAACATAACCTTTT	257.967	-0.622518	0.523644	-1.18882	0.234511	0.555774	AACCTTTT
AGAACATAACGAAAA	122.036	2.3129	1.11327	2.07758	0.0377485	0.212761	AACGAAAA
AGAACATAACGAAGA	271.661	-0.784147	0.409483	-1.91497	0.0554965	0.266915	AACGAAGA
AGAACATAACGAATA	108.325	2.20774	1.30923	1.68628	0.0917414	0.352264	AACGAATA
AGAACATAACGAATT	164.864	0.651032	0.665431	0.978361	0.327896	0.64205	AACGAATT
AGAACATAACGACCT	188.867	1.91953	0.731069	2.62565	0.00864835	0.0832421	AACGACCT
AGAACATAACGACTT	223.736	0.695087	0.593482	1.1712	0.241518	0.563195	AACGACTT
AGAACATAACGAGAA	123.314	-0.172068	0.677564	-0.25395	0.799534	0.926063	AACGAGAA
AGAACATAACGAGAC	127.355	0.385912	0.953556	0.404709	0.685692	0.873819	AACGAGAC
AGAACATAACGAGCA	212.14	0.170869	0.698988	0.244452	0.80688	0.929137	AACGAGCA
AGAACATAACGAGGT	181.857	0.102886	0.484947	0.212158	0.831984	0.939871	AACGAGGT
AGAACATAACGAGTG	244.111	0.618209	0.528631	1.16945	0.242222	0.564089	AACGAGTG
AGAACATAACGAGTT	376.833	0.130567	0.385727	0.338496	0.73499	0.897386	AACGAGTT
AGAACATAACGATAA	122.912	-0.00697159	1.09127	-0.00638853	0.994903	0.998177	AACGATAA
AGAACATAACGATCA	631.947	2.44843	0.392253	6.24196	4.32e-10	6.89e-08	AACGATCA
AGAACATAACGATCC	358.588	3.6793	1.48141	2.48364	0.0130046	0.109063	AACGATCC
AGAACATAACGATCG	329.777	3.59185	2.19302	1.63786	0.101451	0.371085	AACGATCG
AGAACATAACGATCT	100.093	5.84644	1.41971	4.11807	3.82e-05	0.00155199	AACGATCT
AGAACATAACGATGA	115.252	-0.751118	1.25932	-0.596447	0.550876	0.799357	AACGATGA
AGAACATAACGATGG	190.115	-1.74424	0.574276	-3.03728	0.00238723	0.0348779	AACGATGG
AGAACATAACGATGT	120.833	-2.95277	0.873221	-3.38147	0.000720985	0.015169	AACGATGT
AGAACATAACGATTC	198.584	1.10276	0.538265	2.04873	0.0404888	0.221811	AACGATTC
AGAACATAACGATTG	180.619	0.322051	0.7703	0.418085	0.675885	0.868272	AACGATTG
AGAACATAACGATTT	116.852	-0.138651	0.814497	-0.170229	0.86483	0.952634	AACGATTT
AGAACATAACGCAAT	116.948	0.160302	0.719842	0.222691	0.823776	0.936406	AACGCAAT
AGAACATAACGCACT	153.523	3.22406	1.22202	2.6383	0.00833222	0.081408	AACGCACT
AGAACATAACGCAGG	105.823	1.48936	1.4194	1.04929	0.294043	0.612846	AACGCAGG
AGAACATAACGCATC	197.785	0.392745	0.59708	0.657776	0.510682	0.775882	AACGCATC
AGAACATAACGCATT	135.858	2.06506	1.36949	1.5079	0.13158	0.422709	AACGCATT
AGAACATAACGCCCT	115.612	5.37162	1.3384	4.01345	5.98e-05	0.00224501	AACGCCCT
AGAACATAACGCCGG	242.567	-0.147095	0.390097	-0.377072	0.70612	0.883805	AACGCCGG
AGAACATAACGCCTT	229.155	-1.28295	0.687579	-1.86589	0.0620572	0.284029	AACGCCTT
AGAACATAACGCGAA	116.39	0.0829282	0.725919	0.114239	0.909048	0.968713	AACGCGAA
AGAACATAACGCGAG	179.926	-0.985908	0.575859	-1.71206	0.0868847	0.342215	AACGCGAG
AGAACATAACGCGCC	156.185	2.21629	1.02805	2.15582	0.031098	0.189931	AACGCGCC
AGAACATAACGCGGG	113.973	-5.5762	1.53839	-3.62471	0.000289291	0.0077356	AACGCGGG
AGAACATAACGCGTA	152.839	-0.889033	0.611706	-1.45337	0.146122	0.446686	AACGCGTA
AGAACATAACGCGTG	205.201	0.338506	0.703084	0.481458	0.630191	0.844083	AACGCGTG
AGAACATAACGCGTT	142.335	1.34324	0.756621	1.77532	0.0758453	0.317208	AACGCGTT
AGAACATAACGCTCA	246.878	1.14364	0.406109	2.8161	0.00486111	0.0569011	AACGCTCA
AGAACATAACGCTCT	327.692	2.15298	0.511006	4.21323	2.52e-05	0.00111007	AACGCTCT
AGAACATAACGCTGT	142.966	-0.0331482	0.832744	-0.039806	0.968248	0.989742	AACGCTGT
AGAACATAACGCTTA	362.175	-0.0381545	0.404876	-0.0942375	0.924921	0.974335	AACGCTTA
AGAACATAACGCTTG	104.979	0.0658247	0.746339	0.0881968	0.92972	0.975683	AACGCTTG
AGAACATAACGGAAT	335.928	-0.46854	0.547296	-0.856099	0.391943	0.693614	AACGGAAT
AGAACATAACGGACG	108.671	0.155997	1.68797	0.0924165	0.926367	0.974543	AACGGACG
AGAACATAACGGACT	174.973	2.56605	1.28291	2.00018	0.0454806	0.237798	AACGGACT
AGAACATAACGGATA	180.198	1.4657	2.14449	0.683473	0.494308	0.765655	AACGGATA
AGAACATAACGGATT	140.105	0.129589	0.68472	0.189258	0.849891	0.946954	AACGGATT
AGAACATAACGGCAC	194.776	1.10736	0.461849	2.39766	0.0165002	0.127845	AACGGCAC
AGAACATAACGGCCC	439.67	1.83514	0.575004	3.19153	0.00141523	0.0241805	AACGGCCC
AGAACATAACGGCTA	190.94	-0.55022	0.633427	-0.86864	0.385044	0.688555	AACGGCTA
AGAACATAACGGCTT	167.727	0.815866	0.708293	1.15188	0.249372	0.571656	AACGGCTT
AGAACATAACGGGAT	427.921	-0.439953	0.463562	-0.949071	0.342585	0.654619	AACGGGAT
AGAACATAACGGGCT	122.429	4.72728	1.27963	3.69424	0.000220542	0.00627606	AACGGGCT
AGAACATAACGGGGC	129.857	2.42633	1.39114	1.74413	0.0811369	0.329181	AACGGGGC
AGAACATAACGGGGG	102.749	-0.369525	1.51435	-0.244015	0.807219	0.929246	AACGGGGG
AGAACATAACGGGGT	156.352	-0.0389748	1.19875	-0.032513	0.974063	0.99168	AACGGGGT
AGAACATAACGGGTA	365.097	0.410621	0.437483	0.938599	0.347937	0.658734	AACGGGTA
AGAACATAACGGGTC	129.378	-1.63975	1.24728	-1.31465	0.188626	0.502943	AACGGGTC
AGAACATAACGGGTG	185.624	1.58825	1.12944	1.40623	0.159657	0.465639	AACGGGTG
AGAACATAACGGGTT	314.288	0.347868	0.328444	1.05914	0.289536	0.609072	AACGGGTT
AGAACATAACGGTAC	198.528	-0.0627066	0.425767	-0.147279	0.882912	0.95946	AACGGTAC
AGAACATAACGGTAG	180.084	0.516834	0.565676	0.913657	0.360897	0.670532	AACGGTAG
AGAACATAACGGTCA	108.409	0.809436	1.538	0.526291	0.598686	0.826272	AACGGTCA
AGAACATAACGGTCG	147.553	0.817349	0.66431	1.23037	0.218557	0.538834	AACGGTCG
AGAACATAACGGTCT	226.031	2.92787	0.875711	3.34342	0.000827524	0.0167523	AACGGTCT
AGAACATAACGGTGA	203.21	-0.532203	0.742917	-0.716369	0.473763	0.751845	AACGGTGA
AGAACATAACGGTGG	101.689	-1.97346	1.37655	-1.43363	0.151679	0.454999	AACGGTGG
AGAACATAACGGTGT	101.887	-1.25963	1.55706	-0.808983	0.418525	0.712993	AACGGTGT
AGAACATAACGGTTA	174.263	1.79341	0.650713	2.75606	0.00585014	0.0643097	AACGGTTA
AGAACATAACGGTTC	165.217	1.81673	0.562931	3.22727	0.00124976	0.0222115	AACGGTTC
AGAACATAACGGTTG	125.311	0.533086	0.683186	0.780294	0.435218	0.724857	AACGGTTG
AGAACATAACGGTTT	217.057	-0.713667	0.641664	-1.11221	0.266047	0.587487	AACGGTTT
AGAACATAACGTAAA	131.255	1.17477	1.32692	0.88534	0.375973	0.68214	AACGTAAA
AGAACATAACGTAAC	170.145	1.40072	0.543615	2.57667	0.00997576	0.0917043	AACGTAAC
AGAACATAACGTAAT	215.253	3.57441	0.864949	4.1325	3.59e-05	0.0014781	AACGTAAT
AGAACATAACGTACA	118.651	6.20421	1.4005	4.43001	9.42e-06	0.000486821	AACGTACA
AGAACATAACGTACC	142.566	1.87774	1.11072	1.69056	0.0909206	0.350709	AACGTACC
AGAACATAACGTACG	318.797	4.4361	1.87075	2.37129	0.0177261	0.13417	AACGTACG
AGAACATAACGTACT	347.231	1.48407	0.629964	2.35581	0.0184826	0.137765	AACGTACT
AGAACATAACGTAGA	158.598	-0.926009	0.542374	-1.70733	0.0877614	0.34439	AACGTAGA
AGAACATAACGTAGC	146.98	0.205153	1.4638	0.140151	0.888541	0.961136	AACGTAGC
AGAACATAACGTAGG	115.565	2.48786	1.40564	1.76991	0.0767422	0.31915	AACGTAGG
AGAACATAACGTATA	206.574	0.570924	0.519553	1.09888	0.271822	0.592582	AACGTATA
AGAACATAACGTATG	311.226	0.859622	0.340152	2.52717	0.0114986	0.100612	AACGTATG
AGAACATAACGTATT	1143.08	2.01656	0.281466	7.16448	7.81e-13	2.11e-10	AACGTATT
AGAACATAACGTCAA	458.145	0.528666	0.47662	1.1092	0.267345	0.588706	AACGTCAA
AGAACATAACGTCAC	214.176	2.15017	0.696625	3.08656	0.0020249	0.0310733	AACGTCAC
AGAACATAACGTCAT	220.143	1.61208	0.673827	2.39242	0.0167375	0.129132	AACGTCAT
AGAACATAACGTCCA	248.42	3.42602	1.05806	3.23801	0.00120365	0.02167	AACGTCCA
AGAACATAACGTCCC	383.274	3.56042	0.452753	7.86394	3.72e-15	1.89e-12	AACGTCCC
AGAACATAACGTCCT	121.057	6.78588	1.50985	4.4944	6.98e-06	0.000378197	AACGTCCT
AGAACATAACGTCGA	103.67	-0.611875	1.31143	-0.466571	0.640807	0.849983	AACGTCGA
AGAACATAACGTCGC	108.358	0.400298	1.05159	0.380659	0.703456	0.882686	AACGTCGC
AGAACATAACGTCGG	276.809	0.879368	0.423824	2.07484	0.038001	0.213703	AACGTCGG
AGAACATAACGTCTA	172.245	0.360404	0.471438	0.764479	0.444582	0.732117	AACGTCTA
AGAACATAACGTCTC	516.358	2.52403	0.554546	4.55153	5.33e-06	0.000301721	AACGTCTC
AGAACATAACGTCTG	150.384	1.4688	0.606386	2.42221	0.0154264	0.122374	AACGTCTG
AGAACATAACGTCTT	499.274	2.52922	0.568256	4.45084	8.55e-06	0.000448295	AACGTCTT
AGAACATAACGTGAA	116.786	3.96895	1.50754	2.63273	0.00847019	0.0821823	AACGTGAA
AGAACATAACGTGAC	134.454	4.64634	1.41356	3.28698	0.00101268	0.0193326	AACGTGAC
AGAACATAACGTGAG	124.182	2.90491	1.08044	2.68864	0.00717427	0.0737792	AACGTGAG
AGAACATAACGTGCA	527.06	1.52644	0.493237	3.09473	0.0019699	0.0303862	AACGTGCA
AGAACATAACGTGCG	168.851	2.09784	0.520953	4.02693	5.65e-05	0.00214289	AACGTGCG
AGAACATAACGTGCT	469.195	1.36885	0.293224	4.66827	3.04e-06	0.0001852	AACGTGCT
AGAACATAACGTGGA	126.423	0.796825	0.889133	0.896182	0.370156	0.677855	AACGTGGA
AGAACATAACGTGGC	175.999	1.59978	0.719838	2.22242	0.0262547	0.171001	AACGTGGC
AGAACATAACGTGTA	212.431	-0.341775	0.551638	-0.619563	0.535545	0.790435	AACGTGTA
AGAACATAACGTGTC	254.691	1.74567	0.539427	3.23616	0.00121149	0.0217637	AACGTGTC
AGAACATAACGTGTG	188.464	0.680976	0.540588	1.2597	0.207779	0.525869	AACGTGTG
AGAACATAACGTGTT	525.989	1.27026	0.436995	2.90681	0.00365136	0.0470658	AACGTGTT
AGAACATAACGTTAC	218.176	1.84611	0.485054	3.80598	0.000141246	0.00446978	AACGTTAC
AGAACATAACGTTAG	204.911	2.62495	1.16634	2.25059	0.0244113	0.163384	AACGTTAG
AGAACATAACGTTAT	642.852	1.78166	0.358143	4.97473	6.53e-07	4.84e-05	AACGTTAT
AGAACATAACGTTCA	285.883	4.19226	1.98638	2.1105	0.034815	0.203151	AACGTTCA
AGAACATAACGTTCC	622.837	2.14206	0.279659	7.65955	1.87e-14	7.98e-12	AACGTTCC
AGAACATAACGTTCG	364.082	5.92909	1.42138	4.17137	3.03e-05	0.00128325	AACGTTCG
AGAACATAACGTTCT	331.837	4.26086	1.58712	2.68465	0.00726055	0.0744082	AACGTTCT
AGAACATAACGTTGA	153.211	0.0211801	0.726477	0.0291545	0.976741	0.992504	AACGTTGA
AGAACATAACGTTGG	128.808	0.00258049	0.67147	0.00384305	0.996934	0.999004	AACGTTGG
AGAACATAACGTTGT	566.948	1.33163	0.292931	4.54588	5.47e-06	0.000308502	AACGTTGT
AGAACATAACGTTTA	302.345	0.645563	0.395901	1.63062	0.102971	0.373667	AACGTTTA
AGAACATAACGTTTC	112.821	3.31401	1.25413	2.64249	0.00822987	0.0808463	AACGTTTC
AGAACATAACGTTTG	275.731	0.721165	0.7233	0.997049	0.318741	0.634094	AACGTTTG
AGAACATAACGTTTT	1330.53	2.51002	0.339032	7.40347	1.33e-13	4.37e-11	AACGTTTT
AGAACATAACTAAAA	121.929	-0.728541	0.847424	-0.859712	0.389948	0.692191	AACTAAAA
AGAACATAACTAACT	203.695	1.30909	0.606707	2.15769	0.0309518	0.18935	AACTAACT
AGAACATAACTAATA	110.009	-0.635907	0.82556	-0.770273	0.441138	0.729841	AACTAATA
AGAACATAACTAATG	119.723	-1.13819	0.86297	-1.31892	0.187196	0.501205	AACTAATG
AGAACATAACTACGA	183.934	0.439431	0.597776	0.73511	0.462273	0.743747	AACTACGA
AGAACATAACTACTT	125.209	-1.53785	0.635194	-2.42108	0.0154745	0.122613	AACTACTT
AGAACATAACTAGAA	129.115	0.0810397	0.735422	0.110195	0.912255	0.969984	AACTAGAA
AGAACATAACTAGAT	280.991	0.176775	0.381006	0.463967	0.642671	0.850833	AACTAGAT
AGAACATAACTAGCG	105.817	2.8624	1.28388	2.2295	0.0257804	0.169042	AACTAGCG
AGAACATAACTAGGG	122.729	-1.90698	1.25713	-1.51693	0.129285	0.418834	AACTAGGG
AGAACATAACTAGTA	144.229	-0.496762	1.30909	-0.37947	0.704339	0.882961	AACTAGTA
AGAACATAACTAGTC	140.315	-0.102428	0.579076	-0.176882	0.859601	0.950613	AACTAGTC
AGAACATAACTAGTT	116.009	-0.334264	0.67321	-0.496523	0.619525	0.837889	AACTAGTT
AGAACATAACTATCG	139.409	0.791685	1.12538	0.703485	0.481754	0.757433	AACTATCG
AGAACATAACTATCT	141.478	0.471387	0.539226	0.874193	0.382013	0.686178	AACTATCT
AGAACATAACTATGA	145.33	-0.675214	0.754398	-0.895037	0.370767	0.678149	AACTATGA
AGAACATAACTATGG	119.407	-2.84748	1.36176	-2.09102	0.0365258	0.208697	AACTATGG
AGAACATAACTATGT	206.332	0.209825	0.492496	0.426043	0.670077	0.865214	AACTATGT
AGAACATAACTATTC	132.479	-2.6977	1.34074	-2.0121	0.0442096	0.234144	AACTATTC
AGAACATAACTATTG	110.723	0.0811477	0.851043	0.0953509	0.924036	0.97401	AACTATTG
AGAACATAACTATTT	325.402	-0.792439	0.377325	-2.10015	0.0357156	0.206042	AACTATTT
AGAACATAACTCAAT	169.196	-0.151213	0.925787	-0.163335	0.870255	0.954728	AACTCAAT
AGAACATAACTCACT	135.096	0.433248	0.843643	0.513544	0.607571	0.831454	AACTCACT
AGAACATAACTCAGA	113.842	0.489893	0.809743	0.604998	0.54518	0.796382	AACTCAGA
AGAACATAACTCATG	141.784	-0.692213	0.791732	-0.874303	0.381954	0.686159	AACTCATG
AGAACATAACTCATT	138.221	1.04748	0.643157	1.62865	0.103387	0.37446	AACTCATT
AGAACATAACTCCAT	132.185	-0.96218	0.871456	-1.10411	0.269548	0.590943	AACTCCAT
AGAACATAACTCCCT	231.423	-0.675507	0.387892	-1.74148	0.0815989	0.330062	AACTCCCT
AGAACATAACTCCTT	165.616	-0.125572	0.481059	-0.261033	0.794067	0.923535	AACTCCTT
AGAACATAACTCGAC	152.207	-1.41609	0.750223	-1.88757	0.0590843	0.27643	AACTCGAC
AGAACATAACTCGAT	135.24	1.16845	1.4682	0.795839	0.426125	0.718122	AACTCGAT
AGAACATAACTCGGT	160.927	-0.804336	0.496285	-1.62072	0.105079	0.377254	AACTCGGT
AGAACATAACTCGTT	181.279	-1.95189	0.616477	-3.1662	0.00154445	0.0256936	AACTCGTT
AGAACATAACTCTCG	112.936	-1.09399	0.688763	-1.58834	0.11221	0.389918	AACTCTCG
AGAACATAACTCTCT	178.395	-0.66399	0.490828	-1.35279	0.176121	0.486389	AACTCTCT
AGAACATAACTCTGA	100.148	1.92408	1.41238	1.3623	0.173103	0.482771	AACTCTGA
AGAACATAACTCTGC	110.538	-0.276968	0.950221	-0.291477	0.770686	0.91395	AACTCTGC
AGAACATAACTCTGG	158.007	-1.64242	1.19785	-1.37114	0.170332	0.479548	AACTCTGG
AGAACATAACTCTGT	143.946	-0.392838	0.643874	-0.610115	0.541785	0.794311	AACTCTGT
AGAACATAACTCTTT	236.445	-0.462097	0.468296	-0.986761	0.32376	0.638285	AACTCTTT
AGAACATAACTGAAG	114.879	-1.33313	1.28834	-1.03477	0.300778	0.618612	AACTGAAG
AGAACATAACTGAAT	205.686	0.253425	2.34475	0.108082	0.913931	0.970508	AACTGAAT
AGAACATAACTGACA	180.618	-0.707434	0.665805	-1.06252	0.287998	0.607816	AACTGACA
AGAACATAACTGACT	232.743	-0.595706	1.78309	-0.334087	0.738314	0.899301	AACTGACT
AGAACATAACTGAGG	127.684	0.334513	0.629425	0.531458	0.595102	0.824398	AACTGAGG
AGAACATAACTGAGT	188.401	-0.00657915	0.796162	-0.00826359	0.993407	0.997863	AACTGAGT
AGAACATAACTGATT	146.211	-0.528165	0.578328	-0.913261	0.361105	0.670615	AACTGATT
AGAACATAACTGCTC	128.954	-0.568764	0.719656	-0.790329	0.429336	0.720595	AACTGCTC
AGAACATAACTGGAA	130.543	-0.0877068	0.672138	-0.130489	0.896179	0.963765	AACTGGAA
AGAACATAACTGGAG	154.477	0.178267	0.52608	0.33886	0.734715	0.89726	AACTGGAG
AGAACATAACTGGAT	108.276	2.59611	1.25051	2.07604	0.0378902	0.213271	AACTGGAT
AGAACATAACTGGGA	310.17	0.349523	0.556558	0.628007	0.529999	0.787853	AACTGGGA
AGAACATAACTGGTG	331.721	-0.94922	0.513259	-1.8494	0.0644006	0.290254	AACTGGTG
AGAACATAACTGGTT	230.438	-0.487101	0.82114	-0.593201	0.553047	0.800651	AACTGGTT
AGAACATAACTGTAA	185.944	0.212386	0.572752	0.370817	0.710774	0.885853	AACTGTAA
AGAACATAACTGTAC	185.092	-0.114253	0.601643	-0.189902	0.849386	0.946801	AACTGTAC
AGAACATAACTGTAG	118.534	-2.53447	1.19523	-2.1205	0.0339641	0.200516	AACTGTAG
AGAACATAACTGTAT	163.832	0.455595	0.65789	0.692509	0.488618	0.762218	AACTGTAT
AGAACATAACTGTGA	212.256	1.48975	0.920823	1.61784	0.105696	0.3781	AACTGTGA
AGAACATAACTGTGC	108.524	0.282036	0.791155	0.356486	0.721476	0.891185	AACTGTGC
AGAACATAACTGTGG	128.21	-2.89215	1.15762	-2.49835	0.0124773	0.106261	AACTGTGG
AGAACATAACTGTTC	239.003	-1.17293	0.569849	-2.05832	0.0395595	0.21882	AACTGTTC
AGAACATAACTGTTG	214.725	-0.0148153	0.487814	-0.0303709	0.975771	0.992087	AACTGTTG
AGAACATAACTTAAA	156.176	-2.08613	1.33907	-1.55789	0.119258	0.401892	AACTTAAA
AGAACATAACTTACC	203.408	-0.275447	0.576869	-0.477485	0.633017	0.845622	AACTTACC
AGAACATAACTTACG	201.836	0.293991	0.432554	0.679664	0.496717	0.766972	AACTTACG
AGAACATAACTTAGC	104.022	0.0153661	1.59619	0.00962673	0.992319	0.99751	AACTTAGC
AGAACATAACTTATA	131.563	-1.34978	1.41058	-0.956892	0.338622	0.650615	AACTTATA
AGAACATAACTTATT	146.019	-0.0210525	0.656236	-0.0320807	0.974408	0.991863	AACTTATT
AGAACATAACTTCAA	316.599	-0.0573799	0.482883	-0.118828	0.905412	0.967333	AACTTCAA
AGAACATAACTTCAT	124.248	-1.12846	0.798908	-1.41251	0.157801	0.463288	AACTTCAT
AGAACATAACTTCGG	108.68	-2.48998	1.32281	-1.88233	0.0597906	0.278119	AACTTCGG
AGAACATAACTTCGT	158.274	-1.95578	1.21396	-1.61107	0.107164	0.380598	AACTTCGT
AGAACATAACTTCTT	325.642	-0.395453	0.424938	-0.930612	0.352054	0.662508	AACTTCTT
AGAACATAACTTGAT	158.764	-0.329585	1.04539	-0.315276	0.752552	0.905986	AACTTGAT
AGAACATAACTTGCC	100.239	1.29465	1.5058	0.859777	0.389912	0.692191	AACTTGCC
AGAACATAACTTGCT	298.2	-1.00891	0.462038	-2.18361	0.0289908	0.181849	AACTTGCT
AGAACATAACTTGGC	141.255	-0.713091	0.653383	-1.09138	0.275104	0.595692	AACTTGGC
AGAACATAACTTGGG	188.553	-1.39286	0.696896	-1.99866	0.0456449	0.238344	AACTTGGG
AGAACATAACTTGGT	171.291	-0.642546	0.737514	-0.871231	0.383628	0.687398	AACTTGGT
AGAACATAACTTGTA	191.105	-0.795915	0.685658	-1.16081	0.245721	0.567698	AACTTGTA
AGAACATAACTTGTT	245.108	-1.41746	0.37421	-3.78786	0.000151949	0.00474027	AACTTGTT
AGAACATAACTTTAG	129.592	-1.47392	0.838707	-1.75737	0.0788543	0.324209	AACTTTAG
AGAACATAACTTTAT	221.808	-0.798676	0.479204	-1.66667	0.0955798	0.359516	AACTTTAT
AGAACATAACTTTCA	180.776	-1.12998	0.522816	-2.16134	0.0306693	0.188378	AACTTTCA
AGAACATAACTTTCC	245.73	1.19128	0.43181	2.75881	0.00580118	0.0639177	AACTTTCC
AGAACATAACTTTCT	303.347	-0.955959	0.507963	-1.88195	0.0598433	0.27826	AACTTTCT
AGAACATAACTTTGT	142.655	0.710153	0.596151	1.19123	0.233563	0.554636	AACTTTGT
AGAACATAACTTTTA	191.195	-2.83977	1.18829	-2.3898	0.0168575	0.129599	AACTTTTA
AGAACATAACTTTTC	105.45	-1.78399	1.40848	-1.26661	0.205294	0.522997	AACTTTTC
AGAACATAACTTTTG	152.061	-0.147527	0.809045	-0.182346	0.855311	0.949517	AACTTTTG
AGAACATAACTTTTT	373.992	0.0120267	0.349461	0.0344149	0.972546	0.990918	AACTTTTT
AGAACATAAGAAAAA	141.413	-0.437163	0.733698	-0.595834	0.551286	0.799635	AAGAAAAA
AGAACATAAGAAAAT	109.119	-4.62062	0.967399	-4.77633	1.79e-06	0.000116457	AAGAAAAT
AGAACATAAGAAACT	142.361	-0.284146	0.70224	-0.404628	0.685751	0.873819	AAGAAACT
AGAACATAAGAAAGA	167.535	-1.9174	1.05234	-1.82204	0.0684489	0.300186	AAGAAAGA
AGAACATAAGAAAGG	179.191	0.704778	0.53719	1.31197	0.18953	0.504117	AAGAAAGG
AGAACATAAGAAATG	154.496	0.108994	0.787834	0.138347	0.889966	0.961591	AAGAAATG
AGAACATAAGAAATT	144.056	-2.72414	1.11774	-2.43718	0.0148023	0.11908	AAGAAATT
AGAACATAAGAACAT	197.695	-0.51096	0.580323	-0.880476	0.378602	0.683707	AAGAACAT
AGAACATAAGAACTA	142.157	-0.955089	0.637025	-1.4993	0.133797	0.426651	AAGAACTA
AGAACATAAGAACTT	139.53	-0.820361	0.721407	-1.13717	0.255468	0.577634	AAGAACTT
AGAACATAAGAAGAA	138.683	-0.627468	1.31066	-0.478741	0.632123	0.845201	AAGAAGAA
AGAACATAAGAAGAT	109.925	-1.08218	0.836788	-1.29325	0.195924	0.512136	AAGAAGAT
AGAACATAAGAAGCG	114.049	-0.678411	0.647758	-1.04732	0.294951	0.61349	AAGAAGCG
AGAACATAAGAAGGA	227.573	-0.560099	0.42171	-1.32816	0.184125	0.497075	AAGAAGGA
AGAACATAAGAAGTA	255.899	-1.69217	2.15606	-0.784846	0.432544	0.722651	AAGAAGTA
AGAACATAAGAAGTT	276.151	0.17262	0.476955	0.361921	0.717411	0.889223	AAGAAGTT
AGAACATAAGAATAA	213.948	0.425881	0.567829	0.750016	0.453245	0.737904	AAGAATAA
AGAACATAAGAATGA	186.971	-0.660919	0.844132	-0.782956	0.433653	0.723483	AAGAATGA
AGAACATAAGAATGG	191.021	-0.919833	0.505059	-1.82124	0.0685706	0.300464	AAGAATGG
AGAACATAAGAATTA	165.076	-0.661732	0.604921	-1.09391	0.273993	0.594684	AAGAATTA
AGAACATAAGAATTG	137.054	-1.56671	1.24912	-1.25425	0.20975	0.528142	AAGAATTG
AGAACATAAGAATTT	143.444	-0.0208244	0.550144	-0.0378526	0.969805	0.990227	AAGAATTT
AGAACATAAGACACT	111.478	0.938849	1.35677	0.691975	0.488953	0.762315	AAGACACT
AGAACATAAGACAGG	118.355	-1.49888	1.27839	-1.17247	0.241007	0.562547	AAGACAGG
AGAACATAAGACAGT	134.903	-0.986118	0.623252	-1.58221	0.113601	0.392174	AAGACAGT
AGAACATAAGACCGC	161.111	-0.277489	0.559861	-0.49564	0.620149	0.838271	AAGACCGC
AGAACATAAGACCTA	142.115	1.75895	1.28751	1.36617	0.171887	0.481055	AAGACCTA
AGAACATAAGACCTT	208.76	-0.981067	0.50894	-1.92767	0.0538963	0.262531	AAGACCTT
AGAACATAAGACGCC	197.263	-0.403638	0.704231	-0.573161	0.566536	0.809006	AAGACGCC
AGAACATAAGACGGA	126.71	-0.93267	0.669421	-1.39325	0.163544	0.471	AAGACGGA
AGAACATAAGACGGC	210.011	-0.577583	0.469652	-1.22981	0.218767	0.539079	AAGACGGC
AGAACATAAGACGGT	140.019	-0.276101	0.618148	-0.446659	0.655121	0.857281	AAGACGGT
AGAACATAAGACGTT	277.761	-0.77888	0.385423	-2.02085	0.0432955	0.231182	AAGACGTT
AGAACATAAGACTCA	148.227	0.292921	0.687408	0.426125	0.670017	0.865173	AAGACTCA
AGAACATAAGACTCG	120.394	-0.178772	1.52743	-0.117041	0.906828	0.967936	AAGACTCG
AGAACATAAGACTGT	153.082	-3.52859	1.06797	-3.30402	0.000953091	0.0185562	AAGACTGT
AGAACATAAGACTTA	118.582	1.71113	1.2959	1.32042	0.186695	0.500548	AAGACTTA
AGAACATAAGACTTT	106.242	0.454058	1.45024	0.313092	0.754211	0.906556	AAGACTTT
AGAACATAAGAGAAC	115.007	-1.89799	1.37364	-1.38172	0.167057	0.475465	AAGAGAAC
AGAACATAAGAGAAT	126.662	-1.85027	1.10342	-1.67685	0.0935721	0.355585	AAGAGAAT
AGAACATAAGAGACT	130.059	-0.463209	0.631069	-0.734008	0.462944	0.74421	AAGAGACT
AGAACATAAGAGAGT	156.097	-0.804163	0.577978	-1.39134	0.164123	0.471783	AAGAGAGT
AGAACATAAGAGATG	111.474	1.38541	1.54219	0.89834	0.369004	0.677059	AAGAGATG
AGAACATAAGAGCAC	164.518	-0.395122	0.686969	-0.575167	0.565178	0.808424	AAGAGCAC
AGAACATAAGAGCTA	134.195	0.145213	0.755968	0.19209	0.847672	0.946373	AAGAGCTA
AGAACATAAGAGCTC	123.697	-0.889851	0.641104	-1.388	0.165138	0.473221	AAGAGCTC
AGAACATAAGAGCTT	184.555	-1.52864	0.645399	-2.36852	0.0178595	0.13475	AAGAGCTT
AGAACATAAGAGGAA	105.849	-1.38604	1.16052	-1.19433	0.232349	0.553799	AAGAGGAA
AGAACATAAGAGGAG	301.155	-1.29342	0.516737	-2.50306	0.0123126	0.105296	AAGAGGAG
AGAACATAAGAGGAT	230.1	0.949344	0.549565	1.72745	0.0840873	0.335887	AAGAGGAT
AGAACATAAGAGGCA	183.684	-0.00421105	0.602837	-0.00698539	0.994427	0.998	AAGAGGCA
AGAACATAAGAGGCC	109.494	-1.53121	1.26338	-1.212	0.225512	0.545835	AAGAGGCC
AGAACATAAGAGGGA	133.565	1.22727	1.28332	0.956328	0.338907	0.650923	AAGAGGGA
AGAACATAAGAGGGG	123.447	-2.61305	1.39753	-1.86976	0.0615172	0.282586	AAGAGGGG
AGAACATAAGAGGGT	105.686	0.131304	1.53351	0.0856231	0.931766	0.976722	AAGAGGGT
AGAACATAAGAGGTA	168.188	-1.52319	0.545263	-2.79349	0.00521428	0.0598073	AAGAGGTA
AGAACATAAGAGGTC	114.624	0.969102	0.77557	1.24954	0.211469	0.530304	AAGAGGTC
AGAACATAAGAGGTG	139.134	2.25447	0.585949	3.84755	0.000119305	0.00389558	AAGAGGTG
AGAACATAAGAGGTT	250.029	0.479294	0.512724	0.934799	0.349892	0.660608	AAGAGGTT
AGAACATAAGAGTAG	197.41	-0.206667	0.688289	-0.300263	0.763977	0.910868	AAGAGTAG
AGAACATAAGAGTAT	108.967	1.22495	0.874624	1.40055	0.161349	0.467848	AAGAGTAT
AGAACATAAGAGTCA	109.296	0.0852128	0.989934	0.0860793	0.931403	0.976633	AAGAGTCA
AGAACATAAGAGTGA	103.707	-0.924461	1.24343	-0.743474	0.457195	0.74064	AAGAGTGA
AGAACATAAGAGTGT	165.742	-0.0279333	0.588166	-0.0474922	0.962121	0.98751	AAGAGTGT
AGAACATAAGAGTTA	100.284	0.213692	0.827478	0.258245	0.796218	0.924622	AAGAGTTA
AGAACATAAGAGTTG	101.014	0.753154	0.898075	0.838632	0.401676	0.700557	AAGAGTTG
AGAACATAAGAGTTT	110.462	0.235794	0.97726	0.241281	0.809337	0.930136	AAGAGTTT
AGAACATAAGATAAA	124.835	-0.392949	0.760792	-0.5165	0.605505	0.830014	AAGATAAA
AGAACATAAGATAAT	216.77	-0.0442556	0.629502	-0.0703027	0.943953	0.980971	AAGATAAT
AGAACATAAGATACC	102.784	-0.338167	0.674184	-0.501594	0.615953	0.836032	AAGATACC
AGAACATAAGATACG	112.844	0.901813	0.642669	1.40323	0.160548	0.466801	AAGATACG
AGAACATAAGATACT	198.911	3.19256	1.08849	2.93302	0.00335686	0.0443895	AAGATACT
AGAACATAAGATAGT	136.397	-0.865402	1.19864	-0.721988	0.470302	0.749286	AAGATAGT
AGAACATAAGATATG	188.594	0.058158	0.458834	0.126752	0.899137	0.965035	AAGATATG
AGAACATAAGATATT	116.195	-2.87507	1.1013	-2.61061	0.00903814	0.0857871	AAGATATT
AGAACATAAGATCAA	125.051	-0.0217904	1.00146	-0.0217587	0.98264	0.994344	AAGATCAA
AGAACATAAGATCAC	207.294	-1.52463	1.06595	-1.4303	0.152631	0.456262	AAGATCAC
AGAACATAAGATCCC	532.036	3.03921	0.478899	6.34624	2.21e-10	3.74e-08	AAGATCCC
AGAACATAAGATCCG	103.122	-0.298048	0.787096	-0.378668	0.704935	0.883349	AAGATCCG
AGAACATAAGATCCT	306.143	0.365746	0.516435	0.708214	0.478813	0.755341	AAGATCCT
AGAACATAAGATCGC	111.685	1.79102	1.08792	1.64628	0.0997071	0.367784	AAGATCGC
AGAACATAAGATCTA	195.387	-1.15787	0.638506	-1.81341	0.0697688	0.303575	AAGATCTA
AGAACATAAGATCTC	121.599	-0.212772	0.725485	-0.293282	0.769307	0.913156	AAGATCTC
AGAACATAAGATCTT	138.21	-0.508736	0.838435	-0.606769	0.544004	0.79567	AAGATCTT
AGAACATAAGATGAA	165.152	0.948977	0.793716	1.19561	0.231848	0.553205	AAGATGAA
AGAACATAAGATGAC	150.498	-1.6306	0.715897	-2.2777	0.0227442	0.156246	AAGATGAC
AGAACATAAGATGAG	181.753	0.904296	0.643991	1.40421	0.160258	0.466442	AAGATGAG
AGAACATAAGATGAT	228.639	0.00665086	0.565188	0.0117675	0.990611	0.996905	AAGATGAT
AGAACATAAGATGCA	111.602	-1.68856	0.712741	-2.36911	0.0178311	0.134626	AAGATGCA
AGAACATAAGATGCC	129.618	-1.24538	0.678576	-1.83528	0.0664636	0.29535	AAGATGCC
AGAACATAAGATGCG	111.803	0.793384	0.770104	1.03023	0.302902	0.620458	AAGATGCG
AGAACATAAGATGCT	131.737	-0.755438	0.980266	-0.770646	0.440917	0.729691	AAGATGCT
AGAACATAAGATGGA	426.598	-0.670168	0.297516	-2.25254	0.0242879	0.162868	AAGATGGA
AGAACATAAGATGGC	200.309	-1.5092	0.512515	-2.9447	0.00323268	0.0432678	AAGATGGC
AGAACATAAGATGGG	224.709	0.466338	0.792258	0.588618	0.556117	0.80267	AAGATGGG
AGAACATAAGATGGT	180.844	-0.597021	0.627527	-0.951388	0.341408	0.653505	AAGATGGT
AGAACATAAGATGTA	175.334	0.715781	0.869961	0.822773	0.410637	0.70766	AAGATGTA
AGAACATAAGATGTC	129.528	0.457512	1.13054	0.404685	0.685709	0.873819	AAGATGTC
AGAACATAAGATGTT	361.314	0.364616	0.417174	0.874015	0.38211	0.68622	AAGATGTT
AGAACATAAGATTAT	337.848	-0.293677	0.411499	-0.713675	0.475428	0.753063	AAGATTAT
AGAACATAAGATTCA	118.125	0.265078	0.849118	0.312181	0.754903	0.906855	AAGATTCA
AGAACATAAGATTCC	108.552	3.5588	1.03911	3.42487	0.0006151	0.0135719	AAGATTCC
AGAACATAAGATTCT	440.592	1.28519	0.363879	3.53192	0.000412557	0.0101787	AAGATTCT
AGAACATAAGATTGG	118.498	-2.45067	1.11579	-2.19635	0.028067	0.178427	AAGATTGG
AGAACATAAGATTGT	115.833	0.13844	0.804494	0.172083	0.863372	0.952038	AAGATTGT
AGAACATAAGATTTA	181.151	-0.835287	0.562002	-1.48627	0.137208	0.432531	AAGATTTA
AGAACATAAGATTTC	108.768	-2.79144	1.19497	-2.33599	0.019492	0.142071	AAGATTTC
AGAACATAAGATTTG	194.175	0.538638	0.744661	0.723333	0.469475	0.748757	AAGATTTG
AGAACATAAGATTTT	307.939	0.207466	0.463901	0.447221	0.654716	0.857115	AAGATTTT
AGAACATAAGCAAAC	102.74	-2.1362	1.53297	-1.3935	0.163469	0.470914	AAGCAAAC
AGAACATAAGCAATA	188.747	-1.35523	0.626544	-2.16303	0.0305388	0.187876	AAGCAATA
AGAACATAAGCAATT	110.434	0.542532	1.28781	0.421282	0.673549	0.866989	AAGCAATT
AGAACATAAGCACAT	196.655	-0.465186	0.511673	-0.909148	0.363272	0.672144	AAGCACAT
AGAACATAAGCAGAA	157.601	0.312778	0.63658	0.491341	0.623185	0.840145	AAGCAGAA
AGAACATAAGCAGGA	184.752	0.384389	0.66895	0.574616	0.565551	0.808574	AAGCAGGA
AGAACATAAGCAGTA	101.861	0.590247	1.41838	0.416141	0.677307	0.869192	AAGCAGTA
AGAACATAAGCAGTC	244.495	-1.05796	0.478449	-2.21123	0.0270196	0.17416	AAGCAGTC
AGAACATAAGCATAG	130.574	-0.6432	0.744158	-0.864333	0.387405	0.69031	AAGCATAG
AGAACATAAGCATCA	116.542	-1.07468	1.16944	-0.918964	0.358114	0.668022	AAGCATCA
AGAACATAAGCATCT	287.544	-2.25003	1.58418	-1.42031	0.155517	0.460233	AAGCATCT
AGAACATAAGCATTA	136.9	-1.01316	0.564378	-1.79518	0.0726247	0.310043	AAGCATTA
AGAACATAAGCATTC	122.505	-2.64363	1.39136	-1.90003	0.057429	0.272474	AAGCATTC
AGAACATAAGCATTT	451.171	-0.552142	0.457141	-1.20782	0.227118	0.547776	AAGCATTT
AGAACATAAGCCCAG	116.259	1.00927	0.630141	1.60166	0.109231	0.384277	AAGCCCAG
AGAACATAAGCCCTC	155.999	-2.17924	1.13209	-1.92498	0.0542323	0.263599	AAGCCCTC
AGAACATAAGCCCTT	347.563	-0.949285	0.685971	-1.38386	0.166403	0.4744	AAGCCCTT
AGAACATAAGCCGGT	118.273	-2.7	1.26818	-2.12904	0.0332511	0.198244	AAGCCGGT
AGAACATAAGCCGTG	112.089	-0.0818652	0.806003	-0.101569	0.919099	0.972249	AAGCCGTG
AGAACATAAGCCTGT	182.548	-0.709047	0.518653	-1.36709	0.171596	0.480917	AAGCCTGT
AGAACATAAGCCTTA	155.066	-0.33241	0.79754	-0.416794	0.676829	0.868923	AAGCCTTA
AGAACATAAGCCTTC	131.702	0.123325	0.717391	0.171908	0.86351	0.952056	AAGCCTTC
AGAACATAAGCCTTT	114.762	1.07901	1.14083	0.945807	0.344247	0.655732	AAGCCTTT
AGAACATAAGCGAAA	115.921	0.728042	1.49137	0.488171	0.625428	0.84137	AAGCGAAA
AGAACATAAGCGAAT	112.628	-0.0277213	0.628306	-0.0441208	0.964808	0.988032	AAGCGAAT
AGAACATAAGCGACC	109.79	-2.74879	1.57452	-1.7458	0.0808458	0.328537	AAGCGACC
AGAACATAAGCGAGT	156.987	-0.157015	0.638836	-0.245784	0.80585	0.928692	AAGCGAGT
AGAACATAAGCGATA	105.68	0.0344724	0.756984	0.0455391	0.963678	0.987716	AAGCGATA
AGAACATAAGCGATG	132.8	-0.842708	0.655104	-1.28637	0.198313	0.515098	AAGCGATG
AGAACATAAGCGCGG	193.406	-0.322768	0.569868	-0.566391	0.571128	0.811921	AAGCGCGG
AGAACATAAGCGCTA	103.497	-0.31945	1.43265	-0.222978	0.823553	0.936269	AAGCGCTA
AGAACATAAGCGCTG	138.055	-1.36157	1.0867	-1.25294	0.210227	0.52883	AAGCGCTG
AGAACATAAGCGCTT	103.037	0.0977723	1.15692	0.084511	0.93265	0.976925	AAGCGCTT
AGAACATAAGCGGAA	242.945	-0.726103	0.55976	-1.29717	0.194574	0.510731	AAGCGGAA
AGAACATAAGCGGAG	148.262	-0.768804	0.558631	-1.37623	0.168751	0.47742	AAGCGGAG
AGAACATAAGCGGAT	183.052	1.22839	0.654607	1.87654	0.0605814	0.280211	AAGCGGAT
AGAACATAAGCGGGG	248.657	-0.0520117	0.682053	-0.0762576	0.939214	0.979379	AAGCGGGG
AGAACATAAGCGGTG	194.062	0.701014	0.672063	1.04308	0.296913	0.615018	AAGCGGTG
AGAACATAAGCGGTT	140.576	-0.025761	0.727644	-0.0354033	0.971758	0.990724	AAGCGGTT
AGAACATAAGCGTAT	111.139	-0.0552028	0.712479	-0.07748	0.938242	0.979083	AAGCGTAT
AGAACATAAGCGTCC	122.752	-1.58234	1.37571	-1.15019	0.250064	0.572274	AAGCGTCC
AGAACATAAGCGTCT	158.1	-0.797597	0.515824	-1.54626	0.122042	0.406623	AAGCGTCT
AGAACATAAGCGTTG	190.421	-0.293683	0.53139	-0.55267	0.58049	0.817165	AAGCGTTG
AGAACATAAGCGTTT	207.858	-0.0948042	0.4289	-0.22104	0.825061	0.936913	AAGCGTTT
AGAACATAAGCTAAC	165.872	2.46206	1.12601	2.18654	0.0287761	0.181158	AAGCTAAC
AGAACATAAGCTACG	105.389	1.22023	0.835107	1.46116	0.143971	0.443264	AAGCTACG
AGAACATAAGCTACT	128.978	-2.06227	1.08141	-1.90702	0.0565182	0.269808	AAGCTACT
AGAACATAAGCTATG	151.131	-0.589077	0.512189	-1.15012	0.250096	0.572287	AAGCTATG
AGAACATAAGCTCAT	143.782	1.12138	1.39121	0.806047	0.420216	0.714373	AAGCTCAT
AGAACATAAGCTCCG	117.21	0.369413	1.15556	0.319684	0.749208	0.904494	AAGCTCCG
AGAACATAAGCTCTA	193.612	0.0864959	0.694745	0.1245	0.900919	0.965688	AAGCTCTA
AGAACATAAGCTCTG	126.211	-0.345913	0.837736	-0.412915	0.679669	0.87042	AAGCTCTG
AGAACATAAGCTCTT	125.805	-1.50061	1.34556	-1.11522	0.264754	0.586213	AAGCTCTT
AGAACATAAGCTGAA	106.399	-1.17732	0.951534	-1.23728	0.215982	0.535851	AAGCTGAA
AGAACATAAGCTGAT	161.08	-0.163765	0.592332	-0.276475	0.782183	0.918604	AAGCTGAT
AGAACATAAGCTGCT	130.697	1.16242	1.54524	0.752258	0.451896	0.737076	AAGCTGCT
AGAACATAAGCTGGG	135.716	-1.95163	2.69184	-0.725017	0.468441	0.747806	AAGCTGGG
AGAACATAAGCTGGT	105.273	-0.128468	0.678117	-0.189448	0.849742	0.946922	AAGCTGGT
AGAACATAAGCTGTA	156.164	-1.77939	0.546548	-3.25568	0.00113121	0.0208147	AAGCTGTA
AGAACATAAGCTGTC	118.49	-1.97898	1.24234	-1.59295	0.111172	0.388017	AAGCTGTC
AGAACATAAGCTGTT	313.974	-0.771483	0.451363	-1.70923	0.0874087	0.343576	AAGCTGTT
AGAACATAAGCTTAT	224.661	-0.606865	0.54331	-1.11698	0.264005	0.585575	AAGCTTAT
AGAACATAAGCTTCA	128.135	0.455194	0.825141	0.551656	0.581184	0.817585	AAGCTTCA
AGAACATAAGCTTGT	254.731	0.151033	0.55521	0.272029	0.7856	0.919942	AAGCTTGT
AGAACATAAGCTTTA	342.789	-0.755438	0.357461	-2.11334	0.0345716	0.202328	AAGCTTTA
AGAACATAAGCTTTC	227.964	-0.14426	0.401738	-0.35909	0.719527	0.890384	AAGCTTTC
AGAACATAAGCTTTG	194.449	0.0963891	0.605759	0.159121	0.873573	0.955703	AAGCTTTG
AGAACATAAGCTTTT	101.592	-0.317967	1.62455	-0.195726	0.844824	0.945251	AAGCTTTT
AGAACATAAGGAAAA	139.066	-1.92942	1.17749	-1.63859	0.101298	0.370843	AAGGAAAA
AGAACATAAGGAATT	278.026	-0.184726	0.669632	-0.275862	0.782654	0.918833	AAGGAATT
AGAACATAAGGACCG	139.89	-1.22979	0.715902	-1.71782	0.0858289	0.339708	AAGGACCG
AGAACATAAGGACCT	146.101	1.48656	1.47864	1.00536	0.314725	0.6307	AAGGACCT
AGAACATAAGGACTG	229.721	-0.876751	0.530275	-1.65339	0.0982516	0.365261	AAGGACTG
AGAACATAAGGACTT	222.707	-0.450213	0.549028	-0.820019	0.412205	0.708725	AAGGACTT
AGAACATAAGGAGAA	117.363	-0.460661	0.743284	-0.619764	0.535413	0.790369	AAGGAGAA
AGAACATAAGGAGAC	118.182	1.6958	1.12275	1.5104	0.130942	0.421545	AAGGAGAC
AGAACATAAGGAGAG	165.119	-0.801667	0.651107	-1.23124	0.218234	0.538455	AAGGAGAG
AGAACATAAGGAGAT	127.045	1.17067	1.11287	1.05194	0.292829	0.611614	AAGGAGAT
AGAACATAAGGAGCC	214.834	-0.713371	0.575268	-1.24007	0.214951	0.53468	AAGGAGCC
AGAACATAAGGAGCT	100.587	-0.114603	0.750818	-0.152637	0.878684	0.957582	AAGGAGCT
AGAACATAAGGAGGG	173.16	-1.95427	1.25624	-1.55565	0.119792	0.402848	AAGGAGGG
AGAACATAAGGAGGT	479.214	-0.525361	0.429606	-1.22289	0.221371	0.541936	AAGGAGGT
AGAACATAAGGAGTA	133.125	-2.75707	1.33211	-2.06971	0.0384797	0.215454	AAGGAGTA
AGAACATAAGGAGTT	245.885	-0.598388	0.400427	-1.49438	0.135077	0.428788	AAGGAGTT
AGAACATAAGGATAT	158.224	0.175686	0.607186	0.289345	0.772317	0.914686	AAGGATAT
AGAACATAAGGATCC	196.748	2.58864	0.665149	3.89182	9.95e-05	0.00337588	AAGGATCC
AGAACATAAGGATCT	172.185	3.1789	1.11213	2.85839	0.00425798	0.0521405	AAGGATCT
AGAACATAAGGATGA	260.701	-0.0112027	0.399874	-0.0280155	0.97765	0.992804	AAGGATGA
AGAACATAAGGATGG	196.689	-0.387618	0.757353	-0.511806	0.608787	0.832245	AAGGATGG
AGAACATAAGGATTC	114.898	0.20882	0.642897	0.324812	0.745324	0.902803	AAGGATTC
AGAACATAAGGATTT	111.171	0.681298	0.851633	0.799991	0.423716	0.716622	AAGGATTT
AGAACATAAGGCAAG	119.321	-0.830517	0.603749	-1.3756	0.168946	0.477687	AAGGCAAG
AGAACATAAGGCAAT	114.71	-1.29539	0.783018	-1.65435	0.0980567	0.364755	AAGGCAAT
AGAACATAAGGCACA	122.432	-0.0935913	0.636781	-0.146976	0.883151	0.959548	AAGGCACA
AGAACATAAGGCAGA	106.134	-0.631107	0.994243	-0.634761	0.525584	0.784757	AAGGCAGA
AGAACATAAGGCAGC	119.604	-1.07552	1.43149	-0.751332	0.452453	0.737423	AAGGCAGC
AGAACATAAGGCATG	199.493	0.336747	0.828168	0.406617	0.684289	0.872957	AAGGCATG
AGAACATAAGGCCAC	197.381	-0.855586	0.451998	-1.8929	0.0583714	0.274938	AAGGCCAC
AGAACATAAGGCCAT	135.526	-0.0235722	0.622158	-0.0378878	0.969777	0.990227	AAGGCCAT
AGAACATAAGGCCCC	165.496	-0.825167	0.817942	-1.00883	0.313054	0.629317	AAGGCCCC
AGAACATAAGGCCCT	145.246	-0.600249	0.688736	-0.871523	0.383469	0.687354	AAGGCCCT
AGAACATAAGGCCGA	164.499	-0.58533	0.598622	-0.977796	0.328175	0.642084	AAGGCCGA
AGAACATAAGGCCGG	110.172	-2.37653	1.46881	-1.618	0.105663	0.378076	AAGGCCGG
AGAACATAAGGCCTT	134.652	-0.379657	0.620147	-0.612205	0.540402	0.793329	AAGGCCTT
AGAACATAAGGCGAC	155.756	-1.37971	0.580883	-2.37519	0.0175401	0.133221	AAGGCGAC
AGAACATAAGGCGAG	191.41	-0.989973	0.510512	-1.93918	0.0524797	0.25851	AAGGCGAG
AGAACATAAGGCGAT	255.849	2.12681	0.411999	5.16217	2.44e-07	2.04e-05	AAGGCGAT
AGAACATAAGGCGCA	202.819	-1.13043	0.660736	-1.71087	0.0871054	0.342799	AAGGCGCA
AGAACATAAGGCGGC	240.206	-0.816001	0.652255	-1.25105	0.210918	0.529677	AAGGCGGC
AGAACATAAGGCGGT	116.3	-1.18393	0.755631	-1.56682	0.117158	0.398121	AAGGCGGT
AGAACATAAGGCGTC	229.28	-0.40907	0.830981	-0.492273	0.622526	0.839735	AAGGCGTC
AGAACATAAGGCGTG	210.291	-1.41318	0.452981	-3.11973	0.00181017	0.0286912	AAGGCGTG
AGAACATAAGGCGTT	134.33	0.944787	1.53314	0.616243	0.537734	0.79185	AAGGCGTT
AGAACATAAGGCTAA	183.177	0.674964	0.733816	0.9198	0.357677	0.667605	AAGGCTAA
AGAACATAAGGCTAT	104.556	-0.752186	1.14264	-0.658287	0.510354	0.775761	AAGGCTAT
AGAACATAAGGCTCG	268.008	1.10031	0.550262	1.99961	0.0455421	0.237975	AAGGCTCG
AGAACATAAGGCTCT	123.547	1.58382	0.713139	2.22091	0.026357	0.171324	AAGGCTCT
AGAACATAAGGCTGG	236.982	-0.533067	0.406774	-1.31047	0.190035	0.504734	AAGGCTGG
AGAACATAAGGCTGT	103.041	0.329529	0.741513	0.4444	0.656753	0.858135	AAGGCTGT
AGAACATAAGGCTTA	126.286	-0.484834	0.628403	-0.771533	0.440391	0.729291	AAGGCTTA
AGAACATAAGGCTTG	150.531	3.17711	0.984351	3.22762	0.00124823	0.0221965	AAGGCTTG
AGAACATAAGGGAAA	120.898	-0.131583	0.701627	-0.18754	0.851237	0.947525	AAGGGAAA
AGAACATAAGGGAAG	139.031	0.280483	0.606723	0.462291	0.643872	0.851299	AAGGGAAG
AGAACATAAGGGAAT	182.243	1.04168	2.17162	0.479681	0.631454	0.8446	AAGGGAAT
AGAACATAAGGGACC	226.837	0.29515	0.508332	0.580625	0.561494	0.805666	AAGGGACC
AGAACATAAGGGAGG	168.907	1.55463	0.526214	2.95437	0.00313303	0.042368	AAGGGAGG
AGAACATAAGGGAGT	140.23	0.51743	0.961384	0.538213	0.59043	0.822119	AAGGGAGT
AGAACATAAGGGATA	125.234	-0.00866765	1.36162	-0.0063657	0.994921	0.998178	AAGGGATA
AGAACATAAGGGATT	121.676	-0.108667	0.808994	-0.134324	0.893147	0.962576	AAGGGATT
AGAACATAAGGGCAA	176.692	-1.08178	0.484419	-2.23316	0.0255385	0.168133	AAGGGCAA
AGAACATAAGGGCAT	126.144	0.532989	1.47312	0.361809	0.717494	0.889223	AAGGGCAT
AGAACATAAGGGCCC	165.205	-0.00466065	1.2993	-0.00358704	0.997138	0.999004	AAGGGCCC
AGAACATAAGGGCCG	127.058	-0.0110942	0.725828	-0.0152849	0.987805	0.996056	AAGGGCCG
AGAACATAAGGGCCT	279.131	1.87273	2.07571	0.902209	0.366946	0.675029	AAGGGCCT
AGAACATAAGGGCGT	100.461	2.19349	0.933345	2.35014	0.0187665	0.138953	AAGGGCGT
AGAACATAAGGGCTA	197.643	-1.23382	0.524016	-2.35454	0.0185456	0.138007	AAGGGCTA
AGAACATAAGGGCTC	202.895	0.343525	0.637621	0.53876	0.590052	0.821872	AAGGGCTC
AGAACATAAGGGCTT	110.517	-1.17964	0.719378	-1.6398	0.101046	0.370298	AAGGGCTT
AGAACATAAGGGGAA	257.113	-0.301355	0.479598	-0.628348	0.529776	0.787773	AAGGGGAA
AGAACATAAGGGGAG	178.584	-1.34312	0.651003	-2.06316	0.0390976	0.217312	AAGGGGAG
AGAACATAAGGGGAT	174.612	-1.76187	1.24182	-1.41878	0.155962	0.460807	AAGGGGAT
AGAACATAAGGGGGC	122.664	-0.515631	0.975064	-0.528817	0.596932	0.825345	AAGGGGGC
AGAACATAAGGGGGG	284.702	-0.173905	0.428339	-0.405998	0.684744	0.873312	AAGGGGGG
AGAACATAAGGGGGT	331.592	0.614825	0.501455	1.22608	0.220167	0.540559	AAGGGGGT
AGAACATAAGGGGTA	162.151	0.327441	0.501696	0.652667	0.513971	0.777889	AAGGGGTA
AGAACATAAGGGGTC	165.455	-0.437832	0.56982	-0.76837	0.442268	0.730788	AAGGGGTC
AGAACATAAGGGGTG	150.467	0.0507116	0.675956	0.075022	0.940197	0.979789	AAGGGGTG
AGAACATAAGGGGTT	272.69	-0.798384	0.578512	-1.38006	0.167567	0.476034	AAGGGGTT
AGAACATAAGGGTAA	111.509	-0.179326	0.774587	-0.231512	0.816917	0.933221	AAGGGTAA
AGAACATAAGGGTAG	124.082	0.450241	0.774539	0.581302	0.561037	0.805482	AAGGGTAG
AGAACATAAGGGTAT	225.477	-0.405532	0.461503	-0.87872	0.379553	0.684395	AAGGGTAT
AGAACATAAGGGTCA	123.846	0.95457	1.49742	0.637478	0.523813	0.783674	AAGGGTCA
AGAACATAAGGGTCG	102.786	-0.259805	0.679629	-0.382275	0.702258	0.882116	AAGGGTCG
AGAACATAAGGGTCT	120.528	-2.02933	1.41991	-1.4292	0.152947	0.456735	AAGGGTCT
AGAACATAAGGGTGG	302.558	-0.170005	0.620385	-0.274031	0.784061	0.919509	AAGGGTGG
AGAACATAAGGGTGT	454.23	-0.671704	0.376487	-1.78414	0.0744011	0.314116	AAGGGTGT
AGAACATAAGGGTTA	105.864	1.80958	1.35454	1.33594	0.18157	0.493375	AAGGGTTA
AGAACATAAGGGTTG	127.444	-0.0564052	0.731938	-0.0770629	0.938574	0.979211	AAGGGTTG
AGAACATAAGGTAAG	160.006	-0.0970637	0.499799	-0.194205	0.846015	0.945706	AAGGTAAG
AGAACATAAGGTAAT	334.44	0.250882	0.563641	0.445111	0.65624	0.857871	AAGGTAAT
AGAACATAAGGTACA	247.224	2.82944	0.66897	4.22955	2.34e-05	0.00104452	AAGGTACA
AGAACATAAGGTACC	317.465	1.61764	0.472501	3.42358	0.000618032	0.0136122	AAGGTACC
AGAACATAAGGTACG	164.479	0.999643	0.646215	1.54692	0.121883	0.40633	AAGGTACG
AGAACATAAGGTACT	465.376	1.21795	0.368944	3.30117	0.000962822	0.0186454	AAGGTACT
AGAACATAAGGTAGC	114.426	0.013587	1.64097	0.00827981	0.993394	0.997863	AAGGTAGC
AGAACATAAGGTATA	129.867	-1.52155	1.11594	-1.36347	0.172734	0.482225	AAGGTATA
AGAACATAAGGTATG	113.28	-1.28965	1.61129	-0.800386	0.423487	0.716441	AAGGTATG
AGAACATAAGGTATT	407.774	0.971428	0.415215	2.33958	0.0193054	0.141363	AAGGTATT
AGAACATAAGGTCAA	149.521	-0.0989538	0.669365	-0.147832	0.882475	0.959313	AAGGTCAA
AGAACATAAGGTCAG	153.45	-0.728756	0.669825	-1.08798	0.276604	0.597336	AAGGTCAG
AGAACATAAGGTCAT	116.628	-0.337612	0.701172	-0.481497	0.630164	0.844079	AAGGTCAT
AGAACATAAGGTCCC	256.467	2.00919	0.421183	4.77035	1.84e-06	0.00011934	AAGGTCCC
AGAACATAAGGTCCT	137.519	5.16014	1.163	4.4369	9.13e-06	0.000473871	AAGGTCCT
AGAACATAAGGTCGC	227.947	-1.19549	0.462894	-2.58265	0.00980456	0.0906175	AAGGTCGC
AGAACATAAGGTCGG	145.606	1.49759	1.39898	1.07049	0.284399	0.604197	AAGGTCGG
AGAACATAAGGTCTC	214.166	1.03361	0.514239	2.00998	0.0444329	0.234732	AAGGTCTC
AGAACATAAGGTCTT	100.308	1.31837	1.35039	0.976285	0.328923	0.642486	AAGGTCTT
AGAACATAAGGTGAA	170.68	1.55375	1.17286	1.32476	0.185252	0.498892	AAGGTGAA
AGAACATAAGGTGAC	373.656	0.827001	0.366567	2.25607	0.0240662	0.161743	AAGGTGAC
AGAACATAAGGTGAT	348.62	0.406308	0.313404	1.29644	0.194826	0.510897	AAGGTGAT
AGAACATAAGGTGCA	137.641	-0.0326266	0.683053	-0.0477658	0.961903	0.98751	AAGGTGCA
AGAACATAAGGTGCG	272.226	1.18083	0.347705	3.39607	0.000683609	0.0146109	AAGGTGCG
AGAACATAAGGTGCT	262.491	1.08428	0.498569	2.17479	0.0296459	0.18459	AAGGTGCT
AGAACATAAGGTGGA	246.627	-0.149005	0.446463	-0.333746	0.738571	0.899472	AAGGTGGA
AGAACATAAGGTGGC	202.523	-0.066271	0.486368	-0.136257	0.891618	0.962112	AAGGTGGC
AGAACATAAGGTGGG	292.273	-0.716411	0.40608	-1.76421	0.0776965	0.321344	AAGGTGGG
AGAACATAAGGTGGT	421.344	-0.554882	0.31357	-1.76956	0.0768001	0.319259	AAGGTGGT
AGAACATAAGGTGTA	339.386	0.392365	0.366854	1.06954	0.284826	0.60473	AAGGTGTA
AGAACATAAGGTGTC	218.148	0.0482216	0.514611	0.0937051	0.925343	0.974335	AAGGTGTC
AGAACATAAGGTGTG	221.987	0.269613	0.388572	0.693857	0.487772	0.761596	AAGGTGTG
AGAACATAAGGTGTT	316.351	0.516128	0.31962	1.61482	0.10635	0.379178	AAGGTGTT
AGAACATAAGGTTAA	231.017	1.35515	1.16435	1.16387	0.244477	0.566566	AAGGTTAA
AGAACATAAGGTTAG	171.965	0.202309	0.472049	0.428577	0.668231	0.864045	AAGGTTAG
AGAACATAAGGTTAT	350.372	1.27349	0.35864	3.55088	0.000383942	0.00959964	AAGGTTAT
AGAACATAAGGTTCA	213.72	1.64918	0.516748	3.19147	0.00141552	0.0241805	AAGGTTCA
AGAACATAAGGTTCC	144.896	6.18564	1.30763	4.73041	2.24e-06	0.000142895	AAGGTTCC
AGAACATAAGGTTCT	550.914	1.24975	0.467513	2.67319	0.00751327	0.0761366	AAGGTTCT
AGAACATAAGGTTGA	233.978	1.17126	0.706959	1.65676	0.0975687	0.363687	AAGGTTGA
AGAACATAAGGTTGC	160.835	-0.854786	0.48877	-1.74885	0.0803165	0.327529	AAGGTTGC
AGAACATAAGGTTGG	198.569	-0.0685191	0.476953	-0.14366	0.885769	0.960274	AAGGTTGG
AGAACATAAGGTTGT	250.27	0.250888	0.587745	0.426865	0.669477	0.864803	AAGGTTGT
AGAACATAAGGTTTA	245.012	0.30839	0.478426	0.644593	0.519191	0.781222	AAGGTTTA
AGAACATAAGGTTTC	117.606	1.27757	0.941426	1.35706	0.174762	0.484718	AAGGTTTC
AGAACATAAGGTTTG	339.548	-0.00781513	0.73081	-0.0106938	0.991468	0.997244	AAGGTTTG
AGAACATAAGGTTTT	519.858	0.4299	0.4213	1.02041	0.307533	0.624342	AAGGTTTT
AGAACATAAGTAAAA	103.666	-0.569485	1.58648	-0.358961	0.719624	0.89045	AAGTAAAA
AGAACATAAGTAAAG	196.707	-1.83319	2.11899	-0.865122	0.386972	0.689911	AAGTAAAG
AGAACATAAGTAAGT	139.713	0.086386	0.640633	0.134845	0.892735	0.962425	AAGTAAGT
AGAACATAAGTAATC	137.168	-0.301386	0.629823	-0.478525	0.632276	0.845222	AAGTAATC
AGAACATAAGTAATT	231.637	-1.64318	2.16979	-0.757299	0.448871	0.735091	AAGTAATT
AGAACATAAGTACAT	105.506	0.566208	0.729268	0.776405	0.43751	0.726787	AAGTACAT
AGAACATAAGTACGT	114.109	-0.631815	0.659608	-0.957864	0.338131	0.650327	AAGTACGT
AGAACATAAGTACTC	190.401	0.882269	2.28192	0.386635	0.699026	0.880405	AAGTACTC
AGAACATAAGTACTG	112.739	0.458596	0.682674	0.671765	0.501733	0.770479	AAGTACTG
AGAACATAAGTAGAC	157.17	-2.50517	1.19338	-2.09923	0.0357965	0.206313	AAGTAGAC
AGAACATAAGTAGAG	173.645	0.507723	0.601871	0.843574	0.398907	0.698257	AAGTAGAG
AGAACATAAGTAGAT	142.227	-1.06496	1.1826	-0.900519	0.367844	0.675975	AAGTAGAT
AGAACATAAGTAGCG	107.865	-3.30725	1.25751	-2.63001	0.00853828	0.0825957	AAGTAGCG
AGAACATAAGTAGGG	235.581	0.255496	0.800773	0.319062	0.74968	0.904592	AAGTAGGG
AGAACATAAGTAGGT	124.594	-1.06358	0.826278	-1.2872	0.198025	0.514907	AAGTAGGT
AGAACATAAGTAGTA	189.929	-0.467324	0.431494	-1.08304	0.278792	0.598903	AAGTAGTA
AGAACATAAGTAGTG	176.841	1.20941	0.594444	2.03453	0.0418981	0.226808	AAGTAGTG
AGAACATAAGTAGTT	243.972	-0.528745	0.541522	-0.976405	0.328864	0.642475	AAGTAGTT
AGAACATAAGTATAA	272.167	-1.27745	0.407712	-3.13323	0.00172896	0.0277925	AAGTATAA
AGAACATAAGTATCC	147.996	0.65512	0.638525	1.02599	0.304896	0.622213	AAGTATCC
AGAACATAAGTATCT	262.807	-0.253741	0.426284	-0.59524	0.551683	0.799947	AAGTATCT
AGAACATAAGTATGA	249.115	0.092769	0.631555	0.14689	0.883219	0.95956	AAGTATGA
AGAACATAAGTATGT	327.218	-2.03496	1.52059	-1.33827	0.180809	0.492418	AAGTATGT
AGAACATAAGTATTA	136.269	-1.28337	0.698924	-1.83621	0.0663266	0.295039	AAGTATTA
AGAACATAAGTATTT	281.795	-0.136605	0.502627	-0.271783	0.785789	0.920071	AAGTATTT
AGAACATAAGTCAAT	167.391	-0.777366	0.544831	-1.4268	0.153637	0.45753	AAGTCAAT
AGAACATAAGTCACA	135.221	0.806315	0.744704	1.08273	0.278927	0.599041	AAGTCACA
AGAACATAAGTCACT	171.054	-0.627791	0.859518	-0.730399	0.465146	0.745338	AAGTCACT
AGAACATAAGTCAGG	233.266	-0.928733	0.392229	-2.36783	0.0178927	0.13495	AAGTCAGG
AGAACATAAGTCAGT	116.646	0.704189	0.634392	1.11002	0.26699	0.588491	AAGTCAGT
AGAACATAAGTCATC	137.877	-0.801507	0.923591	-0.867816	0.385495	0.688819	AAGTCATC
AGAACATAAGTCATG	122.323	-1.46553	1.39905	-1.04752	0.294861	0.61349	AAGTCATG
AGAACATAAGTCATT	215.189	-0.0747775	0.487222	-0.153477	0.878022	0.957201	AAGTCATT
AGAACATAAGTCCAA	135.803	-3.68107	1.08665	-3.38753	0.000705238	0.014909	AAGTCCAA
AGAACATAAGTCCAG	118.176	-0.714417	0.749015	-0.953809	0.34018	0.652048	AAGTCCAG
AGAACATAAGTCCAT	118.048	1.70554	1.23049	1.38607	0.165726	0.473711	AAGTCCAT
AGAACATAAGTCCTC	114.569	-0.125932	0.819879	-0.153598	0.877927	0.957194	AAGTCCTC
AGAACATAAGTCCTG	171.091	-1.00205	0.790601	-1.26746	0.204992	0.522624	AAGTCCTG
AGAACATAAGTCGAA	132.093	1.26118	1.41067	0.894031	0.371305	0.678649	AAGTCGAA
AGAACATAAGTCGCT	140.35	-2.08073	1.39188	-1.49491	0.134938	0.428582	AAGTCGCT
AGAACATAAGTCGGA	116.381	-1.74414	0.793276	-2.19865	0.0279026	0.177749	AAGTCGGA
AGAACATAAGTCGGG	102.501	0.226718	0.997895	0.227196	0.820272	0.934774	AAGTCGGG
AGAACATAAGTCGTG	239.335	-0.526733	0.675663	-0.779579	0.435639	0.725241	AAGTCGTG
AGAACATAAGTCTAT	215.118	-0.0958315	0.570429	-0.167999	0.866584	0.953474	AAGTCTAT
AGAACATAAGTCTCC	105.481	-0.720743	0.760961	-0.947147	0.343564	0.65531	AAGTCTCC
AGAACATAAGTCTCG	127.446	-1.1265	0.815245	-1.38179	0.167036	0.475465	AAGTCTCG
AGAACATAAGTCTGA	111.098	0.799711	1.07597	0.74325	0.457331	0.740672	AAGTCTGA
AGAACATAAGTCTTC	288.127	-0.846675	0.40476	-2.09179	0.0364569	0.208457	AAGTCTTC
AGAACATAAGTCTTT	174.112	-2.46867	1.2107	-2.03904	0.0414463	0.225237	AAGTCTTT
AGAACATAAGTGAAC	181.97	-1.04286	0.719557	-1.44931	0.147252	0.448425	AAGTGAAC
AGAACATAAGTGAAT	132.601	-1.45399	1.4528	-1.00082	0.316915	0.632617	AAGTGAAT
AGAACATAAGTGACA	351.584	-0.816317	0.466151	-1.75118	0.0799142	0.326786	AAGTGACA
AGAACATAAGTGAGC	186.336	0.0349542	0.57617	0.0606665	0.951625	0.983865	AAGTGAGC
AGAACATAAGTGAGG	131.696	-1.70331	1.24399	-1.36923	0.170929	0.480132	AAGTGAGG
AGAACATAAGTGATA	185.32	-0.941841	0.468336	-2.01103	0.0443218	0.234452	AAGTGATA
AGAACATAAGTGATC	180.853	-1.46082	0.680919	-2.14537	0.0319231	0.193156	AAGTGATC
AGAACATAAGTGATT	434.587	0.0157478	0.517564	0.0304268	0.975727	0.992087	AAGTGATT
AGAACATAAGTGCAG	164.518	0.677595	0.601777	1.12599	0.260169	0.582166	AAGTGCAG
AGAACATAAGTGCAT	167.362	-0.754924	0.499773	-1.51053	0.130907	0.421539	AAGTGCAT
AGAACATAAGTGCGG	147.411	0.448319	0.89278	0.502161	0.615555	0.835823	AAGTGCGG
AGAACATAAGTGCTG	257.306	0.61419	0.835071	0.735495	0.462038	0.743662	AAGTGCTG
AGAACATAAGTGCTT	237.7	0.278008	0.623429	0.445934	0.655645	0.857581	AAGTGCTT
AGAACATAAGTGGAG	166.956	-1.23531	0.954651	-1.29399	0.195668	0.511713	AAGTGGAG
AGAACATAAGTGGAT	410.359	0.0905837	0.479099	0.189071	0.850037	0.946996	AAGTGGAT
AGAACATAAGTGGGC	120.22	1.77672	0.99115	1.79259	0.0730391	0.310921	AAGTGGGC
AGAACATAAGTGGGG	300.317	-0.695505	0.423096	-1.64385	0.100208	0.368704	AAGTGGGG
AGAACATAAGTGGTA	144.5	-0.855007	0.812725	-1.05202	0.292788	0.611597	AAGTGGTA
AGAACATAAGTGGTC	185.675	0.148467	0.581036	0.255522	0.79832	0.92544	AAGTGGTC
AGAACATAAGTGGTG	263.325	0.0306288	0.497579	0.0615555	0.950917	0.983563	AAGTGGTG
AGAACATAAGTGGTT	326.036	0.302303	0.515627	0.586283	0.557686	0.80373	AAGTGGTT
AGAACATAAGTGTAA	262.993	-0.410894	0.587085	-0.699889	0.483996	0.759054	AAGTGTAA
AGAACATAAGTGTAC	227.447	-0.590236	0.542454	-1.08809	0.276557	0.597333	AAGTGTAC
AGAACATAAGTGTAT	266.309	-0.539339	0.454835	-1.18579	0.235705	0.557111	AAGTGTAT
AGAACATAAGTGTCA	231.921	0.423121	0.711581	0.594621	0.552097	0.800208	AAGTGTCA
AGAACATAAGTGTCC	173.329	0.0573085	0.74847	0.0765676	0.938968	0.979329	AAGTGTCC
AGAACATAAGTGTCG	165.968	-2.43725	1.01244	-2.40729	0.0160712	0.125606	AAGTGTCG
AGAACATAAGTGTCT	204.55	-0.745134	1.22085	-0.610341	0.541636	0.794243	AAGTGTCT
AGAACATAAGTGTGA	107.944	0.598732	0.857311	0.698384	0.484937	0.759632	AAGTGTGA
AGAACATAAGTGTGG	152.646	1.52511	1.26987	1.201	0.229751	0.550827	AAGTGTGG
AGAACATAAGTGTGT	186.737	-0.568133	0.642034	-0.884895	0.376213	0.682359	AAGTGTGT
AGAACATAAGTGTTA	281.503	-1.3581	0.546747	-2.48397	0.0129928	0.108994	AAGTGTTA
AGAACATAAGTGTTG	318.392	-1.32131	0.622743	-2.12176	0.0338581	0.200235	AAGTGTTG
AGAACATAAGTGTTT	284.157	-0.194932	0.423594	-0.460186	0.645382	0.852176	AAGTGTTT
AGAACATAAGTTAAA	161.754	1.47699	1.10098	1.34152	0.179753	0.490888	AAGTTAAA
AGAACATAAGTTAAC	173.574	0.528503	0.758852	0.69645	0.486147	0.760598	AAGTTAAC
AGAACATAAGTTAAG	174.858	-0.659883	0.853629	-0.773032	0.439503	0.728561	AAGTTAAG
AGAACATAAGTTAAT	206.56	-0.509463	0.63787	-0.798694	0.424468	0.71684	AAGTTAAT
AGAACATAAGTTACA	162.492	-1.01902	1.27062	-0.801986	0.422561	0.715739	AAGTTACA
AGAACATAAGTTACT	188.29	0.121767	0.472147	0.257901	0.796483	0.924751	AAGTTACT
AGAACATAAGTTAGG	160.609	0.361381	0.66916	0.540052	0.589161	0.821388	AAGTTAGG
AGAACATAAGTTAGT	234.16	-2.33691	0.476905	-4.90015	9.58e-07	6.79e-05	AAGTTAGT
AGAACATAAGTTATA	157.012	-0.124879	0.901697	-0.138494	0.88985	0.961555	AAGTTATA
AGAACATAAGTTATC	138.006	-0.211474	0.722009	-0.292896	0.769602	0.913295	AAGTTATC
AGAACATAAGTTATG	133.43	1.27588	0.617297	2.06687	0.0387461	0.216233	AAGTTATG
AGAACATAAGTTATT	271.292	-0.38249	0.348447	-1.0977	0.272335	0.593009	AAGTTATT
AGAACATAAGTTCAC	105.032	0.517097	1.00174	0.516201	0.605714	0.830111	AAGTTCAC
AGAACATAAGTTCAG	146.813	-0.0505702	0.608979	-0.083041	0.933819	0.977195	AAGTTCAG
AGAACATAAGTTCAT	316.915	0.751584	0.480304	1.56481	0.117628	0.398796	AAGTTCAT
AGAACATAAGTTCCA	242.324	-0.537621	0.415184	-1.2949	0.195355	0.511426	AAGTTCCA
AGAACATAAGTTCGA	173.407	-0.0397805	0.558318	-0.0712505	0.943198	0.980934	AAGTTCGA
AGAACATAAGTTCGG	276.245	0.413449	0.37115	1.11397	0.265293	0.586725	AAGTTCGG
AGAACATAAGTTCGT	221.925	1.2626	0.635602	1.98646	0.0469823	0.242592	AAGTTCGT
AGAACATAAGTTCTA	132.969	0.404576	0.677667	0.597013	0.550499	0.799293	AAGTTCTA
AGAACATAAGTTCTC	154.115	1.3722	1.43311	0.957499	0.338315	0.650367	AAGTTCTC
AGAACATAAGTTCTT	140.525	2.26919	1.3515	1.67901	0.0931497	0.354774	AAGTTCTT
AGAACATAAGTTGAG	161.142	-0.967721	1.17332	-0.824771	0.409502	0.706811	AAGTTGAG
AGAACATAAGTTGAT	185.769	0.271575	0.717386	0.378561	0.705014	0.883382	AAGTTGAT
AGAACATAAGTTGCA	116.145	-0.280196	0.767551	-0.365053	0.715072	0.887887	AAGTTGCA
AGAACATAAGTTGGA	115.132	-1.91217	0.757209	-2.52528	0.0115605	0.100938	AAGTTGGA
AGAACATAAGTTGGG	189.818	2.18129	0.636567	3.42664	0.000611095	0.0135125	AAGTTGGG
AGAACATAAGTTGGT	136.907	0.440218	0.642262	0.685419	0.49308	0.765138	AAGTTGGT
AGAACATAAGTTGTC	231.371	0.282535	0.503043	0.561652	0.574353	0.813716	AAGTTGTC
AGAACATAAGTTGTG	186.102	-2.04152	0.571043	-3.57508	0.000350123	0.00888768	AAGTTGTG
AGAACATAAGTTGTT	185.002	-1.41015	0.627581	-2.24696	0.0246428	0.164418	AAGTTGTT
AGAACATAAGTTTAA	363.452	-0.335247	0.403551	-0.830743	0.406119	0.70394	AAGTTTAA
AGAACATAAGTTTAC	206.374	-0.338033	0.421119	-0.802702	0.422147	0.715471	AAGTTTAC
AGAACATAAGTTTAT	141.081	-1.18597	0.567035	-2.09154	0.0364801	0.208532	AAGTTTAT
AGAACATAAGTTTCG	274.737	0.114464	0.57464	0.199193	0.842112	0.944256	AAGTTTCG
AGAACATAAGTTTCT	209.759	-0.216805	0.742451	-0.292012	0.770277	0.913678	AAGTTTCT
AGAACATAAGTTTGA	262.275	0.539594	0.505498	1.06745	0.285769	0.605632	AAGTTTGA
AGAACATAAGTTTGT	362.292	-0.620232	0.544095	-1.13993	0.254314	0.57631	AAGTTTGT
AGAACATAAGTTTTA	122.907	0.374772	0.652769	0.574127	0.565882	0.808849	AAGTTTTA
AGAACATAAGTTTTC	124.335	0.296947	1.32104	0.224782	0.822149	0.935679	AAGTTTTC
AGAACATAAGTTTTG	117.755	0.405645	0.81263	0.499176	0.617656	0.836744	AAGTTTTG
AGAACATAAGTTTTT	331.116	-0.139951	0.378304	-0.369943	0.711425	0.886176	AAGTTTTT
AGAACATAATAAAAT	155.108	-1.04254	0.688335	-1.51458	0.129879	0.419985	AATAAAAT
AGAACATAATAAACA	107.726	2.60855	1.38547	1.8828	0.059728	0.277912	AATAAACA
AGAACATAATAAACT	168.917	2.80141	1.21486	2.30594	0.0211137	0.149134	AATAAACT
AGAACATAATAAAGT	211.399	-0.214534	0.648921	-0.330602	0.740945	0.900669	AATAAAGT
AGAACATAATAAATA	109.51	0.659698	1.44244	0.45735	0.647419	0.853077	AATAAATA
AGAACATAATAAATC	117.503	3.3115	1.47049	2.25197	0.0243241	0.162976	AATAAATC
AGAACATAATAAATG	136.343	-3.42051	1.40446	-2.43545	0.0148731	0.1194	AATAAATG
AGAACATAATAAATT	280.692	0.545739	0.344955	1.58206	0.113636	0.392174	AATAAATT
AGAACATAATAACAA	199.825	1.72036	0.682953	2.519	0.0117688	0.102164	AATAACAA
AGAACATAATAACGC	178.445	0.637763	0.502832	1.26834	0.204676	0.522352	AATAACGC
AGAACATAATAACGG	106.364	-0.72994	0.713317	-1.0233	0.306165	0.623239	AATAACGG
AGAACATAATAACGT	102.625	-3.97096	1.29896	-3.05703	0.0022354	0.0333076	AATAACGT
AGAACATAATAACTT	102.469	-1.52762	1.38779	-1.10076	0.271001	0.591905	AATAACTT
AGAACATAATAAGAG	124.243	-3.24426	1.06999	-3.03206	0.00242894	0.0353531	AATAAGAG
AGAACATAATAAGAT	302.913	0.2472	0.381125	0.648605	0.516594	0.779488	AATAAGAT
AGAACATAATAAGGA	241.404	-0.401877	0.87742	-0.458022	0.646937	0.852902	AATAAGGA
AGAACATAATAAGGC	111.134	-0.229987	0.690075	-0.333279	0.738924	0.899652	AATAAGGC
AGAACATAATAAGGG	107.856	0.123616	0.954435	0.129517	0.896949	0.964028	AATAAGGG
AGAACATAATAAGGT	325.125	-0.379196	0.58202	-0.651517	0.514713	0.778589	AATAAGGT
AGAACATAATAAGTA	213.132	5.20605	1.01857	5.11115	3.2e-07	2.59e-05	AATAAGTA
AGAACATAATAAGTC	184.532	-0.266966	0.633348	-0.421515	0.673379	0.866876	AATAAGTC
AGAACATAATAAGTG	244.629	-0.347935	0.387742	-0.897336	0.36954	0.677513	AATAAGTG
AGAACATAATAAGTT	165.212	0.412816	0.669242	0.616842	0.537339	0.791618	AATAAGTT
AGAACATAATAATAA	104.963	-3.25774	1.18015	-2.76044	0.00577232	0.0636744	AATAATAA
AGAACATAATAATAG	125.023	1.69505	1.13027	1.49968	0.133698	0.426415	AATAATAG
AGAACATAATAATCA	101.333	-1.86014	1.56067	-1.19188	0.233307	0.554452	AATAATCA
AGAACATAATAATCC	330.734	0.0638231	0.386911	0.164956	0.868979	0.954334	AATAATCC
AGAACATAATAATCG	247.225	-0.0293789	0.634502	-0.0463024	0.963069	0.987634	AATAATCG
AGAACATAATAATCT	191.758	1.27317	1.00321	1.2691	0.204404	0.521982	AATAATCT
AGAACATAATAATGG	163.561	-2.16616	1.11147	-1.94891	0.0513063	0.255214	AATAATGG
AGAACATAATAATGT	142.556	-2.22344	0.556517	-3.99528	6.46e-05	0.00238423	AATAATGT
AGAACATAATAATTA	166.04	-1.21999	0.576622	-2.11576	0.0343654	0.201724	AATAATTA
AGAACATAATAATTC	110.361	-2.77231	1.29925	-2.13378	0.0328605	0.196793	AATAATTC
AGAACATAATAATTG	278.38	-0.808962	0.687366	-1.1769	0.239235	0.560834	AATAATTG
AGAACATAATAATTT	218.407	0.402781	0.418535	0.962359	0.335869	0.648135	AATAATTT
AGAACATAATACAAT	131.34	0.0116986	0.700966	0.0166892	0.986685	0.995698	AATACAAT
AGAACATAATACACA	127.156	-2.13568	1.31628	-1.62252	0.104692	0.376564	AATACACA
AGAACATAATACAGC	133.189	0.119405	0.589468	0.202565	0.839475	0.943318	AATACAGC
AGAACATAATACAGT	230.072	-2.07981	0.391727	-5.30934	1.1e-07	9.93e-06	AATACAGT
AGAACATAATACATA	102.718	0.654507	0.801814	0.816283	0.414338	0.709976	AATACATA
AGAACATAATACCAA	194.777	-0.0721987	0.790401	-0.0913444	0.927219	0.974752	AATACCAA
AGAACATAATACCCG	153.602	-1.97776	0.845286	-2.33975	0.0192968	0.141317	AATACCCG
AGAACATAATACCGA	121.42	-0.964586	0.766712	-1.25808	0.208362	0.526531	AATACCGA
AGAACATAATACCGT	127.12	0.223439	3.72631	0.0599625	0.952185	0.983867	AATACCGT
AGAACATAATACCTG	209.6	0.295082	0.550008	0.536506	0.591609	0.822849	AATACCTG
AGAACATAATACGAG	155.484	-0.686238	0.608781	-1.12723	0.259644	0.581569	AATACGAG
AGAACATAATACGCG	163.817	0.393987	0.508183	0.775285	0.438171	0.727199	AATACGCG
AGAACATAATACGTA	218.937	-0.821336	0.502891	-1.63323	0.102421	0.372814	AATACGTA
AGAACATAATACGTG	135.497	-0.374097	0.891389	-0.419679	0.67472	0.867586	AATACGTG
AGAACATAATACGTT	220.023	-0.376157	0.653131	-0.575929	0.564663	0.808025	AATACGTT
AGAACATAATACTAA	234.005	0.471973	0.502583	0.939095	0.347682	0.658494	AATACTAA
AGAACATAATACTCT	170.328	0.176636	0.645835	0.273501	0.784468	0.919616	AATACTCT
AGAACATAATACTGG	228.172	0.414641	0.759205	0.546152	0.584962	0.81934	AATACTGG
AGAACATAATACTTA	201.614	-0.962119	0.610297	-1.57648	0.114916	0.394557	AATACTTA
AGAACATAATACTTG	342.837	0.497166	0.33716	1.47457	0.140328	0.437377	AATACTTG
AGAACATAATACTTT	190.98	-0.419101	0.450041	-0.93125	0.351724	0.662179	AATACTTT
AGAACATAATAGAAC	122.006	-2.78804	1.26928	-2.19655	0.0280529	0.178374	AATAGAAC
AGAACATAATAGACA	137.491	-0.454546	0.572094	-0.794531	0.426886	0.718716	AATAGACA
AGAACATAATAGACG	124.509	-0.00482581	0.698541	-0.00690841	0.994488	0.998	AATAGACG
AGAACATAATAGACT	135.284	-2.95136	1.13477	-2.60083	0.00929976	0.0873948	AATAGACT
AGAACATAATAGATC	111.555	1.21897	0.888415	1.37208	0.17004	0.479164	AATAGATC
AGAACATAATAGATG	109.632	-1.99525	1.38573	-1.43985	0.149909	0.452423	AATAGATG
AGAACATAATAGATT	264.609	0.151138	0.38246	0.395173	0.692715	0.877139	AATAGATT
AGAACATAATAGCAG	104.732	0.945639	1.55607	0.60771	0.54338	0.795266	AATAGCAG
AGAACATAATAGCCA	125.391	-1.48057	0.827607	-1.78898	0.0736176	0.312376	AATAGCCA
AGAACATAATAGCCT	250.647	0.396898	0.409972	0.96811	0.332989	0.645447	AATAGCCT
AGAACATAATAGCGA	138.637	-1.43884	0.64666	-2.22504	0.0260788	0.170294	AATAGCGA
AGAACATAATAGCGT	134.408	0.224249	0.735711	0.304805	0.760515	0.909328	AATAGCGT
AGAACATAATAGCTA	146.999	-0.188121	0.659621	-0.285196	0.775494	0.916001	AATAGCTA
AGAACATAATAGCTT	196.462	-0.49256	0.74005	-0.665577	0.505682	0.772996	AATAGCTT
AGAACATAATAGGAT	107.771	1.2716	1.33104	0.955343	0.339404	0.651283	AATAGGAT
AGAACATAATAGGCG	236.502	1.04873	0.534425	1.96236	0.0497212	0.250633	AATAGGCG
AGAACATAATAGGCT	230.223	0.037909	0.515898	0.0734816	0.941423	0.980362	AATAGGCT
AGAACATAATAGGGA	148.841	-0.745311	0.703898	-1.05883	0.289675	0.609206	AATAGGGA
AGAACATAATAGGGG	128.569	-1.3482	0.963139	-1.3998	0.161573	0.468234	AATAGGGG
AGAACATAATAGGTA	281.38	-0.069852	0.603195	-0.115803	0.907808	0.968264	AATAGGTA
AGAACATAATAGGTC	176.447	-0.443614	0.495356	-0.895546	0.370496	0.678075	AATAGGTC
AGAACATAATAGGTG	121.854	0.0626526	1.35422	0.0462646	0.963099	0.987634	AATAGGTG
AGAACATAATAGGTT	252.38	-1.26597	0.496433	-2.55013	0.0107683	0.0965898	AATAGGTT
AGAACATAATAGTAT	162.913	1.28088	0.972001	1.31778	0.187578	0.501842	AATAGTAT
AGAACATAATAGTCA	129.758	-0.547831	0.84533	-0.648067	0.516941	0.779687	AATAGTCA
AGAACATAATAGTCT	191.129	1.15461	0.522804	2.20851	0.027209	0.174813	AATAGTCT
AGAACATAATAGTGG	145.404	-1.1867	0.732471	-1.62013	0.105205	0.377528	AATAGTGG
AGAACATAATAGTGT	211.313	-0.15837	0.45902	-0.345017	0.730081	0.895143	AATAGTGT
AGAACATAATAGTTA	103.619	0.0661798	0.816369	0.081066	0.935389	0.977883	AATAGTTA
AGAACATAATAGTTC	175.84	0.0475671	0.528838	0.0899464	0.92833	0.975224	AATAGTTC
AGAACATAATAGTTT	250.451	-1.20532	0.525791	-2.2924	0.0218825	0.152457	AATAGTTT
AGAACATAATATAAA	142.734	0.511949	0.530953	0.964207	0.334942	0.64755	AATATAAA
AGAACATAATATAAG	105.51	-0.5192	0.945774	-0.548968	0.583027	0.818452	AATATAAG
AGAACATAATATAAT	116.413	0.385383	0.78585	0.490403	0.623848	0.840375	AATATAAT
AGAACATAATATACC	420.505	1.41807	0.328454	4.31741	1.58e-05	0.000752483	AATATACC
AGAACATAATATACG	183.935	-0.494978	0.773105	-0.640247	0.522012	0.782678	AATATACG
AGAACATAATATACT	188.575	-0.357407	0.687473	-0.519885	0.603143	0.828636	AATATACT
AGAACATAATATAGT	358.957	-0.35074	0.374406	-0.93679	0.348867	0.659747	AATATAGT
AGAACATAATATATA	191.647	-0.942144	0.577726	-1.63078	0.102937	0.37364	AATATATA
AGAACATAATATATC	166.971	-1.5403	1.14651	-1.34346	0.179122	0.490198	AATATATC
AGAACATAATATATG	126.501	0.648684	0.622167	1.04262	0.297124	0.615186	AATATATG
AGAACATAATATATT	296.887	-0.931888	0.430373	-2.1653	0.0303645	0.18729	AATATATT
AGAACATAATATCAC	120.231	1.38475	1.54338	0.89722	0.369602	0.677526	AATATCAC
AGAACATAATATCAT	180.708	0.853294	1.11503	0.765265	0.444114	0.731943	AATATCAT
AGAACATAATATCCC	125.797	-1.1759	1.5041	-0.781795	0.434335	0.724131	AATATCCC
AGAACATAATATCCT	284.07	1.5252	0.44014	3.46527	0.000529702	0.0121355	AATATCCT
AGAACATAATATCGG	189.749	0.33639	0.554497	0.606659	0.544077	0.79572	AATATCGG
AGAACATAATATCTA	156.048	-1.26902	1.10272	-1.15082	0.249807	0.572024	AATATCTA
AGAACATAATATCTT	322.633	0.368769	0.580321	0.635457	0.52513	0.784431	AATATCTT
AGAACATAATATGAA	251.782	0.56029	0.517036	1.08366	0.278516	0.598739	AATATGAA
AGAACATAATATGAC	225.457	-0.726564	0.542975	-1.33812	0.180858	0.49244	AATATGAC
AGAACATAATATGAT	423.125	-0.0966181	0.481747	-0.200558	0.841045	0.943874	AATATGAT
AGAACATAATATGCT	413.149	0.822623	0.419918	1.95901	0.0501114	0.251792	AATATGCT
AGAACATAATATGGA	218.159	-1.61853	2.10921	-0.767362	0.442866	0.731208	AATATGGA
AGAACATAATATGGC	120.971	-1.73044	1.06691	-1.62192	0.104821	0.376765	AATATGGC
AGAACATAATATGGG	192.868	-0.175053	0.497813	-0.351645	0.725105	0.892751	AATATGGG
AGAACATAATATGGT	112.281	1.10202	1.16094	0.949241	0.342498	0.654474	AATATGGT
AGAACATAATATGTA	141.893	2.07619	1.02696	2.02167	0.04321	0.230846	AATATGTA
AGAACATAATATGTC	252.528	0.596731	0.437352	1.36442	0.172436	0.481884	AATATGTC
AGAACATAATATGTG	353.701	-0.52897	0.445571	-1.18717	0.23516	0.556706	AATATGTG
AGAACATAATATGTT	282.679	-0.286851	0.523005	-0.548468	0.583371	0.818509	AATATGTT
AGAACATAATATTAA	314.496	1.51646	0.78932	1.92123	0.054703	0.264587	AATATTAA
AGAACATAATATTAC	133.993	0.493461	0.644357	0.765819	0.443784	0.731813	AATATTAC
AGAACATAATATTAG	172.455	-0.130435	0.556684	-0.234308	0.814746	0.932527	AATATTAG
AGAACATAATATTAT	259.078	-0.1327	0.548987	-0.241719	0.808998	0.93001	AATATTAT
AGAACATAATATTCC	294.096	2.40998	0.528715	4.55817	5.16e-06	0.000293377	AATATTCC
AGAACATAATATTCG	226.114	-0.44298	0.618941	-0.715707	0.474172	0.752275	AATATTCG
AGAACATAATATTCT	566.213	2.0763	0.387592	5.35691	8.47e-08	7.84e-06	AATATTCT
AGAACATAATATTGG	127.033	2.57021	1.0955	2.34616	0.018968	0.139891	AATATTGG
AGAACATAATATTGT	213.288	-0.26494	0.528402	-0.501399	0.616091	0.836078	AATATTGT
AGAACATAATATTTA	113.991	-0.639708	0.674552	-0.948344	0.342954	0.654837	AATATTTA
AGAACATAATATTTG	354.736	-0.0982347	0.299954	-0.327499	0.74329	0.90183	AATATTTG
AGAACATAATATTTT	330.404	1.14293	0.505946	2.259	0.0238834	0.161182	AATATTTT
AGAACATAATCAAAA	122.047	-2.9583	1.43331	-2.06396	0.0390215	0.217036	AATCAAAA
AGAACATAATCAAAG	124.255	-2.85507	1.34673	-2.12	0.0340059	0.200594	AATCAAAG
AGAACATAATCAACA	140.437	0.679027	0.884838	0.767403	0.442842	0.731207	AATCAACA
AGAACATAATCAACG	111.464	-2.43241	1.43891	-1.69045	0.0909425	0.35071	AATCAACG
AGAACATAATCAAGG	131.814	0.0197817	0.685525	0.0288562	0.976979	0.992652	AATCAAGG
AGAACATAATCAATA	172.819	1.02121	0.863132	1.18315	0.23675	0.558219	AATCAATA
AGAACATAATCAATT	125.108	0.540287	0.734774	0.73531	0.462151	0.743662	AATCAATT
AGAACATAATCACAG	170.479	-1.47266	0.736847	-1.9986	0.0456517	0.238344	AATCACAG
AGAACATAATCACCG	154.044	-1.13868	0.521754	-2.1824	0.0290797	0.182231	AATCACCG
AGAACATAATCACGA	110.226	-0.937163	1.43716	-0.652092	0.514342	0.778178	AATCACGA
AGAACATAATCACTC	178.214	-1.78902	2.15395	-0.830575	0.406213	0.703957	AATCACTC
AGAACATAATCACTT	166.737	-0.588474	0.68023	-0.86511	0.386979	0.689911	AATCACTT
AGAACATAATCAGAG	130.453	-1.0801	1.41276	-0.764529	0.444552	0.732087	AATCAGAG
AGAACATAATCAGAT	108.48	-4.61873	1.40142	-3.29576	0.000981554	0.018913	AATCAGAT
AGAACATAATCAGCA	132.113	-0.232188	0.747545	-0.3106	0.756105	0.907225	AATCAGCA
AGAACATAATCAGCC	104.572	-1.2394	0.665588	-1.86211	0.0625879	0.285334	AATCAGCC
AGAACATAATCAGCT	153.393	-0.0877141	0.758442	-0.11565	0.90793	0.96834	AATCAGCT
AGAACATAATCAGGG	289.186	-2.18563	0.928381	-2.35423	0.0185609	0.138046	AATCAGGG
AGAACATAATCAGGT	211.637	-1.07437	0.723831	-1.48428	0.137735	0.433314	AATCAGGT
AGAACATAATCAGTG	202.636	-2.54092	2.01435	-1.26141	0.207163	0.524989	AATCAGTG
AGAACATAATCAGTT	220.825	0.0975163	0.617992	0.157796	0.874618	0.955948	AATCAGTT
AGAACATAATCATAG	121.5	-0.648059	0.632683	-1.0243	0.305692	0.62275	AATCATAG
AGAACATAATCATAT	161.636	-0.614293	0.578471	-1.06193	0.288269	0.608098	AATCATAT
AGAACATAATCATCG	323.328	-1.28123	0.608517	-2.1055	0.0352481	0.204454	AATCATCG
AGAACATAATCATCT	120.769	-0.593671	0.914635	-0.649079	0.516287	0.779376	AATCATCT
AGAACATAATCATGA	133.5	0.0941041	0.79877	0.117811	0.906217	0.967707	AATCATGA
AGAACATAATCATGT	172.112	-0.0021436	0.506599	-0.00423135	0.996624	0.998862	AATCATGT
AGAACATAATCATTA	175.538	0.0630083	0.551246	0.114302	0.908999	0.968713	AATCATTA
AGAACATAATCATTC	156.432	0.0858695	0.653239	0.131452	0.895418	0.963435	AATCATTC
AGAACATAATCATTG	104.723	-0.730288	0.660039	-1.10643	0.268539	0.58994	AATCATTG
AGAACATAATCATTT	147.942	-0.163707	0.638254	-0.256493	0.79757	0.925136	AATCATTT
AGAACATAATCCAAT	174.057	-0.907339	0.571231	-1.58839	0.112197	0.389917	AATCCAAT
AGAACATAATCCACA	123.964	-1.3874	1.69342	-0.819288	0.412622	0.709063	AATCCACA
AGAACATAATCCAGA	115.591	0.620366	1.50316	0.412709	0.67982	0.870482	AATCCAGA
AGAACATAATCCATC	344.518	-0.887677	0.392577	-2.26115	0.0237499	0.160757	AATCCATC
AGAACATAATCCATT	185.712	-0.72006	0.707932	-1.01713	0.309091	0.625783	AATCCATT
AGAACATAATCCCCG	121.532	-0.611729	0.630604	-0.970069	0.332012	0.644594	AATCCCCG
AGAACATAATCCGAT	283.55	-0.98872	0.482745	-2.04812	0.0405483	0.22196	AATCCGAT
AGAACATAATCCGCG	124.38	-0.831935	0.728891	-1.14137	0.253716	0.575884	AATCCGCG
AGAACATAATCCGGC	108.077	-2.1299	1.18419	-1.79862	0.0720788	0.308645	AATCCGGC
AGAACATAATCCGGT	159.728	0.116636	0.645878	0.180585	0.856693	0.950086	AATCCGGT
AGAACATAATCCGTA	119.469	-0.494925	0.762592	-0.649004	0.516336	0.779376	AATCCGTA
AGAACATAATCCGTC	187.575	0.398596	0.529314	0.753043	0.451424	0.736655	AATCCGTC
AGAACATAATCCGTT	126.645	-2.8516	1.22491	-2.328	0.019912	0.144024	AATCCGTT
AGAACATAATCCTAT	347.42	0.85698	0.485788	1.7641	0.0777145	0.321344	AATCCTAT
AGAACATAATCCTCC	112.613	-0.480134	0.654178	-0.733951	0.462979	0.74421	AATCCTCC
AGAACATAATCCTCG	121.076	3.36406	1.09902	3.06097	0.00220622	0.0329545	AATCCTCG
AGAACATAATCCTGG	123.164	-3.09821	1.13946	-2.71902	0.00654755	0.0695739	AATCCTGG
AGAACATAATCCTTC	199.821	-1.03443	0.64927	-1.59323	0.11111	0.387953	AATCCTTC
AGAACATAATCCTTT	321.159	-0.599015	0.51236	-1.16913	0.242351	0.564209	AATCCTTT
AGAACATAATCGAAT	242.302	-0.716446	0.656818	-1.09078	0.275368	0.595991	AATCGAAT
AGAACATAATCGAGG	106.63	0.935957	1.38188	0.677305	0.498213	0.767972	AATCGAGG
AGAACATAATCGATA	129.241	-2.52318	1.07274	-2.35209	0.0186681	0.138492	AATCGATA
AGAACATAATCGATC	155.469	1.00641	0.721414	1.39505	0.162999	0.470236	AATCGATC
AGAACATAATCGCAA	174.675	-0.408025	0.676035	-0.603556	0.546139	0.797044	AATCGCAA
AGAACATAATCGCCA	129.486	0.204929	0.628581	0.326019	0.74441	0.902338	AATCGCCA
AGAACATAATCGCGG	224.755	-1.27858	0.466163	-2.74277	0.00609239	0.0662364	AATCGCGG
AGAACATAATCGCTA	117.411	-0.440116	1.24113	-0.354609	0.722882	0.89165	AATCGCTA
AGAACATAATCGCTG	201.625	-0.480512	0.675251	-0.711605	0.47671	0.753858	AATCGCTG
AGAACATAATCGCTT	158.18	-1.45616	1.38781	-1.04925	0.294063	0.612866	AATCGCTT
AGAACATAATCGGCC	140.34	-0.774321	0.690772	-1.12095	0.26231	0.583962	AATCGGCC
AGAACATAATCGGCT	116.458	-0.1112	0.791705	-0.140456	0.8883	0.961095	AATCGGCT
AGAACATAATCGGGA	252.156	-0.333465	0.46689	-0.714225	0.475088	0.75282	AATCGGGA
AGAACATAATCGGGT	105.271	-1.64999	1.20363	-1.37085	0.170421	0.479606	AATCGGGT
AGAACATAATCGGTC	141.379	0.857856	0.661362	1.2971	0.194595	0.510765	AATCGGTC
AGAACATAATCGGTG	103.166	1.64872	1.41479	1.16535	0.243878	0.566009	AATCGGTG
AGAACATAATCGGTT	155.008	0.211061	0.65021	0.324605	0.74548	0.902922	AATCGGTT
AGAACATAATCGTAC	115.812	-2.36638	1.11267	-2.12677	0.0334396	0.198779	AATCGTAC
AGAACATAATCGTAG	201.42	-0.0222979	0.667196	-0.0334204	0.973339	0.991288	AATCGTAG
AGAACATAATCGTAT	120.731	0.361112	0.679106	0.531746	0.594902	0.824398	AATCGTAT
AGAACATAATCGTCA	121.709	-0.000815963	0.599244	-0.00136165	0.998914	0.999698	AATCGTCA
AGAACATAATCGTCT	175.35	-0.841362	0.659869	-1.27504	0.202294	0.519697	AATCGTCT
AGAACATAATCGTGA	114.87	1.44423	1.22177	1.18208	0.237173	0.558652	AATCGTGA
AGAACATAATCGTGC	170.714	0.616033	0.740119	0.832343	0.405216	0.703266	AATCGTGC
AGAACATAATCGTGT	162.574	-0.166925	0.983164	-0.169783	0.865181	0.952798	AATCGTGT
AGAACATAATCGTTA	262.893	1.77974	0.364749	4.87936	1.06e-06	7.44e-05	AATCGTTA
AGAACATAATCGTTC	222.191	0.433004	0.426599	1.01501	0.3101	0.626466	AATCGTTC
AGAACATAATCGTTG	214.42	-0.645925	0.436642	-1.4793	0.13906	0.435367	AATCGTTG
AGAACATAATCGTTT	291.978	0.770387	0.567732	1.35696	0.174795	0.484722	AATCGTTT
AGAACATAATCTAAA	139.826	-0.25225	0.686284	-0.367559	0.713202	0.887066	AATCTAAA
AGAACATAATCTAAC	191.439	0.072123	0.507204	0.142197	0.886924	0.960512	AATCTAAC
AGAACATAATCTAAG	164.842	-1.91244	1.19275	-1.60339	0.108849	0.383667	AATCTAAG
AGAACATAATCTAAT	473.419	-0.771904	0.333756	-2.31278	0.020735	0.147499	AATCTAAT
AGAACATAATCTACA	156.929	0.0105178	0.782025	0.0134494	0.989269	0.996502	AATCTACA
AGAACATAATCTAGA	132.599	0.278507	0.591663	0.47072	0.637841	0.848501	AATCTAGA
AGAACATAATCTATA	231.552	-1.1265	0.402866	-2.79621	0.00517064	0.0594175	AATCTATA
AGAACATAATCTATC	105.242	-0.930573	0.743096	-1.25229	0.210463	0.528924	AATCTATC
AGAACATAATCTATT	213.512	-0.441043	0.568547	-0.775738	0.437904	0.72705	AATCTATT
AGAACATAATCTCAG	100.599	0.307612	1.09271	0.281514	0.778316	0.916943	AATCTCAG
AGAACATAATCTCGG	223.7	-0.306548	0.503152	-0.609254	0.542356	0.794675	AATCTCGG
AGAACATAATCTCGT	157.318	-0.686516	0.631224	-1.0876	0.276773	0.597436	AATCTCGT
AGAACATAATCTCTG	145.883	-1.12817	0.690864	-1.63298	0.102474	0.372905	AATCTCTG
AGAACATAATCTCTT	207.987	0.837871	0.459351	1.82403	0.0681469	0.299331	AATCTCTT
AGAACATAATCTGAG	101.083	-1.05196	1.54076	-0.682755	0.494762	0.766019	AATCTGAG
AGAACATAATCTGAT	125.412	0.628536	1.08832	0.57753	0.563582	0.807071	AATCTGAT
AGAACATAATCTGCA	160.047	0.242907	1.36614	0.177806	0.858875	0.950378	AATCTGCA
AGAACATAATCTGCG	227.665	-0.239733	0.387773	-0.618229	0.536425	0.791103	AATCTGCG
AGAACATAATCTGCT	238.04	0.507754	0.627736	0.808866	0.418593	0.713038	AATCTGCT
AGAACATAATCTGGC	109.236	-0.200209	0.813705	-0.246046	0.805647	0.928643	AATCTGGC
AGAACATAATCTGGG	139	-0.678109	0.767072	-0.884022	0.376685	0.682558	AATCTGGG
AGAACATAATCTGGT	243.964	-0.170036	0.423737	-0.401278	0.688215	0.875171	AATCTGGT
AGAACATAATCTGTA	117.343	0.490794	0.788508	0.622434	0.533657	0.78971	AATCTGTA
AGAACATAATCTGTG	273.322	-1.38633	1.71119	-0.810153	0.417852	0.712526	AATCTGTG
AGAACATAATCTGTT	350.82	-0.35155	0.456466	-0.770155	0.441208	0.729887	AATCTGTT
AGAACATAATCTTCG	147.991	0.106455	0.547421	0.194466	0.845811	0.945622	AATCTTCG
AGAACATAATCTTCT	109.139	4.66235	1.43127	3.25749	0.00112401	0.0207553	AATCTTCT
AGAACATAATCTTGT	124.286	-1.17103	0.750037	-1.5613	0.118454	0.400275	AATCTTGT
AGAACATAATCTTTT	140.089	-0.399444	1.54063	-0.259273	0.795425	0.924359	AATCTTTT
AGAACATAATGAAAA	105.582	-0.651831	0.931398	-0.699842	0.484026	0.759054	AATGAAAA
AGAACATAATGAAAT	217.317	0.341935	0.447571	0.763979	0.44488	0.732272	AATGAAAT
AGAACATAATGAACG	111.414	6.95181	1.6028	4.33729	1.44e-05	0.000695645	AATGAACG
AGAACATAATGAACT	526.121	2.06876	0.331286	6.24464	4.25e-10	6.79e-08	AATGAACT
AGAACATAATGAAGC	120.372	0.513936	0.650641	0.789892	0.429591	0.720877	AATGAAGC
AGAACATAATGAATT	281.852	2.57486	1.68766	1.5257	0.127086	0.415094	AATGAATT
AGAACATAATGACAA	132.448	0.881497	1.23214	0.715422	0.474348	0.75241	AATGACAA
AGAACATAATGACAG	114.804	0.010998	0.850078	0.0129376	0.989678	0.99662	AATGACAG
AGAACATAATGACGG	243.791	-0.466517	0.525219	-0.888233	0.374415	0.681005	AATGACGG
AGAACATAATGACTA	150.497	-0.575729	0.790145	-0.728637	0.466224	0.746104	AATGACTA
AGAACATAATGACTC	189.293	1.43055	0.696955	2.05257	0.0401143	0.220564	AATGACTC
AGAACATAATGACTT	387.438	0.761769	0.416536	1.82882	0.0674269	0.297719	AATGACTT
AGAACATAATGAGAA	268.73	1.12918	0.537388	2.10123	0.035621	0.205637	AATGAGAA
AGAACATAATGAGAC	160.963	0.326768	0.881814	0.370563	0.710963	0.885949	AATGAGAC
AGAACATAATGAGAG	309.104	1.32201	0.562166	2.35164	0.018691	0.138578	AATGAGAG
AGAACATAATGAGAT	203.636	0.958059	0.49161	1.94882	0.0513168	0.255229	AATGAGAT
AGAACATAATGAGCA	276.963	1.07274	0.549397	1.95257	0.05087	0.254145	AATGAGCA
AGAACATAATGAGCG	260.205	0.407645	0.444522	0.91704	0.359122	0.668887	AATGAGCG
AGAACATAATGAGCT	254.636	2.39258	2.19433	1.09034	0.275561	0.596178	AATGAGCT
AGAACATAATGAGGA	110.606	1.09772	1.56827	0.699956	0.483955	0.759054	AATGAGGA
AGAACATAATGAGGT	180.162	0.437526	0.473433	0.924157	0.355405	0.66579	AATGAGGT
AGAACATAATGAGTA	230.408	0.835204	0.577824	1.44543	0.148337	0.449982	AATGAGTA
AGAACATAATGAGTC	146.962	0.774788	0.540225	1.43419	0.151517	0.454884	AATGAGTC
AGAACATAATGAGTG	438.264	0.358965	0.326887	1.09813	0.272146	0.592889	AATGAGTG
AGAACATAATGAGTT	421.449	1.304	0.596825	2.1849	0.0288965	0.181471	AATGAGTT
AGAACATAATGATAA	101.712	-0.364491	1.03078	-0.353608	0.723633	0.891938	AATGATAA
AGAACATAATGATAC	282.884	1.03799	0.406912	2.55089	0.0107447	0.0965362	AATGATAC
AGAACATAATGATAG	103.409	2.05433	1.15211	1.78309	0.074571	0.314557	AATGATAG
AGAACATAATGATAT	266.796	0.771613	0.534765	1.4429	0.149048	0.45125	AATGATAT
AGAACATAATGATCA	155.123	2.28802	1.04716	2.18497	0.0288912	0.181471	AATGATCA
AGAACATAATGATCC	338.112	-0.227289	0.518908	-0.438014	0.661376	0.860238	AATGATCC
AGAACATAATGATCG	119.685	2.32022	1.25113	1.8545	0.0636683	0.28811	AATGATCG
AGAACATAATGATCT	604.862	2.40162	0.265386	9.04955	1.44e-19	1.58e-16	AATGATCT
AGAACATAATGATGC	125.193	-1.12709	0.880231	-1.28045	0.200388	0.51724	AATGATGC
AGAACATAATGATGG	166.027	-2.26314	1.03101	-2.19506	0.0281592	0.178727	AATGATGG
AGAACATAATGATGT	242.31	1.34172	0.499185	2.68782	0.00719195	0.0738527	AATGATGT
AGAACATAATGATTA	248.558	-0.79313	0.468254	-1.6938	0.0903027	0.349596	AATGATTA
AGAACATAATGATTC	174.944	0.580786	0.792695	0.732673	0.463758	0.744567	AATGATTC
AGAACATAATGATTG	117.684	0.536132	0.669569	0.800712	0.423298	0.7162	AATGATTG
AGAACATAATGATTT	692.782	1.06223	0.284951	3.72775	0.000193195	0.00571207	AATGATTT
AGAACATAATGCAAA	227.839	0.689194	0.540653	1.27474	0.2024	0.519894	AATGCAAA
AGAACATAATGCAAC	240.985	0.762061	0.451375	1.68831	0.0913515	0.351447	AATGCAAC
AGAACATAATGCAAG	242.305	0.121277	0.449663	0.269707	0.787385	0.920635	AATGCAAG
AGAACATAATGCAAT	195.295	0.314606	0.670459	0.46924	0.638898	0.849056	AATGCAAT
AGAACATAATGCACC	280	3.56976	1.01335	3.52273	0.000427133	0.0104629	AATGCACC
AGAACATAATGCACT	259.919	2.01229	0.491069	4.09778	4.17e-05	0.00166785	AATGCACT
AGAACATAATGCATA	192.614	-0.349565	0.467009	-0.748519	0.454147	0.738543	AATGCATA
AGAACATAATGCATG	330.477	0.381277	0.480097	0.794166	0.427099	0.718878	AATGCATG
AGAACATAATGCATT	144.03	2.03241	1.41892	1.43236	0.152041	0.455552	AATGCATT
AGAACATAATGCCAT	173.359	1.1011	0.5034	2.18732	0.0287191	0.180947	AATGCCAT
AGAACATAATGCCCG	149.091	0.238996	0.527442	0.453122	0.650461	0.85447	AATGCCCG
AGAACATAATGCCGA	161.107	1.93964	1.33453	1.45342	0.146106	0.446659	AATGCCGA
AGAACATAATGCCGG	133.709	-0.0801033	0.721599	-0.111008	0.91161	0.969738	AATGCCGG
AGAACATAATGCCTA	215.945	1.7152	0.407589	4.20815	2.57e-05	0.00113172	AATGCCTA
AGAACATAATGCGAA	111.11	0.810069	1.35101	0.599601	0.548772	0.798565	AATGCGAA
AGAACATAATGCGAG	155.308	-0.0405683	0.756697	-0.0536123	0.957244	0.985901	AATGCGAG
AGAACATAATGCGAT	204.919	0.825636	2.37564	0.347543	0.728184	0.894339	AATGCGAT
AGAACATAATGCGCC	182.3	0.287808	0.608679	0.472841	0.636326	0.847556	AATGCGCC
AGAACATAATGCGCG	231.775	0.292021	0.515277	0.566726	0.5709	0.81176	AATGCGCG
AGAACATAATGCGCT	156.626	2.82535	1.29623	2.17966	0.0292828	0.18302	AATGCGCT
AGAACATAATGCGGG	122.825	-0.458264	0.84928	-0.539591	0.589479	0.821501	AATGCGGG
AGAACATAATGCGGT	173.16	0.232798	0.639079	0.364272	0.715655	0.888156	AATGCGGT
AGAACATAATGCGTA	299.25	1.59534	0.439501	3.62988	0.000283551	0.00762184	AATGCGTA
AGAACATAATGCGTC	210.104	-0.565022	0.610979	-0.924782	0.355079	0.66554	AATGCGTC
AGAACATAATGCGTG	159.433	0.232279	0.519351	0.447248	0.654696	0.857107	AATGCGTG
AGAACATAATGCGTT	214.795	0.607399	0.488301	1.2439	0.213535	0.532816	AATGCGTT
AGAACATAATGCTAA	315.902	1.58768	0.573268	2.76953	0.00561371	0.0625707	AATGCTAA
AGAACATAATGCTAG	171.411	1.61543	0.742245	2.17641	0.029525	0.184026	AATGCTAG
AGAACATAATGCTAT	354.974	0.175491	0.436431	0.402104	0.687608	0.874791	AATGCTAT
AGAACATAATGCTCG	288.311	0.426794	0.368677	1.15764	0.247012	0.569059	AATGCTCG
AGAACATAATGCTGA	148.898	-0.506828	1.01568	-0.499004	0.617776	0.836813	AATGCTGA
AGAACATAATGCTGG	101.51	-1.74902	1.11878	-1.56333	0.117975	0.399371	AATGCTGG
AGAACATAATGCTGT	177.815	1.40042	0.723602	1.93535	0.0529477	0.259914	AATGCTGT
AGAACATAATGCTTA	103.598	1.59379	1.07198	1.48678	0.137074	0.432355	AATGCTTA
AGAACATAATGCTTT	211.371	1.13073	0.418658	2.70084	0.00691648	0.0720939	AATGCTTT
AGAACATAATGGAAA	115.386	-0.926124	0.650081	-1.42463	0.154265	0.458492	AATGGAAA
AGAACATAATGGAAT	515.88	0.360749	0.40271	0.895803	0.370358	0.677977	AATGGAAT
AGAACATAATGGACA	101.207	3.35804	1.19267	2.81555	0.00486931	0.0569721	AATGGACA
AGAACATAATGGACG	136.1	0.83214	0.838325	0.992622	0.320894	0.635901	AATGGACG
AGAACATAATGGACT	144.058	1.02894	0.651376	1.57964	0.114189	0.393046	AATGGACT
AGAACATAATGGAGC	215.005	0.154521	0.576621	0.267977	0.788717	0.921314	AATGGAGC
AGAACATAATGGAGT	117.929	0.723421	0.942124	0.767861	0.442569	0.730965	AATGGAGT
AGAACATAATGGATA	153.184	0.27199	0.615429	0.441952	0.658524	0.859127	AATGGATA
AGAACATAATGGATG	167.221	-1.00786	0.530741	-1.89897	0.0575681	0.272872	AATGGATG
AGAACATAATGGATT	242.426	0.469231	0.427036	1.09881	0.271851	0.592582	AATGGATT
AGAACATAATGGCAA	234.327	-1.09297	0.483317	-2.26139	0.023735	0.160674	AATGGCAA
AGAACATAATGGCAT	162.046	0.859772	0.702768	1.22341	0.221176	0.541758	AATGGCAT
AGAACATAATGGCCG	183.707	-0.554124	0.668371	-0.829067	0.407067	0.704782	AATGGCCG
AGAACATAATGGCCT	273.015	1.51338	0.400146	3.78207	0.000155527	0.00483643	AATGGCCT
AGAACATAATGGCGT	167.072	0.269725	0.636049	0.424063	0.67152	0.86568	AATGGCGT
AGAACATAATGGCTA	163.342	-0.0441048	0.706862	-0.0623952	0.950248	0.98342	AATGGCTA
AGAACATAATGGCTC	249.265	0.127522	0.577765	0.220716	0.825313	0.936989	AATGGCTC
AGAACATAATGGGAA	110.066	0.12501	0.796495	0.15695	0.875284	0.956215	AATGGGAA
AGAACATAATGGGAG	188.984	-0.329303	0.511874	-0.643328	0.520011	0.781553	AATGGGAG
AGAACATAATGGGCA	149.473	0.0347119	0.561069	0.0618675	0.950668	0.983482	AATGGGCA
AGAACATAATGGGCG	426.632	-0.244591	0.401952	-0.608508	0.542851	0.794978	AATGGGCG
AGAACATAATGGGCT	107.415	-0.15898	0.702645	-0.226259	0.821	0.935131	AATGGGCT
AGAACATAATGGGGA	104.805	-2.89089	1.15386	-2.50542	0.0122306	0.1049	AATGGGGA
AGAACATAATGGGGC	155.175	-0.132051	1.23929	-0.106554	0.915143	0.970974	AATGGGGC
AGAACATAATGGGGG	162.653	-0.749838	0.649749	-1.15404	0.248482	0.570515	AATGGGGG
AGAACATAATGGGGT	135.183	0.355959	0.761113	0.467682	0.640012	0.849476	AATGGGGT
AGAACATAATGGGTA	310.626	-0.0558401	0.390954	-0.14283	0.886424	0.960311	AATGGGTA
AGAACATAATGGGTC	157.007	0.0336962	0.754556	0.044657	0.964381	0.987907	AATGGGTC
AGAACATAATGGGTG	134.456	1.98796	1.12743	1.76327	0.0778555	0.321519	AATGGGTG
AGAACATAATGGGTT	225.628	0.126323	0.404741	0.312109	0.754958	0.906855	AATGGGTT
AGAACATAATGGTAC	103.505	1.25402	0.662351	1.89329	0.0583199	0.274934	AATGGTAC
AGAACATAATGGTAG	408.447	0.404751	0.275687	1.46815	0.142063	0.440246	AATGGTAG
AGAACATAATGGTAT	289.684	1.78104	0.474431	3.75406	0.000173995	0.00527829	AATGGTAT
AGAACATAATGGTCG	271.346	1.81298	0.585592	3.09598	0.00196161	0.0303195	AATGGTCG
AGAACATAATGGTCT	335.553	1.91831	0.358348	5.35319	8.64e-08	7.98e-06	AATGGTCT
AGAACATAATGGTGA	122.545	0.104028	0.993074	0.104754	0.916571	0.971586	AATGGTGA
AGAACATAATGGTGG	282.799	0.0196112	0.639122	0.0306847	0.975521	0.992087	AATGGTGG
AGAACATAATGGTGT	225.304	0.512707	0.586813	0.873714	0.382274	0.686325	AATGGTGT
AGAACATAATGGTTA	110.654	0.659879	1.5793	0.41783	0.676072	0.868376	AATGGTTA
AGAACATAATGGTTC	314.92	0.635367	0.420745	1.5101	0.131018	0.421653	AATGGTTC
AGAACATAATGGTTG	196.091	1.30308	0.508785	2.56117	0.0104321	0.0946423	AATGGTTG
AGAACATAATGGTTT	301.625	1.11341	0.807676	1.37854	0.168037	0.476518	AATGGTTT
AGAACATAATGTAAA	327.092	1.1295	0.492932	2.2914	0.0219404	0.152722	AATGTAAA
AGAACATAATGTAAC	334.441	2.37113	0.409856	5.78528	7.24e-09	8.85e-07	AATGTAAC
AGAACATAATGTAAG	355.853	2.75105	1.66764	1.64966	0.0990118	0.366399	AATGTAAG
AGAACATAATGTAAT	656.203	2.39257	0.389231	6.14691	7.9e-10	1.2e-07	AATGTAAT
AGAACATAATGTACA	508.115	2.5855	0.362832	7.1259	1.03e-12	2.69e-10	AATGTACA
AGAACATAATGTACG	247.954	3.09099	1.08779	2.84153	0.00448973	0.0538855	AATGTACG
AGAACATAATGTACT	279.896	0.916113	0.439193	2.0859	0.0369877	0.210236	AATGTACT
AGAACATAATGTAGA	135.462	1.22623	0.68164	1.79895	0.0720271	0.308554	AATGTAGA
AGAACATAATGTAGC	122.825	5.84988	1.40012	4.17812	2.94e-05	0.00125176	AATGTAGC
AGAACATAATGTAGG	472.344	0.514973	0.328457	1.56786	0.116914	0.397847	AATGTAGG
AGAACATAATGTAGT	329.06	1.05524	0.34445	3.06355	0.00218729	0.0327333	AATGTAGT
AGAACATAATGTATC	276.637	3.18551	2.05462	1.55042	0.121042	0.404844	AATGTATC
AGAACATAATGTATG	162.294	1.576	0.67167	2.34638	0.0189567	0.139841	AATGTATG
AGAACATAATGTATT	338.033	3.76868	1.51706	2.48419	0.0129846	0.108939	AATGTATT
AGAACATAATGTCAA	362.981	1.83211	1.36893	1.33835	0.180782	0.492401	AATGTCAA
AGAACATAATGTCAC	414.304	1.78168	0.360146	4.94709	7.53e-07	5.5e-05	AATGTCAC
AGAACATAATGTCAT	660.186	2.96011	1.48036	1.99958	0.0455453	0.237975	AATGTCAT
AGAACATAATGTCCA	318.227	0.968483	0.335603	2.8858	0.00390426	0.0491279	AATGTCCA
AGAACATAATGTCCC	157.105	3.3467	1.17407	2.8505	0.00436499	0.0530292	AATGTCCC
AGAACATAATGTCCG	199.643	3.1185	1.03396	3.01607	0.00256078	0.0368195	AATGTCCG
AGAACATAATGTCCT	369.774	1.76185	0.499844	3.52479	0.000423813	0.0103956	AATGTCCT
AGAACATAATGTCGA	127.619	2.51124	1.09202	2.29963	0.0214692	0.150603	AATGTCGA
AGAACATAATGTCGC	336.245	1.47429	0.331528	4.44696	8.71e-06	0.000454532	AATGTCGC
AGAACATAATGTCGG	126.587	-0.114365	1.32952	-0.0860198	0.931451	0.976633	AATGTCGG
AGAACATAATGTCGT	421.852	0.958984	0.391499	2.44952	0.0143048	0.116323	AATGTCGT
AGAACATAATGTCTA	716.43	1.70558	0.298473	5.71435	1.1e-08	1.29e-06	AATGTCTA
AGAACATAATGTCTC	295.797	2.17598	0.666555	3.26451	0.00109653	0.0204017	AATGTCTC
AGAACATAATGTCTG	593.194	1.92401	0.575734	3.34183	0.000832268	0.0168152	AATGTCTG
AGAACATAATGTCTT	1014.54	2.32573	0.306283	7.59341	3.12e-14	1.25e-11	AATGTCTT
AGAACATAATGTGAA	649.851	2.0193	0.442087	4.56766	4.93e-06	0.000283052	AATGTGAA
AGAACATAATGTGAC	128.378	2.96483	0.897697	3.3027	0.00095758	0.0185907	AATGTGAC
AGAACATAATGTGAG	917.543	1.57952	0.2265	6.97362	3.09e-12	7.26e-10	AATGTGAG
AGAACATAATGTGAT	563.903	1.04201	0.282602	3.68721	0.000226728	0.00641359	AATGTGAT
AGAACATAATGTGCA	131.3	5.75941	1.42288	4.04772	5.17e-05	0.00198363	AATGTGCA
AGAACATAATGTGCC	118.419	5.25238	1.20062	4.37471	1.22e-05	0.000603859	AATGTGCC
AGAACATAATGTGCG	305.116	3.34248	0.50011	6.68349	2.33e-11	4.73e-09	AATGTGCG
AGAACATAATGTGCT	114.453	3.70289	0.82033	4.5139	6.36e-06	0.000350575	AATGTGCT
AGAACATAATGTGGA	442.029	1.41562	0.639158	2.21482	0.0267724	0.173083	AATGTGGA
AGAACATAATGTGGG	363.408	-1.13436	0.52219	-2.17231	0.0298324	0.18528	AATGTGGG
AGAACATAATGTGGT	680.642	0.844577	0.275403	3.06669	0.0021644	0.0324855	AATGTGGT
AGAACATAATGTGTA	790.097	1.33112	0.395494	3.36571	0.000763481	0.015788	AATGTGTA
AGAACATAATGTGTC	375.464	1.59994	0.482339	3.31705	0.000909734	0.0179447	AATGTGTC
AGAACATAATGTGTG	679.205	1.16188	0.332621	3.49311	0.000477431	0.0112994	AATGTGTG
AGAACATAATGTGTT	760.315	2.81727	0.332508	8.47278	2.4e-17	2.05e-14	AATGTGTT
AGAACATAATGTTAA	650.264	1.95486	0.365115	5.3541	8.6e-08	7.95e-06	AATGTTAA
AGAACATAATGTTAC	866.661	2.27324	0.299638	7.58661	3.28e-14	1.29e-11	AATGTTAC
AGAACATAATGTTAG	445.151	2.24049	0.421961	5.30971	1.1e-07	9.93e-06	AATGTTAG
AGAACATAATGTTAT	1423	2.53689	0.331263	7.65822	1.89e-14	8.01e-12	AATGTTAT
AGAACATAATGTTCA	606.489	2.25669	0.539952	4.17942	2.92e-05	0.00124639	AATGTTCA
AGAACATAATGTTCC	295.029	3.56098	0.972419	3.66198	0.000250271	0.0069237	AATGTTCC
AGAACATAATGTTCG	500.864	1.8127	0.31262	5.79841	6.69e-09	8.26e-07	AATGTTCG
AGAACATAATGTTCT	425.376	2.07718	0.392694	5.28958	1.23e-07	1.09e-05	AATGTTCT
AGAACATAATGTTGA	290.954	0.891178	0.520294	1.71283	0.0867431	0.341942	AATGTTGA
AGAACATAATGTTGC	216.048	3.44248	1.00754	3.41673	0.000633781	0.0138806	AATGTTGC
AGAACATAATGTTGG	100.177	1.58114	1.14607	1.37961	0.167706	0.476225	AATGTTGG
AGAACATAATGTTGT	548.03	2.06182	0.445431	4.62881	3.68e-06	0.000220102	AATGTTGT
AGAACATAATGTTTA	411.784	1.6837	0.52619	3.19981	0.00137521	0.0236823	AATGTTTA
AGAACATAATGTTTC	388.413	2.36263	0.423308	5.58135	2.39e-08	2.55e-06	AATGTTTC
AGAACATAATGTTTG	482.082	1.48768	0.548337	2.71308	0.00666611	0.0704017	AATGTTTG
AGAACATAATGTTTT	1314.63	1.29144	0.247108	5.2262	1.73e-07	1.5e-05	AATGTTTT
AGAACATAATTAAAA	161.537	-0.769126	0.591405	-1.30051	0.193427	0.509066	AATTAAAA
AGAACATAATTAAAC	116.34	-0.780208	0.843516	-0.924948	0.354993	0.665477	AATTAAAC
AGAACATAATTAAAT	236.969	0.325781	0.399334	0.81581	0.414609	0.710141	AATTAAAT
AGAACATAATTAACT	239.953	-0.231274	0.497255	-0.4651	0.64186	0.850572	AATTAACT
AGAACATAATTAAGG	109.921	-0.790376	1.07044	-0.738365	0.460293	0.742644	AATTAAGG
AGAACATAATTAAGT	225.462	-0.99589	0.601724	-1.65506	0.0979122	0.364416	AATTAAGT
AGAACATAATTAATA	123.046	0.784109	1.36846	0.572988	0.566653	0.809061	AATTAATA
AGAACATAATTAATG	105.709	-0.802667	1.08671	-0.738624	0.460135	0.74252	AATTAATG
AGAACATAATTAATT	337.324	-0.076108	0.371314	-0.20497	0.837596	0.942549	AATTAATT
AGAACATAATTACAT	194.647	-0.952352	0.695143	-1.37001	0.170684	0.479899	AATTACAT
AGAACATAATTACCT	154.628	-1.01515	1.03596	-0.979906	0.327132	0.641228	AATTACCT
AGAACATAATTACGT	168.594	1.51428	1.04893	1.44365	0.148838	0.450872	AATTACGT
AGAACATAATTACTT	120.937	0.349629	0.68029	0.513941	0.607293	0.831259	AATTACTT
AGAACATAATTAGAC	144.652	0.0374266	0.984208	0.0380271	0.969666	0.990227	AATTAGAC
AGAACATAATTAGAT	217.826	0.608397	1.1736	0.518402	0.604178	0.829414	AATTAGAT
AGAACATAATTAGGA	125.487	-2.17134	1.23827	-1.75352	0.079512	0.325826	AATTAGGA
AGAACATAATTAGGG	117.632	0.307044	0.686813	0.447056	0.654835	0.857163	AATTAGGG
AGAACATAATTAGGT	452.078	-0.672709	0.49203	-1.36721	0.171559	0.480888	AATTAGGT
AGAACATAATTAGTA	181.965	-0.183795	0.613183	-0.299738	0.764377	0.911097	AATTAGTA
AGAACATAATTAGTC	146.349	-0.822652	0.617592	-1.33203	0.18285	0.495152	AATTAGTC
AGAACATAATTAGTG	383.675	-0.639857	0.532474	-1.20167	0.229492	0.550527	AATTAGTG
AGAACATAATTAGTT	406.109	-1.22864	0.585311	-2.09911	0.0358068	0.206331	AATTAGTT
AGAACATAATTATAG	123.307	-1.43077	1.27943	-1.11828	0.263447	0.585064	AATTATAG
AGAACATAATTATAT	241.907	0.0702746	0.46763	0.150278	0.880545	0.958631	AATTATAT
AGAACATAATTATCA	129.737	-0.221212	0.622702	-0.355246	0.722405	0.891573	AATTATCA
AGAACATAATTATCC	150.256	-0.895208	0.778784	-1.14949	0.250352	0.572512	AATTATCC
AGAACATAATTATCG	214.995	-0.227925	0.454268	-0.501741	0.615849	0.835984	AATTATCG
AGAACATAATTATCT	328.339	0.575081	0.643974	0.893019	0.371847	0.679095	AATTATCT
AGAACATAATTATGA	337.499	-0.0771085	0.442272	-0.174346	0.861593	0.951366	AATTATGA
AGAACATAATTATGC	260.785	-0.894198	0.360239	-2.48224	0.013056	0.10936	AATTATGC
AGAACATAATTATGG	183.649	-0.815994	1.00105	-0.815141	0.414992	0.710447	AATTATGG
AGAACATAATTATGT	326.685	-1.98602	0.474038	-4.18958	2.79e-05	0.00120352	AATTATGT
AGAACATAATTATTA	395.845	-1.24467	0.477455	-2.60688	0.00913701	0.0863396	AATTATTA
AGAACATAATTATTC	138.221	1.25609	1.06929	1.17469	0.240118	0.561482	AATTATTC
AGAACATAATTATTG	125.578	-0.226783	0.639208	-0.354787	0.722749	0.891626	AATTATTG
AGAACATAATTATTT	231.548	0.0985251	0.789573	0.124783	0.900696	0.965638	AATTATTT
AGAACATAATTCAAA	218.364	-0.663997	0.427204	-1.55429	0.120116	0.403271	AATTCAAA
AGAACATAATTCAAG	146.958	0.144321	0.696152	0.207312	0.835766	0.941749	AATTCAAG
AGAACATAATTCAAT	120.652	0.22874	0.747141	0.306153	0.759488	0.908912	AATTCAAT
AGAACATAATTCAGC	182.454	0.246756	0.74833	0.329743	0.741594	0.900992	AATTCAGC
AGAACATAATTCAGT	120.988	2.98921	1.32477	2.25641	0.0240453	0.161707	AATTCAGT
AGAACATAATTCATC	126.053	1.00617	0.714789	1.40764	0.159237	0.465002	AATTCATC
AGAACATAATTCATG	105.115	-1.94359	1.44704	-1.34314	0.179225	0.490339	AATTCATG
AGAACATAATTCATT	243.562	-0.754332	0.73119	-1.03165	0.302236	0.619832	AATTCATT
AGAACATAATTCCCA	141.61	-2.41388	1.33468	-1.80858	0.0705155	0.30523	AATTCCCA
AGAACATAATTCCCT	139.44	-1.0173	0.684208	-1.48682	0.137062	0.432338	AATTCCCT
AGAACATAATTCCGA	271.454	-0.574258	0.606033	-0.947569	0.343349	0.655128	AATTCCGA
AGAACATAATTCCGG	104.329	-0.00359869	1.48869	-0.00241735	0.998071	0.999393	AATTCCGG
AGAACATAATTCCTA	291.135	-1.42267	0.671206	-2.11958	0.0340416	0.200703	AATTCCTA
AGAACATAATTCGAT	282.183	0.200113	0.430077	0.465296	0.64172	0.850524	AATTCGAT
AGAACATAATTCGCA	123.532	0.894351	0.711867	1.25635	0.208991	0.527212	AATTCGCA
AGAACATAATTCGCC	114.264	-0.0196768	0.909772	-0.0216283	0.982744	0.994359	AATTCGCC
AGAACATAATTCGCT	121.503	-0.0295656	0.68976	-0.0428636	0.96581	0.988581	AATTCGCT
AGAACATAATTCGGA	123.302	0.197929	1.28829	0.153637	0.877896	0.957194	AATTCGGA
AGAACATAATTCGGC	163.936	-1.01117	0.646705	-1.56358	0.117916	0.399269	AATTCGGC
AGAACATAATTCGGG	111.622	-0.83281	1.22543	-0.679607	0.496753	0.766972	AATTCGGG
AGAACATAATTCGGT	292.175	0.0393883	0.45222	0.0870998	0.930592	0.976188	AATTCGGT
AGAACATAATTCGTA	108.929	0.958363	1.28874	0.743645	0.457091	0.74064	AATTCGTA
AGAACATAATTCGTG	110.634	-0.175958	0.865809	-0.203229	0.838956	0.943105	AATTCGTG
AGAACATAATTCGTT	560.477	-0.320208	0.468368	-0.683669	0.494184	0.765598	AATTCGTT
AGAACATAATTCTAA	126.484	-2.72723	1.06677	-2.55654	0.0105719	0.0954662	AATTCTAA
AGAACATAATTCTAT	163.453	-2.51781	1.29469	-1.94472	0.0518091	0.256554	AATTCTAT
AGAACATAATTCTCG	129.767	-2.12337	1.09382	-1.94124	0.0522298	0.257891	AATTCTCG
AGAACATAATTCTGA	170.294	-1.94675	1.27288	-1.52941	0.126164	0.413332	AATTCTGA
AGAACATAATTCTGC	103.028	0.653284	0.918646	0.711138	0.476999	0.754179	AATTCTGC
AGAACATAATTCTGG	176.827	-0.30137	0.538278	-0.559878	0.575563	0.814498	AATTCTGG
AGAACATAATTCTGT	284.728	-1.56039	0.500606	-3.117	0.00182701	0.0288712	AATTCTGT
AGAACATAATTCTTA	135.945	-0.871366	0.790193	-1.10273	0.270146	0.591354	AATTCTTA
AGAACATAATTCTTC	201.794	-0.738459	0.457052	-1.6157	0.10616	0.378967	AATTCTTC
AGAACATAATTCTTT	152.594	-0.0175497	0.572617	-0.0306482	0.97555	0.992087	AATTCTTT
AGAACATAATTGAAA	128.567	-0.857952	1.0103	-0.849208	0.395765	0.696064	AATTGAAA
AGAACATAATTGAAC	144.02	1.89675	1.03762	1.82798	0.0675519	0.298057	AATTGAAC
AGAACATAATTGAAG	220.124	-1.28614	0.477314	-2.69454	0.00704855	0.0729764	AATTGAAG
AGAACATAATTGACC	165.714	-0.155601	0.711726	-0.218625	0.826942	0.937776	AATTGACC
AGAACATAATTGACG	142.743	-0.431519	0.723384	-0.596528	0.550823	0.799357	AATTGACG
AGAACATAATTGACT	300.517	-0.33408	0.515076	-0.648603	0.516595	0.779488	AATTGACT
AGAACATAATTGAGC	151.869	-0.860262	0.615592	-1.39745	0.162277	0.469063	AATTGAGC
AGAACATAATTGATG	105.979	-0.159689	1.28839	-0.123944	0.901359	0.965825	AATTGATG
AGAACATAATTGATT	241.158	-0.583134	0.654312	-0.891218	0.372812	0.679857	AATTGATT
AGAACATAATTGCAT	304.597	-1.62889	0.601264	-2.7091	0.00674655	0.0710077	AATTGCAT
AGAACATAATTGCCA	132.086	-0.50369	0.85846	-0.586737	0.55738	0.803516	AATTGCCA
AGAACATAATTGCGA	103.076	0.528656	0.657646	0.803861	0.421477	0.715222	AATTGCGA
AGAACATAATTGCGC	108.098	0.298232	1.84245	0.161867	0.87141	0.955153	AATTGCGC
AGAACATAATTGCGG	163.458	-1.09195	0.545914	-2.00023	0.0454754	0.237798	AATTGCGG
AGAACATAATTGCGT	348.848	-0.968316	0.318167	-3.04342	0.00233904	0.0344921	AATTGCGT
AGAACATAATTGCTA	233.61	-0.425308	0.404244	-1.05211	0.292751	0.61158	AATTGCTA
AGAACATAATTGCTT	278.256	-0.401924	0.36446	-1.10279	0.270117	0.591354	AATTGCTT
AGAACATAATTGGAA	238.728	-0.546444	0.606435	-0.901077	0.367547	0.675732	AATTGGAA
AGAACATAATTGGAC	164.679	2.05177	0.616411	3.32858	0.000872909	0.0174079	AATTGGAC
AGAACATAATTGGAG	124.458	-1.15827	0.747718	-1.54908	0.121363	0.405508	AATTGGAG
AGAACATAATTGGAT	100.412	2.08042	1.37642	1.51148	0.130667	0.421227	AATTGGAT
AGAACATAATTGGCC	114.704	-1.15996	0.852895	-1.36003	0.173821	0.483509	AATTGGCC
AGAACATAATTGGCT	185.807	0.119229	0.679258	0.175529	0.860664	0.950903	AATTGGCT
AGAACATAATTGGGA	212.94	-0.857392	0.597016	-1.43613	0.150966	0.454211	AATTGGGA
AGAACATAATTGGGC	141.434	-1.64278	0.666926	-2.46322	0.0137696	0.113248	AATTGGGC
AGAACATAATTGGGG	206.003	0.0372892	0.410173	0.090911	0.927563	0.974898	AATTGGGG
AGAACATAATTGGGT	202.209	0.135443	0.645155	0.209939	0.833715	0.940812	AATTGGGT
AGAACATAATTGGTA	316.89	-0.200153	0.520038	-0.384881	0.700325	0.881166	AATTGGTA
AGAACATAATTGGTC	139.672	-0.698403	0.843463	-0.828019	0.40766	0.705257	AATTGGTC
AGAACATAATTGGTG	289.815	-0.56456	0.538328	-1.04873	0.294304	0.61299	AATTGGTG
AGAACATAATTGGTT	318.926	0.00967163	0.31852	0.0303643	0.975777	0.992087	AATTGGTT
AGAACATAATTGTAA	166.506	-0.550495	0.489831	-1.12385	0.261078	0.582758	AATTGTAA
AGAACATAATTGTAG	161.415	-0.563084	0.487232	-1.15568	0.247812	0.569746	AATTGTAG
AGAACATAATTGTAT	391.911	-0.632958	0.351294	-1.80179	0.0715781	0.307665	AATTGTAT
AGAACATAATTGTCC	191.041	1.64416	1.11276	1.47756	0.139526	0.436111	AATTGTCC
AGAACATAATTGTCG	121.814	-0.211081	0.715227	-0.295125	0.767899	0.912575	AATTGTCG
AGAACATAATTGTCT	223.349	1.84962	1.07157	1.72608	0.0843326	0.336511	AATTGTCT
AGAACATAATTGTGA	131.013	-0.882496	1.31383	-0.671696	0.501777	0.770522	AATTGTGA
AGAACATAATTGTGC	181.182	-1.65755	1.12797	-1.4695	0.141696	0.439736	AATTGTGC
AGAACATAATTGTGG	162.906	0.586298	0.536897	1.09201	0.274827	0.595427	AATTGTGG
AGAACATAATTGTGT	472.267	-0.368982	0.347961	-1.06041	0.288957	0.608382	AATTGTGT
AGAACATAATTGTTA	321.387	0.475705	0.452746	1.05071	0.293391	0.612266	AATTGTTA
AGAACATAATTGTTC	266.319	-0.732395	0.396839	-1.84557	0.0649544	0.291717	AATTGTTC
AGAACATAATTGTTG	296.415	-0.432669	0.535678	-0.807704	0.419261	0.713679	AATTGTTG
AGAACATAATTGTTT	199.416	0.142014	0.427041	0.332555	0.73947	0.899909	AATTGTTT
AGAACATAATTTAAA	201.936	-1.62597	2.06084	-0.788981	0.430123	0.721258	AATTTAAA
AGAACATAATTTAAC	109.045	-0.810058	1.61706	-0.500945	0.61641	0.836078	AATTTAAC
AGAACATAATTTAAT	114.549	-1.69361	1.1504	-1.47219	0.14097	0.43852	AATTTAAT
AGAACATAATTTACA	119.376	-0.201262	0.620216	-0.324503	0.745557	0.902997	AATTTACA
AGAACATAATTTACC	155.551	-0.996904	0.727562	-1.3702	0.170625	0.479802	AATTTACC
AGAACATAATTTACG	152.455	0.210673	0.732516	0.287602	0.773651	0.915261	AATTTACG
AGAACATAATTTACT	257.559	0.343626	0.506643	0.67824	0.49762	0.767573	AATTTACT
AGAACATAATTTAGG	135.884	-1.37791	1.25786	-1.09544	0.273324	0.593983	AATTTAGG
AGAACATAATTTAGT	116.14	-0.548933	0.720741	-0.761624	0.446285	0.733157	AATTTAGT
AGAACATAATTTATA	444.246	-0.448509	0.354848	-1.26395	0.206249	0.524118	AATTTATA
AGAACATAATTTATC	174.737	-0.463265	2.3263	-0.199142	0.842152	0.944257	AATTTATC
AGAACATAATTTATG	310.352	-0.0507572	0.367675	-0.138049	0.890202	0.961711	AATTTATG
AGAACATAATTTATT	292.554	-0.63024	0.405642	-1.55368	0.12026	0.403522	AATTTATT
AGAACATAATTTCAA	227.468	-0.176512	0.410704	-0.429779	0.667357	0.863473	AATTTCAA
AGAACATAATTTCAT	107.918	-3.26557	0.940596	-3.47181	0.000516956	0.0119233	AATTTCAT
AGAACATAATTTCCC	137.69	-0.284838	0.651915	-0.436926	0.662165	0.860529	AATTTCCC
AGAACATAATTTCCG	102.183	0.339642	1.31331	0.258615	0.795932	0.924511	AATTTCCG
AGAACATAATTTCGA	293.736	-1.06973	0.571059	-1.87324	0.0610347	0.281298	AATTTCGA
AGAACATAATTTCGG	183.802	-0.361537	0.529768	-0.682445	0.494958	0.766075	AATTTCGG
AGAACATAATTTCGT	295.637	-0.324095	0.520171	-0.623055	0.533248	0.789644	AATTTCGT
AGAACATAATTTCTA	269.643	-0.552559	0.408303	-1.35331	0.175958	0.486353	AATTTCTA
AGAACATAATTTCTC	130.583	-0.216056	0.686051	-0.314927	0.752817	0.906159	AATTTCTC
AGAACATAATTTCTT	373.627	-0.419727	0.349678	-1.20032	0.230014	0.551101	AATTTCTT
AGAACATAATTTGAA	194.149	-0.0475486	0.446124	-0.106581	0.915121	0.970974	AATTTGAA
AGAACATAATTTGAG	239.15	0.507666	0.716665	0.708372	0.478714	0.755298	AATTTGAG
AGAACATAATTTGAT	699.771	-0.755343	0.345804	-2.18431	0.0289397	0.181631	AATTTGAT
AGAACATAATTTGCT	220.243	-2.40743	1.00026	-2.40681	0.0160926	0.125709	AATTTGCT
AGAACATAATTTGGA	193.533	0.15064	0.54155	0.278165	0.780886	0.918094	AATTTGGA
AGAACATAATTTGGC	188.05	-1.42861	0.671421	-2.12774	0.0333585	0.19852	AATTTGGC
AGAACATAATTTGGG	147.704	-0.906109	0.631363	-1.43516	0.151241	0.454466	AATTTGGG
AGAACATAATTTGGT	198.239	-0.594362	0.789749	-0.752595	0.451693	0.736901	AATTTGGT
AGAACATAATTTGTA	250.036	-0.92835	0.658251	-1.41033	0.158443	0.464121	AATTTGTA
AGAACATAATTTGTC	174.054	0.165377	0.575803	0.28721	0.773951	0.915354	AATTTGTC
AGAACATAATTTGTG	214.917	-1.12151	0.430704	-2.6039	0.00921689	0.086921	AATTTGTG
AGAACATAATTTGTT	755.777	-0.560489	0.356874	-1.57055	0.116287	0.396916	AATTTGTT
AGAACATAATTTTAA	397.159	-2.41148	1.57598	-1.53015	0.12598	0.413148	AATTTTAA
AGAACATAATTTTAG	130.023	-0.893628	0.625466	-1.42874	0.153079	0.456775	AATTTTAG
AGAACATAATTTTAT	397.252	-0.883486	0.490181	-1.80237	0.0714875	0.30742	AATTTTAT
AGAACATAATTTTCA	295.556	-0.193325	0.579194	-0.333783	0.738543	0.899456	AATTTTCA
AGAACATAATTTTCC	196.99	-1.58081	1.02692	-1.53938	0.123712	0.409814	AATTTTCC
AGAACATAATTTTCG	108.326	-0.833262	0.698173	-1.19349	0.232678	0.554037	AATTTTCG
AGAACATAATTTTCT	386.36	0.778524	0.53137	1.46512	0.142887	0.44165	AATTTTCT
AGAACATAATTTTGA	133.387	-0.241408	0.85944	-0.28089	0.778795	0.917257	AATTTTGA
AGAACATAATTTTGC	271.578	0.198264	0.51739	0.383201	0.701571	0.88172	AATTTTGC
AGAACATAATTTTGG	199.63	0.701366	1.10933	0.632241	0.52723	0.785715	AATTTTGG
AGAACATAATTTTGT	412.464	-0.439066	0.572293	-0.767206	0.442959	0.731254	AATTTTGT
AGAACATAATTTTTA	202.465	-0.191328	0.676944	-0.282635	0.777457	0.916535	AATTTTTA
AGAACATAATTTTTC	262.166	-0.2292	0.373498	-0.613657	0.539442	0.792782	AATTTTTC
AGAACATAATTTTTG	233.281	-0.638953	0.391554	-1.63184	0.102713	0.37335	AATTTTTG
AGAACATAATTTTTT	416.183	-0.574765	0.431519	-1.33196	0.182874	0.495152	AATTTTTT
AGAACATACAAAAAG	102.284	-1.94194	1.146	-1.69453	0.0901641	0.349301	ACAAAAAG
AGAACATACAAAACG	147.15	0.898835	1.42222	0.631993	0.527392	0.785856	ACAAAACG
AGAACATACAAAACT	155.541	0.025884	0.57864	0.0447326	0.96432	0.987907	ACAAAACT
AGAACATACAAAAGG	166.644	1.81933	0.740461	2.45703	0.0140092	0.114585	ACAAAAGG
AGAACATACAAAAGT	121.621	-1.65417	1.00979	-1.63813	0.101394	0.371028	ACAAAAGT
AGAACATACAAAATG	125.619	-0.725263	0.653718	-1.10944	0.26724	0.588706	ACAAAATG
AGAACATACAAAATT	142.103	-0.050856	0.619766	-0.0820568	0.934602	0.977543	ACAAAATT
AGAACATACAAACAT	139.837	-2.30843	1.29	-1.78948	0.0735381	0.312146	ACAAACAT
AGAACATACAAACTT	155.292	0.0320258	0.709508	0.045138	0.963997	0.987785	ACAAACTT
AGAACATACAAAGGG	213.777	0.487782	0.609552	0.80023	0.423577	0.716531	ACAAAGGG
AGAACATACAAAGTC	133.126	2.24574	1.31597	1.70653	0.0879097	0.344754	ACAAAGTC
AGAACATACAAAGTT	151.564	-0.597943	0.632473	-0.945406	0.344452	0.655907	ACAAAGTT
AGAACATACAAATCC	108.676	-0.760711	1.83121	-0.415415	0.677838	0.869349	ACAAATCC
AGAACATACAAATCG	160.158	-0.73233	0.68821	-1.06411	0.28728	0.60705	ACAAATCG
AGAACATACAAATGG	230.364	0.232111	2.38536	0.0973066	0.922483	0.973526	ACAAATGG
AGAACATACAAATTA	177.399	-0.0274461	0.642302	-0.0427309	0.965916	0.988616	ACAAATTA
AGAACATACAAATTC	297.838	-0.914032	0.45411	-2.0128	0.044136	0.233966	ACAAATTC
AGAACATACAAATTG	128.476	0.113643	0.707348	0.160661	0.872361	0.955292	ACAAATTG
AGAACATACAAATTT	176.732	-0.821618	0.484542	-1.69566	0.0899504	0.348692	ACAAATTT
AGAACATACAACAAT	135.306	-1.85024	1.24713	-1.4836	0.137915	0.433598	ACAACAAT
AGAACATACAACACT	140.951	3.49253	1.1053	3.1598	0.00157878	0.0261075	ACAACACT
AGAACATACAACAGT	124.779	-0.554949	0.98743	-0.562013	0.574107	0.813574	ACAACAGT
AGAACATACAACATT	100.833	-1.00498	0.945323	-1.06311	0.287733	0.607591	ACAACATT
AGAACATACAACCAC	124.123	-2.48083	1.38461	-1.79172	0.0731778	0.311261	ACAACCAC
AGAACATACAACCAG	142.676	-1.05923	0.560976	-1.88818	0.0590015	0.276273	ACAACCAG
AGAACATACAACCAT	143.99	1.3937	1.2201	1.14228	0.253336	0.575489	ACAACCAT
AGAACATACAACCGT	125.746	-1.30712	1.43268	-0.912363	0.361577	0.670833	ACAACCGT
AGAACATACAACCTG	171.215	-0.174373	0.660733	-0.263908	0.791851	0.922529	ACAACCTG
AGAACATACAACCTT	178.573	-0.105399	0.585163	-0.180119	0.857059	0.950262	ACAACCTT
AGAACATACAACGGC	150.845	0.182796	0.706776	0.258633	0.795918	0.924511	ACAACGGC
AGAACATACAACGGT	227.961	-1.50997	1.17128	-1.28917	0.19734	0.513946	ACAACGGT
AGAACATACAACGTG	106.805	2.56333	1.18174	2.16911	0.0300745	0.186231	ACAACGTG
AGAACATACAACTAC	217.561	-1.66611	0.425977	-3.91126	9.18e-05	0.00316946	ACAACTAC
AGAACATACAACTAT	477.282	-1.49549	0.324909	-4.60279	4.17e-06	0.000244497	ACAACTAT
AGAACATACAACTCT	160.157	-0.275612	0.575241	-0.479125	0.63185	0.845037	ACAACTCT
AGAACATACAACTTC	107.057	-2.65071	1.46908	-1.80434	0.0711784	0.306718	ACAACTTC
AGAACATACAAGACT	149.87	0.0676668	0.550172	0.122992	0.902113	0.966132	ACAAGACT
AGAACATACAAGAGC	147.906	-0.590832	0.894402	-0.660589	0.508876	0.774897	ACAAGAGC
AGAACATACAAGAGG	118.426	0.349362	0.783815	0.44572	0.6558	0.85769	ACAAGAGG
AGAACATACAAGAGT	149.086	0.604465	0.864962	0.698834	0.484656	0.759422	ACAAGAGT
AGAACATACAAGATC	128.595	-0.727235	0.810595	-0.897162	0.369632	0.677562	ACAAGATC
AGAACATACAAGATG	174.281	-0.192285	0.46193	-0.416264	0.677217	0.869149	ACAAGATG
AGAACATACAAGATT	296.073	-1.34137	0.576539	-2.32659	0.0199873	0.144298	ACAAGATT
AGAACATACAAGCCA	142.264	0.109685	1.19924	0.0914622	0.927125	0.974725	ACAAGCCA
AGAACATACAAGCCC	125.215	0.161713	1.03041	0.15694	0.875292	0.956215	ACAAGCCC
AGAACATACAAGCCG	138.808	-2.14069	1.43387	-1.49294	0.135452	0.429437	ACAAGCCG
AGAACATACAAGCCT	134.115	-0.282391	0.734794	-0.384313	0.700746	0.881262	ACAAGCCT
AGAACATACAAGCTA	129.562	-0.474307	0.938355	-0.505466	0.613231	0.834652	ACAAGCTA
AGAACATACAAGCTG	153.671	-1.87864	0.957398	-1.96224	0.0497348	0.250633	ACAAGCTG
AGAACATACAAGCTT	149.452	-1.15974	0.576898	-2.01031	0.0443988	0.234592	ACAAGCTT
AGAACATACAAGGAG	152.156	0.0389292	0.533393	0.0729841	0.941819	0.980514	ACAAGGAG
AGAACATACAAGGAT	239.769	0.27489	0.6152	0.44683	0.654998	0.857256	ACAAGGAT
AGAACATACAAGGCC	105.346	-1.11709	1.17637	-0.949608	0.342312	0.654269	ACAAGGCC
AGAACATACAAGGCG	263.203	-0.234142	0.422868	-0.553699	0.579785	0.816958	ACAAGGCG
AGAACATACAAGGGT	106.854	-0.202371	0.66965	-0.302204	0.762497	0.91025	ACAAGGGT
AGAACATACAAGGTT	142.825	-0.671769	0.746747	-0.899594	0.368336	0.676455	ACAAGGTT
AGAACATACAAGTAA	253.389	-0.797816	0.755734	-1.05568	0.291113	0.610433	ACAAGTAA
AGAACATACAAGTAT	161.509	-1.57222	0.538931	-2.91729	0.00353093	0.0460584	ACAAGTAT
AGAACATACAAGTGA	108.635	3.01524	1.29586	2.32682	0.0199749	0.14428	ACAAGTGA
AGAACATACAAGTGG	168.526	-0.941022	0.720291	-1.30645	0.1914	0.506482	ACAAGTGG
AGAACATACAAGTTC	209.012	-1.31061	0.722327	-1.81443	0.069612	0.303132	ACAAGTTC
AGAACATACAAGTTT	262.466	0.47928	0.447568	1.07085	0.284236	0.604088	ACAAGTTT
AGAACATACAATAAA	117.671	-1.5645	1.52865	-1.02345	0.306094	0.623157	ACAATAAA
AGAACATACAATAAT	205.837	0.00469224	0.538913	0.00870687	0.993053	0.99767	ACAATAAT
AGAACATACAATACG	261.093	-0.113251	0.391753	-0.289087	0.772515	0.914686	ACAATACG
AGAACATACAATACT	290.097	-0.539146	0.422818	-1.27513	0.202264	0.519676	ACAATACT
AGAACATACAATAGA	153.079	0.158642	0.585836	0.270795	0.786548	0.920357	ACAATAGA
AGAACATACAATAGC	240.129	-1.0498	0.545892	-1.92309	0.0544685	0.263961	ACAATAGC
AGAACATACAATAGG	160.25	-2.21859	1.2707	-1.74595	0.0808191	0.328472	ACAATAGG
AGAACATACAATAGT	131.771	-0.512048	0.735017	-0.696648	0.486023	0.76052	ACAATAGT
AGAACATACAATATA	210.348	-0.525317	0.596963	-0.879982	0.378869	0.683934	ACAATATA
AGAACATACAATATT	265.469	1.132	0.532181	2.1271	0.0334115	0.19872	ACAATATT
AGAACATACAATCAC	151.766	3.1204	1.14563	2.72373	0.00645493	0.0689911	ACAATCAC
AGAACATACAATCAG	170.195	-1.24945	0.637047	-1.96131	0.0498424	0.250909	ACAATCAG
AGAACATACAATCAT	232.131	0.725004	0.479859	1.51087	0.130822	0.421445	ACAATCAT
AGAACATACAATCCA	170.013	-0.728273	0.493432	-1.47593	0.139962	0.436742	ACAATCCA
AGAACATACAATCCC	173.75	-1.36095	1.13741	-1.19654	0.231487	0.552674	ACAATCCC
AGAACATACAATCCT	204.128	1.35742	0.560422	2.42214	0.0154294	0.122374	ACAATCCT
AGAACATACAATCTA	137.102	0.397046	1.40613	0.282368	0.777662	0.916642	ACAATCTA
AGAACATACAATCTG	106.019	-0.101611	0.681698	-0.149056	0.881509	0.958892	ACAATCTG
AGAACATACAATGAA	117.201	1.69193	1.2946	1.30691	0.191243	0.506368	ACAATGAA
AGAACATACAATGAG	127.696	-3.90343	1.03387	-3.77555	0.000159656	0.00493077	ACAATGAG
AGAACATACAATGAT	306.124	0.405427	0.405345	1.0002	0.317212	0.632915	ACAATGAT
AGAACATACAATGCG	209.563	-0.160521	0.417479	-0.3845	0.700608	0.881205	ACAATGCG
AGAACATACAATGCT	100.843	0.886914	1.24331	0.713347	0.475631	0.753255	ACAATGCT
AGAACATACAATGGA	207.736	-0.206436	0.445305	-0.463584	0.642946	0.850889	ACAATGGA
AGAACATACAATGGC	202.729	-0.921173	0.495953	-1.85738	0.0632572	0.287004	ACAATGGC
AGAACATACAATGGG	117.824	1.00772	0.7955	1.26678	0.205235	0.522948	ACAATGGG
AGAACATACAATGGT	178.273	0.495969	0.567491	0.873967	0.382136	0.68622	ACAATGGT
AGAACATACAATGTA	147.421	-0.0139245	0.530549	-0.0262455	0.979061	0.993225	ACAATGTA
AGAACATACAATGTT	156.44	-0.181384	0.524232	-0.345999	0.729344	0.894795	ACAATGTT
AGAACATACAATTAG	213.458	-2.11743	1.07047	-1.97803	0.0479252	0.2455	ACAATTAG
AGAACATACAATTAT	139.973	0.164158	0.566338	0.289859	0.771924	0.914605	ACAATTAT
AGAACATACAATTCG	127.908	-0.0129306	0.749728	-0.0172471	0.98624	0.99556	ACAATTCG
AGAACATACAATTCT	189.934	2.90437	1.08851	2.6682	0.00762582	0.0767593	ACAATTCT
AGAACATACAATTGC	116.268	-1.81045	1.38206	-1.30996	0.190209	0.505041	ACAATTGC
AGAACATACAATTGG	101.401	1.79531	1.38733	1.29408	0.195637	0.511713	ACAATTGG
AGAACATACAATTGT	149.492	-1.87097	0.977578	-1.91388	0.0556358	0.267293	ACAATTGT
AGAACATACAATTTG	147.118	0.137814	0.725297	0.19001	0.849301	0.946801	ACAATTTG
AGAACATACAATTTT	416.579	0.776215	0.525547	1.47697	0.139685	0.436299	ACAATTTT
AGAACATACACAAAT	190.129	-1.17007	0.695658	-1.68196	0.0925763	0.353552	ACACAAAT
AGAACATACACAACG	138.933	3.72511	1.21438	3.0675	0.00215859	0.0324378	ACACAACG
AGAACATACACAAGT	136.888	0.377399	0.845903	0.446149	0.655489	0.857482	ACACAAGT
AGAACATACACACAC	118.547	-1.5227	0.94206	-1.61635	0.106018	0.37868	ACACACAC
AGAACATACACACCT	213.244	0.222654	0.428612	0.519477	0.603428	0.828829	ACACACCT
AGAACATACACACGT	155.409	-1.01841	1.44246	-0.706022	0.480174	0.756385	ACACACGT
AGAACATACACACTT	108.695	0.0646927	1.25804	0.0514235	0.958988	0.986545	ACACACTT
AGAACATACACAGCG	184.376	0.535669	0.566296	0.945917	0.344191	0.655721	ACACAGCG
AGAACATACACAGGG	112.046	0.793572	0.64508	1.23019	0.218625	0.53888	ACACAGGG
AGAACATACACAGGT	247.471	-1.24299	0.487394	-2.55028	0.0107637	0.0965898	ACACAGGT
AGAACATACACAGTA	113.596	0.669954	0.939609	0.713014	0.475837	0.753354	ACACAGTA
AGAACATACACATAT	131.63	0.339057	0.667539	0.507921	0.611509	0.833486	ACACATAT
AGAACATACACATGC	132.076	1.91008	1.4833	1.28772	0.197844	0.514701	ACACATGC
AGAACATACACATTA	113.152	-2.15401	1.06161	-2.029	0.0424585	0.228716	ACACATTA
AGAACATACACATTG	207.644	-0.140596	0.463108	-0.303592	0.761439	0.909709	ACACATTG
AGAACATACACATTT	216.676	-1.71749	2.13684	-0.803751	0.421541	0.715232	ACACATTT
AGAACATACACCAAC	101.572	-4.15465	1.21508	-3.41925	0.000627951	0.0137764	ACACCAAC
AGAACATACACCAAG	100.529	-0.391701	1.56461	-0.250351	0.802316	0.927078	ACACCAAG
AGAACATACACCAAT	174.726	-1.07647	0.562315	-1.91435	0.0555756	0.267171	ACACCAAT
AGAACATACACCATT	131.753	-2.08713	0.911749	-2.28915	0.0220704	0.153298	ACACCATT
AGAACATACACCCAA	110.073	-2.75204	1.44687	-1.90206	0.0571634	0.271686	ACACCCAA
AGAACATACACCCAT	256.988	-1.44448	0.670001	-2.15593	0.031089	0.189895	ACACCCAT
AGAACATACACCCCT	175.636	-0.695243	0.732723	-0.948848	0.342698	0.654754	ACACCCCT
AGAACATACACCGCA	130.745	-1.21456	0.686883	-1.76822	0.0770249	0.319784	ACACCGCA
AGAACATACACCGTT	131.657	0.131679	0.749239	0.175751	0.86049	0.950852	ACACCGTT
AGAACATACACCTAT	140.439	0.355868	1.41206	0.25202	0.801026	0.92666	ACACCTAT
AGAACATACACCTGG	219.412	-0.301384	0.42397	-0.710862	0.47717	0.75422	ACACCTGG
AGAACATACACCTTG	143.166	0.00306601	0.640995	0.0047832	0.996184	0.998575	ACACCTTG
AGAACATACACGACC	129.288	-0.598027	0.691503	-0.864823	0.387136	0.69013	ACACGACC
AGAACATACACGATC	153.873	0.519376	0.54055	0.960828	0.336639	0.648996	ACACGATC
AGAACATACACGCAG	109.834	1.80934	1.48013	1.22242	0.221549	0.542116	ACACGCAG
AGAACATACACGGAT	130.212	2.0199	1.18137	1.70979	0.087304	0.343318	ACACGGAT
AGAACATACACGGTA	186.059	2.09619	2.12498	0.986455	0.32391	0.6383	ACACGGTA
AGAACATACACGGTT	165.36	-0.523427	0.548707	-0.953928	0.34012	0.651993	ACACGGTT
AGAACATACACGTCC	248.226	-1.78538	1.10973	-1.60884	0.107651	0.381567	ACACGTCC
AGAACATACACGTGG	103.886	0.250642	0.863681	0.290201	0.771662	0.914471	ACACGTGG
AGAACATACACGTTC	120.876	-0.505389	0.609121	-0.829702	0.406707	0.704386	ACACGTTC
AGAACATACACGTTT	250.251	0.112387	0.534798	0.210148	0.833552	0.940695	ACACGTTT
AGAACATACACTAAG	105.213	-0.0570798	0.783446	-0.0728574	0.94192	0.980531	ACACTAAG
AGAACATACACTAGA	141.907	-0.214154	0.669916	-0.319673	0.749216	0.904494	ACACTAGA
AGAACATACACTATA	150.508	-1.24653	0.761332	-1.6373	0.101568	0.371299	ACACTATA
AGAACATACACTATG	196.409	-0.762565	0.46306	-1.6468	0.0996	0.367566	ACACTATG
AGAACATACACTATT	188.327	0.268542	0.700079	0.383588	0.701284	0.881555	ACACTATT
AGAACATACACTCCG	122.193	-1.25089	1.3619	-0.918485	0.358365	0.668247	ACACTCCG
AGAACATACACTCGA	119.715	1.26447	1.78287	0.709233	0.47818	0.754787	ACACTCGA
AGAACATACACTCGT	147.701	-1.21798	1.43589	-0.848239	0.396305	0.696516	ACACTCGT
AGAACATACACTCTT	131.186	2.03398	1.06879	1.90307	0.0570311	0.271267	ACACTCTT
AGAACATACACTGAA	120.715	-2.05068	1.29899	-1.57866	0.114413	0.393575	ACACTGAA
AGAACATACACTGAC	125.854	-3.7439	1.27233	-2.94255	0.00325526	0.0435038	ACACTGAC
AGAACATACACTGCT	290.337	1.76602	1.02745	1.71883	0.0856445	0.339283	ACACTGCT
AGAACATACACTGGC	121.493	-1.02358	0.621179	-1.6478	0.0993929	0.367206	ACACTGGC
AGAACATACACTGGT	143.305	-0.617652	0.942077	-0.655628	0.512064	0.776951	ACACTGGT
AGAACATACACTGTA	111.819	0.353274	0.89471	0.394848	0.692955	0.877281	ACACTGTA
AGAACATACACTGTG	133.135	-0.099404	0.61049	-0.162827	0.870655	0.954849	ACACTGTG
AGAACATACACTGTT	197.276	0.284088	0.709504	0.400403	0.688859	0.875416	ACACTGTT
AGAACATACACTTAA	142.611	0.191447	0.757978	0.252577	0.800595	0.926551	ACACTTAA
AGAACATACACTTAG	150.778	0.434664	0.592964	0.733035	0.463537	0.744459	ACACTTAG
AGAACATACACTTAT	147.955	-0.176852	0.519768	-0.340252	0.733667	0.89676	ACACTTAT
AGAACATACACTTCC	141.864	1.9983	0.705702	2.83165	0.00463086	0.0550218	ACACTTCC
AGAACATACACTTCG	384.925	0.598088	0.344506	1.73607	0.0825509	0.332373	ACACTTCG
AGAACATACACTTCT	254.684	1.47713	0.419074	3.52475	0.00042388	0.0103956	ACACTTCT
AGAACATACACTTGG	112.226	-1.92026	1.43246	-1.34053	0.180072	0.491367	ACACTTGG
AGAACATACACTTGT	193.395	-2.30768	1.00563	-2.29477	0.0217464	0.151801	ACACTTGT
AGAACATACACTTTA	294.446	-1.97511	2.07212	-0.953185	0.340496	0.65241	ACACTTTA
AGAACATACACTTTG	175.044	-1.38732	1.32791	-1.04474	0.296143	0.614298	ACACTTTG
AGAACATACACTTTT	462.705	0.403424	0.415816	0.9702	0.331947	0.644572	ACACTTTT
AGAACATACAGAAAT	114.413	5.79487	1.59047	3.6435	0.000268956	0.00733417	ACAGAAAT
AGAACATACAGAACG	114.545	3.09474	1.38697	2.2313	0.025661	0.168499	ACAGAACG
AGAACATACAGAAGC	111.186	-1.1881	1.29754	-0.915655	0.359848	0.669544	ACAGAAGC
AGAACATACAGAAGG	105.156	2.12292	1.33188	1.59392	0.110953	0.38766	ACAGAAGG
AGAACATACAGAATA	120.879	-2.27981	1.00858	-2.26041	0.0237956	0.160924	ACAGAATA
AGAACATACAGAATG	164.753	0.920967	0.546666	1.6847	0.0920468	0.352601	ACAGAATG
[truncated: 31,691 more rows]

## Sheet: Fig. 4C
Fig. 4C
Actvity class:	Sequence GBS	Plasmid	fold activation dex/etoh	Normalized fold activation
high	AGAACATGACGTACC	pSS170	10.3775	8.92939
	AGAACATTGAGTCCC	pSS171	6.44942	5.54943
	AGAACATTCCGTCTG	pSS172	10.6241	9.14153
	AGAACATTCAGTACC	pSS173	16.328	14.0495
	AGAACATTGTGCACC	pSS174	10.9818	9.44928
	AGAACATCGCGTCCT	pSS153	7.06702	6.08084
	AGAACATTCCGTCCA	pSS123	9.84642	8.47238		mean high:
	AGAACATTCCGTGAC	pSS124	10.7933	9.28712		8.86993
weak	AGAACATTTTTTCCT	pSS176	1.88652	1.62326
	AGAACATAGTGTCGT	pSS152	3.98183	3.42618
	AGAACATTAACAAGG	pSS129	2.74657	2.3633		mean weak
	AGAACATTATGTTCT	pSS156	4.54434	3.91019		2.83073
negative	AGAACATCCTACAGC	pSS177	1.2972	1.11618
	AGAACATGTCCGCAT	pSS178	1.50184	1.29226
	AGAACATGAGAAGGA	pSS179	1.41273	1.21558		mean negative
	AGAACATTTCTCATT	pSS180	2.10746	1.81337		1.35935
control	Scrambled control	pSS098	1.16218	1

## Sheet: Fig. 4D
Fig. 4D
Sequence	baseMean	log2FoldChange	lfcSE	stat	pvalue	padj	kmer
AGAACATCCAGTCCC	109.561	9.51508	1.46302	6.50372	7.84e-11	1.44e-08	CCAGTCCC
AGAACATACCATTCC	227.36	9.14056	0.989063	9.24163	2.43e-20	3.11e-17	ACCATTCC
AGAACATTCTGATCC	140.627	8.97885	1.22849	7.30887	2.69e-13	8.17e-11	TCTGATCC
AGAACATGACGTACC	175.686	8.92341	1.02637	8.69412	3.5e-18	3.42e-15	GACGTACC
AGAACATTGAGTCCC	281.539	8.90762	1.78614	4.98709	6.13e-07	4.58e-05	TGAGTCCC
AGAACATGTCAATCC	106.204	8.41183	1.88858	4.45404	8.43e-06	0.000442778	GTCAATCC
AGAACATCTAGATCC	136.42	8.31439	1.49633	5.5565	2.75e-08	2.89e-06	CTAGATCC
AGAACATACTGTCTG	125.541	8.232	1.58036	5.20894	1.9e-07	1.63e-05	ACTGTCTG
AGAACATTCCGCACA	107.675	8.02819	1.84254	4.35714	1.32e-05	0.000645058	TCCGCACA
AGAACATCGCGTCCT	111.627	7.86413	1.90613	4.1257	3.7e-05	0.00151338	CGCGTCCT
AGAACATTGCGACAC	112.22	7.82168	1.98708	3.93627	8.28e-05	0.00290971	TGCGACAC
AGAACATTCAGTACC	414.834	7.80121	2.08018	3.75026	0.000176653	0.00533997	TCAGTACC
AGAACATTCCGACAC	119.492	7.78749	1.73599	4.48591	7.26e-06	0.000391504	TCCGACAC
AGAACATTTCGTCCC	283.29	7.74941	1.90524	4.06742	4.75e-05	0.00185988	TTCGTCCC
AGAACATTGTGTCTA	341.987	7.73257	1.52811	5.06023	4.19e-07	3.29e-05	TGTGTCTA
AGAACATACCATCAC	102.297	7.64283	1.80827	4.2266	2.37e-05	0.00105517	ACCATCAC
AGAACATTACGATCC	169.283	7.46608	1.44397	5.17053	2.33e-07	1.96e-05	TACGATCC
AGAACATTCTGTCTC	112.104	7.28416	1.80577	4.03382	5.49e-05	0.00208868	TCTGTCTC
AGAACATCGCGTTCC	143.955	7.26525	1.35879	5.34685	8.95e-08	8.23e-06	CGCGTTCC
AGAACATTATGTAAC	199.457	7.17093	1.2276	5.84143	5.18e-09	6.6e-07	TATGTAAC
AGAACATTCTGGTGC	116.843	7.08531	1.0103	7.01306	2.33e-12	5.65e-10	TCTGGTGC
AGAACATACCGTCTT	220.833	7.05097	1.14897	6.13678	8.42e-10	1.26e-07	ACCGTCTT
AGAACATTTGATCCC	141.845	7.01419	1.59873	4.38734	1.15e-05	0.000576836	TTGATCCC
AGAACATTCCGTACG	176.853	7.00321	1.2779	5.48026	4.25e-08	4.23e-06	TCCGTACG
AGAACATACCGGACC	112.37	6.99811	0.975582	7.17327	7.32e-13	2e-10	ACCGGACC
AGAACATAATGAACG	111.414	6.95181	1.6028	4.33729	1.44e-05	0.000695645	AATGAACG
AGAACATCCACTTTA	111.57	6.88064	1.64084	4.19337	2.75e-05	0.00118776	CCACTTTA
AGAACATGCGACATT	106.787	6.85964	1.65801	4.13728	3.51e-05	0.0014545	GCGACATT
AGAACATCCCGTACT	243.089	6.82061	1.05108	6.48917	8.63e-11	1.58e-08	CCCGTACT
AGAACATACTGTCCT	221.179	6.8029	0.930256	7.31293	2.61e-13	8.01e-11	ACTGTCCT
AGAACATTGCGACCT	127.403	6.79195	1.59605	4.25546	2.09e-05	0.000943246	TGCGACCT
AGAACATAACGTCCT	121.057	6.78588	1.50985	4.4944	6.98e-06	0.000378197	AACGTCCT
AGAACATTTCCTACT	143.64	6.76899	1.48742	4.55082	5.34e-06	0.000302457	TTCCTACT
AGAACATTAAGGACG	107.78	6.74177	1.54171	4.37292	1.23e-05	0.000608355	TAAGGACG
AGAACATTCAATACT	152.481	6.73829	1.54373	4.36494	1.27e-05	0.000626939	TCAATACT
AGAACATTTCACGAC	115.169	6.71954	1.56469	4.29448	1.75e-05	0.000819405	TTCACGAC
AGAACATCGTGTATC	154.53	6.71508	1.58595	4.2341	2.29e-05	0.00102771	CGTGTATC
AGAACATGATGAACC	100.855	6.69113	1.73884	3.84805	0.000119061	0.00389273	GATGAACC
AGAACATTGAGAACC	231.465	6.68843	1.83575	3.64342	0.000269038	0.00733417	TGAGAACC
AGAACATTTAGCTCC	117.721	6.66794	0.953083	6.99618	2.63e-12	6.33e-10	TTAGCTCC
AGAACATAGCGATCA	144.465	6.66727	1.24662	5.34827	8.88e-08	8.17e-06	AGCGATCA
AGAACATGAAGATCC	194.872	6.60312	1.04837	6.29845	3.01e-10	4.95e-08	GAAGATCC
AGAACATGGCGTTAC	126.126	6.59497	1.00549	6.55893	5.42e-11	1.01e-08	GGCGTTAC
AGAACATGATGAATC	105.737	6.58329	1.60332	4.10603	4.03e-05	0.00162013	GATGAATC
AGAACATCCAGATCC	124.306	6.56311	1.50013	4.37502	1.21e-05	0.000603488	CCAGATCC
AGAACATTCCGTTAT	164.085	6.56045	0.738119	8.88807	6.22e-19	6.49e-16	TCCGTTAT
AGAACATCCCGTTAC	329.842	6.55443	1.82604	3.58943	0.000331403	0.0085331	CCCGTTAC
AGAACATGGTGAACC	199.484	6.54992	0.777846	8.42059	3.75e-17	2.96e-14	GGTGAACC
AGAACATTCCATTCC	130.294	6.53223	1.48708	4.39265	1.12e-05	0.000564312	TCCATTCC
AGAACATACTGCCCT	117.52	6.4677	1.67852	3.85321	0.00011658	0.00383916	ACTGCCCT
AGAACATCGTGCAGC	118.771	6.45697	1.58405	4.07625	4.58e-05	0.00179407	CGTGCAGC
AGAACATCTTGTTCG	126.639	6.41324	1.07501	5.96574	2.44e-09	3.31e-07	CTTGTTCG
AGAACATACCGTCTC	150.461	6.38842	1.46466	4.36172	1.29e-05	0.000634232	ACCGTCTC
AGAACATTCCGTAGT	139.933	6.38626	1.03618	6.16325	7.13e-10	1.09e-07	TCCGTAGT
AGAACATAGAGTATC	144.002	6.37736	1.44496	4.41353	1.02e-05	0.000519439	AGAGTATC
AGAACATGCGTATCA	117.8	6.36245	1.59704	3.9839	6.78e-05	0.00247179	GCGTATCA
AGAACATGCCAATAT	133.607	6.36175	1.53841	4.13528	3.55e-05	0.00146414	GCCAATAT
AGAACATACCGAACC	171.989	6.35	1.10663	5.73814	9.57e-09	1.14e-06	ACCGAACC
AGAACATGTTCCGAT	105.229	6.25431	1.42449	4.39056	1.13e-05	0.000569299	GTTCCGAT
AGAACATTAGGTCAC	114.831	6.24339	1.23464	5.05686	4.26e-07	3.34e-05	TAGGTCAC
AGAACATGGTGTCCT	141.02	6.21646	1.25721	4.94465	7.63e-07	5.55e-05	GGTGTCCT
AGAACATTCCATCCT	207.78	6.2122	0.858294	7.23784	4.56e-13	1.29e-10	TCCATCCT
AGAACATTGTGCACC	395.173	6.2061	1.40617	4.41347	1.02e-05	0.000519439	TGTGCACC
AGAACATAACGTACA	118.651	6.20421	1.4005	4.43001	9.42e-06	0.000486821	AACGTACA
AGAACATGGAGTCCG	128.857	6.2005	1.43809	4.31164	1.62e-05	0.000770021	GGAGTCCG
AGAACATTTTGCAAG	172.941	6.19892	1.46893	4.22004	2.44e-05	0.00108139	TTTGCAAG
AGAACATACTATCTC	105.614	6.19251	1.60609	3.85564	0.000115428	0.00381081	ACTATCTC
AGAACATAAGGTTCC	144.896	6.18564	1.30763	4.73041	2.24e-06	0.000142895	AAGGTTCC
AGAACATCGCGTCCG	133.384	6.1714	1.47722	4.1777	2.94e-05	0.00125321	CGCGTCCG
AGAACATCGTCAAGC	118.845	6.1587	1.69571	3.63193	0.000281313	0.00757823	CGTCAAGC
AGAACATACAGTATC	135.969	6.11408	1.19296	5.12514	2.97e-07	2.43e-05	ACAGTATC
AGAACATGCACTTCT	120.862	5.97413	1.31022	4.55965	5.12e-06	0.000291897	GCACTTCT
AGAACATAGAGTCCA	138.542	5.9663	1.20043	4.97015	6.69e-07	4.94e-05	AGAGTCCA
AGAACATTGCTAATC	116.622	5.96291	1.28086	4.6554	3.23e-06	0.000195411	TGCTAATC
AGAACATCCAGTCAC	113.393	5.95616	1.26134	4.72209	2.33e-06	0.000147739	CCAGTCAC
AGAACATGACGTCTT	161.896	5.93742	1.15325	5.14842	2.63e-07	2.17e-05	GACGTCTT
AGAACATAACGTTCG	364.082	5.92909	1.42138	4.17137	3.03e-05	0.00128325	AACGTTCG
AGAACATTAAGCACT	181.616	5.9184	1.2379	4.78102	1.74e-06	0.000114506	TAAGCACT
AGAACATAGGGTGCC	136.921	5.91067	1.3131	4.50131	6.75e-06	0.000368379	AGGGTGCC
AGAACATTTCCTACC	406.757	5.90419	0.550936	10.7167	8.5e-27	4.03e-23	TTCCTACC
AGAACATACATTCGT	149.038	5.89573	1.60122	3.68202	0.000231392	0.00652453	ACATTCGT
AGAACATACTGTTCA	121.696	5.88028	1.37807	4.26705	1.98e-05	0.000908268	ACTGTTCA
AGAACATTGCGTGCA	135.907	5.87718	1.32477	4.43637	9.15e-06	0.000474635	TGCGTGCA
AGAACATACAGTTTG	154.231	5.8723	1.17774	4.98608	6.16e-07	4.59e-05	ACAGTTTG
AGAACATGGTGATCA	182.928	5.8583	1.19863	4.88749	1.02e-06	7.2e-05	GGTGATCA
AGAACATAATGTAGC	122.825	5.84988	1.40012	4.17812	2.94e-05	0.00125176	AATGTAGC
AGAACATAACGATCT	100.093	5.84644	1.41971	4.11807	3.82e-05	0.00155199	AACGATCT
AGAACATTCTGAACT	216.124	5.82176	1.15301	5.04917	4.44e-07	3.46e-05	TCTGAACT
AGAACATACAGAAAT	114.413	5.79487	1.59047	3.6435	0.000268956	0.00733417	ACAGAAAT
AGAACATCATGTGGT	121.529	5.78368	1.3636	4.24148	2.22e-05	0.000996666	CATGTGGT
AGAACATGACTCATC	117.69	5.78033	1.35193	4.27561	1.91e-05	0.000879282	GACTCATC
AGAACATAATGTGCA	131.3	5.75941	1.42288	4.04772	5.17e-05	0.00198363	AATGTGCA
AGAACATCTCGGACT	125.506	5.75138	1.10811	5.19027	2.1e-07	1.79e-05	CTCGGACT
AGAACATACCATCCC	173.173	5.70442	0.944541	6.03936	1.55e-09	2.21e-07	ACCATCCC
AGAACATCATAGTCC	166.411	5.69058	1.35704	4.19338	2.75e-05	0.00118776	CATAGTCC
AGAACATTCAGCGAT	125.867	5.68327	1.58006	3.59686	0.000322082	0.00835486	TCAGCGAT
AGAACATACAGTGAC	136.729	5.66288	1.50073	3.77341	0.000161029	0.00496568	ACAGTGAC
AGAACATAGCGATCC	140.33	5.65741	1.32017	4.28538	1.82e-05	0.000847516	AGCGATCC
AGAACATAACACCTC	123.185	5.64641	1.39219	4.05576	5e-05	0.00193543	AACACCTC
AGAACATCATGTGAG	168.564	5.6269	1.28268	4.38682	1.15e-05	0.000577281	CATGTGAG
AGAACATACTGTGAC	161.545	5.61229	1.31548	4.26636	1.99e-05	0.000909725	ACTGTGAC
AGAACATTCTATCCT	163.112	5.60094	1.10693	5.05991	4.19e-07	3.29e-05	TCTATCCT
AGAACATTGTCTACC	214.984	5.59632	1.00723	5.55615	2.76e-08	2.89e-06	TGTCTACC
AGAACATTCTGATTC	237.407	5.55465	1.03806	5.35099	8.75e-08	8.06e-06	TCTGATTC
AGAACATTTTATCCC	186.526	5.5413	1.20372	4.60349	4.15e-06	0.000244369	TTTATCCC
AGAACATCTAATCTG	115.057	5.52875	1.53507	3.60162	0.000316243	0.00826958	CTAATCTG
AGAACATAGTGTTAC	173.513	5.51999	1.08262	5.09875	3.42e-07	2.75e-05	AGTGTTAC
AGAACATCTCGTGTC	111.115	5.50477	1.26327	4.35757	1.32e-05	0.000644311	CTCGTGTC
AGAACATTCCGGTAC	157.116	5.48909	1.20002	4.57418	4.78e-06	0.000275934	TCCGGTAC
AGAACATCTACCTTT	109.827	5.45932	1.10643	4.93418	8.05e-07	5.82e-05	CTACCTTT
AGAACATCCCATTCC	179.69	5.45828	1.29984	4.19918	2.68e-05	0.0011634	CCCATTCC
AGAACATACTGAGAA	156.544	5.43497	1.23971	4.38408	1.16e-05	0.000583165	ACTGAGAA
AGAACATGGAGATCA	145.703	5.43281	0.959735	5.66074	1.51e-08	1.71e-06	GGAGATCA
AGAACATCGCGCCTA	110.266	5.41683	1.36144	3.97875	6.93e-05	0.00251399	CGCGCCTA
AGAACATGGTAATAA	147.578	5.40296	1.31641	4.1043	4.06e-05	0.00162802	GGTAATAA
AGAACATAACGCCCT	115.612	5.37162	1.3384	4.01345	5.98e-05	0.00224501	AACGCCCT
AGAACATGCCGCCCC	151.498	5.3658	1.43764	3.73236	0.000189694	0.00563518	GCCGCCCC
AGAACATTAAGTGCA	116.794	5.33915	1.24534	4.28728	1.81e-05	0.00084261	TAAGTGCA
AGAACATGAGGATCT	100.752	5.32984	1.34169	3.97247	7.11e-05	0.00257063	GAGGATCT
AGAACATTAAGTGAC	139.16	5.32196	1.09603	4.85567	1.2e-06	8.22e-05	TAAGTGAC
AGAACATCATGATCA	417.762	5.29699	0.785672	6.74199	1.56e-11	3.24e-09	CATGATCA
AGAACATACCGATCC	259.621	5.29466	1.01414	5.22086	1.78e-07	1.54e-05	ACCGATCC
AGAACATGCGGTCTT	125.035	5.28587	1.22291	4.32236	1.54e-05	0.000738642	GCGGTCTT
AGAACATCGTGTGCA	207.065	5.27014	0.91189	5.77936	7.5e-09	9.13e-07	CGTGTGCA
AGAACATTGAGTGCC	127.198	5.26903	0.869738	6.05819	1.38e-09	1.98e-07	TGAGTGCC
AGAACATAATGTGCC	118.419	5.25238	1.20062	4.37471	1.22e-05	0.000603859	AATGTGCC
AGAACATGCAGATAT	115.197	5.24768	1.32	3.9755	7.02e-05	0.00254412	GCAGATAT
AGAACATTAGGACTC	109.643	5.23504	1.33296	3.92739	8.59e-05	0.0029995	TAGGACTC
AGAACATAATAAGTA	213.132	5.20605	1.01857	5.11115	3.2e-07	2.59e-05	AATAAGTA
AGAACATAAGGTCCT	137.519	5.16014	1.163	4.4369	9.13e-06	0.000473871	AAGGTCCT
AGAACATGGACAGGA	103.441	5.12912	1.2572	4.07979	4.51e-05	0.00177487	GGACAGGA
AGAACATCATGAGAG	112.666	5.11893	1.16917	4.37826	1.2e-05	0.000597504	CATGAGAG
AGAACATGACGTCCG	244.591	5.09563	0.995786	5.11719	3.1e-07	2.51e-05	GACGTCCG
AGAACATCGAGATCT	400.048	5.07293	0.753198	6.73518	1.64e-11	3.38e-09	CGAGATCT
AGAACATAGGGTGCT	220.905	5.06656	1.0262	4.93718	7.93e-07	5.75e-05	AGGGTGCT
AGAACATTCAATTCC	132.34	5.04193	1.29487	3.89378	9.87e-05	0.00335795	TCAATTCC
AGAACATGGTGCCCT	104.449	5.02029	1.34184	3.74134	0.000183041	0.00548783	GGTGCCCT
AGAACATGATGTGCC	122.52	5.01608	1.38054	3.63343	0.00027968	0.00754413	GATGTGCC
AGAACATACTGTCCC	222.287	5.00369	0.964453	5.18811	2.12e-07	1.81e-05	ACTGTCCC
AGAACATTCCATTCT	649.624	4.98254	1.37455	3.62485	0.000289132	0.00773472	TCCATTCT
AGAACATGTCCTTAA	113.285	4.96279	1.28826	3.85231	0.000117009	0.00384916	GTCCTTAA
AGAACATACAGCCTT	156.502	4.95628	1.29439	3.82905	0.000128639	0.00413027	ACAGCCTT
AGAACATCGCGATCT	455.057	4.94652	1.32155	3.74298	0.000181853	0.00546394	CGCGATCT
AGAACATAGGGAACC	133.013	4.91747	1.3211	3.72225	0.000197455	0.00579033	AGGGAACC
AGAACATAGAGTCCT	430.957	4.84781	0.651167	7.44479	9.71e-14	3.4e-11	AGAGTCCT
AGAACATGCCGTATG	105.399	4.83679	1.05445	4.58702	4.5e-06	0.000261452	GCCGTATG
AGAACATGCCGTGCC	388.789	4.82332	0.76065	6.34105	2.28e-10	3.86e-08	GCCGTGCC
AGAACATGACGATCC	124.436	4.79336	1.0307	4.65059	3.31e-06	0.000199831	GACGATCC
AGAACATTATGTAGC	250.797	4.7881	1.0859	4.40933	1.04e-05	0.000526415	TATGTAGC
AGAACATATCGTCCT	118.745	4.78115	0.99812	4.79016	1.67e-06	0.000110708	ATCGTCCT
AGAACATCCAGACCG	119.683	4.77379	1.17542	4.06136	4.88e-05	0.00189912	CCAGACCG
AGAACATGGGGCTAC	135.697	4.76571	1.28226	3.71666	0.000201877	0.00590033	GGGGCTAC
AGAACATAACGGGCT	122.429	4.72728	1.27963	3.69424	0.000220542	0.00627606	AACGGGCT
AGAACATCGCCTACC	120.41	4.67098	1.2602	3.70653	0.00021012	0.00607779	CGCCTACC
AGAACATTACGTGAC	325.394	4.649	0.785108	5.92148	3.19e-09	4.24e-07	TACGTGAC
AGAACATGAATAAAT	166.88	4.63086	1.25216	3.6983	0.000217051	0.00621983	GAATAAAT
AGAACATCAAGTGCC	205.155	4.57263	0.895214	5.10786	3.26e-07	2.63e-05	CAAGTGCC
AGAACATTCCGATCT	435.049	4.53573	0.739289	6.13526	8.5e-10	1.27e-07	TCCGATCT
AGAACATGTAGATCC	158.145	4.51165	0.86246	5.23114	1.68e-07	1.47e-05	GTAGATCC
AGAACATACGGATCT	142.355	4.5087	0.957001	4.71128	2.46e-06	0.000154531	ACGGATCT
AGAACATCTTGTGCA	298.484	4.49917	0.830584	5.41687	6.07e-08	5.83e-06	CTTGTGCA
AGAACATCTAAGTAC	234.33	4.47445	1.21162	3.69295	0.000221665	0.0062935	CTAAGTAC
AGAACATTGTGGCCT	315.786	4.47118	0.740856	6.03516	1.59e-09	2.26e-07	TGTGGCCT
AGAACATAGTGTAGC	151.519	4.44405	1.21896	3.64578	0.000266582	0.00728012	AGTGTAGC
AGAACATGACGTCCT	170.036	4.43705	0.996731	4.4516	8.52e-06	0.000447092	GACGTCCT
AGAACATAGTGTACT	172.351	4.4324	0.967947	4.57918	4.67e-06	0.000270181	AGTGTACT
AGAACATACGGTACT	274.833	4.40951	0.864809	5.09883	3.42e-07	2.75e-05	ACGGTACT
AGAACATTTCGTCCG	344.777	4.40425	0.679058	6.48583	8.82e-11	1.61e-08	TTCGTCCG
AGAACATCTTGTCCA	165.235	4.39328	0.864974	5.07909	3.79e-07	3.02e-05	CTTGTCCA
AGAACATACGGTACC	172.117	4.38706	1.18868	3.69071	0.000223628	0.00634336	ACGGTACC
AGAACATTAAGAACC	154.02	4.38293	1.17354	3.7348	0.000187867	0.00560093	TAAGAACC
AGAACATTCAGTCCG	134.721	4.37981	1.13492	3.85912	0.000113795	0.00376758	TCAGTCCG
AGAACATAGTGCCCT	203.748	4.35257	0.800286	5.43877	5.36e-08	5.22e-06	AGTGCCCT
AGAACATTACGAACT	177.171	4.32334	1.21595	3.55552	0.000377233	0.00947035	TACGAACT
AGAACATATTGTCAA	154.92	4.30947	0.710822	6.06266	1.34e-09	1.93e-07	ATTGTCAA
AGAACATCGAGGTCT	104.642	4.30826	1.12592	3.82643	0.000130015	0.00416791	CGAGGTCT
AGAACATACTGATCC	289.412	4.29754	0.74094	5.80012	6.63e-09	8.21e-07	ACTGATCC
AGAACATGATGTGCT	268.314	4.29361	0.733385	5.85451	4.78e-09	6.13e-07	GATGTGCT
AGAACATACTGTAAC	226.188	4.29232	0.957214	4.48418	7.32e-06	0.000393318	ACTGTAAC
AGAACATCATGTATA	107.144	4.28011	1.14543	3.73669	0.000186462	0.00556964	CATGTATA
AGAACATGAAGATAG	197.31	4.25825	1.04758	4.06482	4.81e-05	0.0018759	GAAGATAG
AGAACATCCTGTACG	165.606	4.25145	0.874079	4.86392	1.15e-06	7.97e-05	CCTGTACG
AGAACATAACAATCC	207.955	4.23669	1.0683	3.96582	7.31e-05	0.00263412	AACAATCC
AGAACATTCTGTGCA	447.949	4.22105	0.736672	5.7299	1e-08	1.19e-06	TCTGTGCA
AGAACATACTGCTAT	180.466	4.21353	1.05288	4.0019	6.28e-05	0.00233249	ACTGCTAT
AGAACATCACGTCCG	272.919	4.18229	0.990659	4.22173	2.42e-05	0.00107486	CACGTCCG
AGAACATTATGTACT	108.356	4.18198	1.05918	3.94834	7.87e-05	0.00279808	TATGTACT
AGAACATAGTATACC	277.767	4.16995	0.967755	4.3089	1.64e-05	0.000776023	AGTATACC
AGAACATCGAGTTCG	369.068	4.15942	0.767448	5.4198	5.97e-08	5.75e-06	CGAGTTCG
AGAACATACTGTACA	168.705	4.15733	0.891933	4.66104	3.15e-06	0.000190695	ACTGTACA
AGAACATGTTGGGAT	220.071	4.14906	0.871234	4.76227	1.91e-06	0.000123696	GTTGGGAT
AGAACATACGGTCCC	194.21	4.14471	1.09558	3.78312	0.000154872	0.00482414	ACGGTCCC
AGAACATAGGGTACC	249.488	4.13291	0.91024	4.54046	5.61e-06	0.00031467	AGGGTACC
AGAACATGAAGTTAT	221.829	4.1249	0.935151	4.41094	1.03e-05	0.000524272	GAAGTTAT
AGAACATGCTGTCCA	313.303	4.10431	0.872391	4.70467	2.54e-06	0.000158813	GCTGTCCA
AGAACATCGTGGCCC	174.346	4.09992	0.783203	5.23481	1.65e-07	1.44e-05	CGTGGCCC
AGAACATTGCGTTCC	213.671	4.09573	0.860098	4.76193	1.92e-06	0.000123777	TGCGTTCC
AGAACATTATCTTCA	181.157	4.09266	1.04633	3.91145	9.17e-05	0.00316946	TATCTTCA
AGAACATTACATCCC	166.37	4.09094	1.06565	3.83893	0.000123573	0.0039989	TACATCCC
AGAACATTATGGTCT	137.982	4.07311	0.750832	5.4248	5.8e-08	5.63e-06	TATGGTCT
AGAACATGTTCTTCC	138.861	4.06636	1.07293	3.78997	0.000150667	0.00470746	GTTCTTCC
AGAACATTACCTCCG	161.18	4.04387	0.917484	4.40757	1.05e-05	0.000529472	TACCTCCG
AGAACATTTCGCTCC	159.506	4.03753	1.02693	3.93166	8.44e-05	0.00295341	TTCGCTCC
AGAACATACTGGTCA	225.813	4.03582	1.09715	3.67846	0.000234646	0.00659815	ACTGGTCA
AGAACATCAGGGACT	125.244	4.03378	1.12514	3.58513	0.000336915	0.00864137	CAGGGACT
AGAACATTACGTCTC	144.096	4.01928	1.05611	3.80573	0.000141387	0.00447194	TACGTCTC
AGAACATACTGTTCT	250.265	4.01912	0.99561	4.03685	5.42e-05	0.00206893	ACTGTTCT
AGAACATACAGTTCC	151.505	4.01659	1.01407	3.96087	7.47e-05	0.00267677	ACAGTTCC
AGAACATCGTATACC	136.306	4.01498	0.936918	4.2853	1.82e-05	0.000847516	CGTATACC
AGAACATCTAGTCCC	192.194	4.00076	1.07571	3.71919	0.000199862	0.00584699	CTAGTCCC
AGAACATTTTGCGCT	211.295	3.99971	1.09655	3.64753	0.000264775	0.00724039	TTTGCGCT
AGAACATGATGTGCG	197.47	3.99727	0.776004	5.15109	2.59e-07	2.15e-05	GATGTGCG
AGAACATACAGTACG	347.175	3.97702	0.604956	6.57406	4.9e-11	9.19e-09	ACAGTACG
AGAACATTCCGATCA	320.907	3.96225	0.46088	8.59714	8.17e-18	7.63e-15	TCCGATCA
AGAACATACTGTGCG	188.875	3.96216	0.972996	4.07212	4.66e-05	0.00182387	ACTGTGCG
AGAACATCGCGTTCT	206.848	3.95056	0.852657	4.63324	3.6e-06	0.000215652	CGCGTTCT
AGAACATTCAGTCTT	362.332	3.93567	0.852607	4.61605	3.91e-06	0.000231371	TCAGTCTT
AGAACATCTTGACAC	182.165	3.92821	1.00736	3.89952	9.64e-05	0.00329384	CTTGACAC
AGAACATCACGTTCG	186.829	3.91702	1.1068	3.53906	0.000401558	0.00996322	CACGTTCG
AGAACATTCAGTCCT	119.597	3.91356	1.08901	3.59369	0.000326025	0.00842521	TCAGTCCT
AGAACATCCCGAACC	268.318	3.9094	0.950124	4.11462	3.88e-05	0.00157124	CCCGAACC
AGAACATATGGTGCC	191.082	3.89467	0.960206	4.05607	4.99e-05	0.00193406	ATGGTGCC
AGAACATATTGAACT	237.101	3.87603	0.816983	4.74432	2.09e-06	0.000133923	ATTGAACT
AGAACATCGGGTAGA	174.478	3.87534	0.962616	4.02584	5.68e-05	0.00215149	CGGGTAGA
AGAACATCGCATTCC	210.027	3.8625	1.08204	3.56963	0.00035748	0.00903708	CGCATTCC
AGAACATTGTGTCCC	305	3.84354	1.0715	3.58707	0.000334409	0.00858782	TGTGTCCC
AGAACATTCTGTCAT	186.45	3.83974	0.972252	3.94933	7.84e-05	0.00278968	TCTGTCAT
AGAACATTTCCTTCC	144.035	3.83109	0.939411	4.07818	4.54e-05	0.00178375	TTCCTTCC
AGAACATGATGTACT	144.883	3.82152	0.964161	3.96357	7.38e-05	0.00265597	GATGTACT
AGAACATCTAGTACT	394.043	3.81711	0.452142	8.44228	3.11e-17	2.55e-14	CTAGTACT
AGAACATCTAGTGCT	220.853	3.8163	0.951917	4.00907	6.1e-05	0.00227513	CTAGTGCT
AGAACATACAGTGCC	187.914	3.80728	1.03764	3.66915	0.000243354	0.0067903	ACAGTGCC
AGAACATTTAGTACC	140.017	3.80284	1.07278	3.54484	0.000392859	0.00978683	TTAGTACC
AGAACATCTTGTCCG	128.858	3.80028	0.766445	4.95833	7.11e-07	5.21e-05	CTTGTCCG
AGAACATGAAGTCTT	213.235	3.79941	0.850705	4.46619	7.96e-06	0.000421613	GAAGTCTT
AGAACATTCCGTGTC	350.197	3.78141	0.881738	4.28858	1.8e-05	0.000838899	TCCGTGTC
AGAACATTCCGCTAC	129.064	3.78128	0.915385	4.13081	3.61e-05	0.00148606	TCCGCTAC
AGAACATCCTGTATC	204.157	3.77955	0.532879	7.0927	1.32e-12	3.35e-10	CCTGTATC
AGAACATTACGTGCT	335.42	3.77745	0.853084	4.428	9.51e-06	0.000490551	TACGTGCT
AGAACATTTGGATCC	185.989	3.76814	0.866477	4.34881	1.37e-05	0.000667935	TTGGATCC
AGAACATATCGATCG	263.008	3.76469	0.968824	3.88584	0.000101977	0.00344295	ATCGATCG
AGAACATACTGTAAG	225.35	3.76211	0.936929	4.01537	5.94e-05	0.00222872	ACTGTAAG
AGAACATCACGTTTT	161.712	3.76163	0.933765	4.02845	5.61e-05	0.00213166	CACGTTTT
AGAACATACCGTGAC	164.395	3.76156	0.950737	3.95646	7.61e-05	0.00272282	ACCGTGAC
AGAACATGAGGTAAC	136.212	3.75902	0.789734	4.75986	1.94e-06	0.000124923	GAGGTAAC
AGAACATCTTGAACT	227.381	3.75727	0.914144	4.11016	3.95e-05	0.00159457	CTTGAACT
AGAACATCCCGTTCG	258.951	3.74495	0.802194	4.66838	3.04e-06	0.0001852	CCCGTTCG
AGAACATCGTGTAGA	205.425	3.7308	0.948752	3.93232	8.41e-05	0.00294822	CGTGTAGA
AGAACATTCCGAAAC	166.401	3.73072	0.946286	3.94249	8.06e-05	0.00285077	TCCGAAAC
AGAACATGCAGATCG	236.803	3.72663	0.727484	5.12263	3.01e-07	2.46e-05	GCAGATCG
AGAACATACTCAGCA	114.434	3.72404	0.99415	3.74596	0.000179708	0.00540852	ACTCAGCA
AGAACATTATGTCAA	211.992	3.72083	1.00854	3.68932	0.000224853	0.00637225	TATGTCAA
AGAACATGCTGTCTC	443.203	3.71996	0.385378	9.65277	4.78e-22	9.21e-19	GCTGTCTC
AGAACATTATGTAGT	104.854	3.7141	1.04645	3.54923	0.000386365	0.00964848	TATGTAGT
AGAACATTCAGGACT	219.688	3.71317	0.965244	3.84687	0.000119638	0.00390226	TCAGGACT
AGAACATAATGTGCT	114.453	3.70289	0.82033	4.5139	6.36e-06	0.000350575	AATGTGCT
AGAACATTCCCATTC	117.214	3.68987	0.963625	3.82916	0.000128584	0.00413027	TCCCATTC
AGAACATACAGTACA	223.524	3.67359	0.852469	4.30936	1.64e-05	0.000775607	ACAGTACA
AGAACATTGCGGACC	277.27	3.667	0.788918	4.64813	3.35e-06	0.000201832	TGCGGACC
AGAACATGTACAGGA	311.857	3.66591	0.486811	7.53045	5.06e-14	1.89e-11	GTACAGGA
AGAACATTCTGATCA	226.016	3.65089	0.629188	5.80255	6.53e-09	8.11e-07	TCTGATCA
AGAACATCCAGTGCT	191.423	3.65085	0.841353	4.33926	1.43e-05	0.000691047	CCAGTGCT
AGAACATGCCCTTCT	222.571	3.65074	0.867848	4.20666	2.59e-05	0.0011376	GCCCTTCT
AGAACATCTCGATCA	205.494	3.64984	0.937112	3.89478	9.83e-05	0.00334596	CTCGATCA
AGAACATGATGTCTC	266.814	3.64929	1.02495	3.56045	0.000370222	0.00932093	GATGTCTC
AGAACATTCTATTCC	321.689	3.63819	0.687535	5.29164	1.21e-07	1.09e-05	TCTATTCC
AGAACATGCCGTTCC	420.781	3.63673	0.3817	9.52774	1.61e-21	2.83e-18	GCCGTTCC
AGAACATTATGTGCC	199.033	3.63362	0.965655	3.76286	0.000167983	0.00513385	TATGTGCC
AGAACATTGAGTTCA	198.027	3.6297	0.956491	3.79481	0.000147756	0.00462823	TGAGTTCA
AGAACATAAACACTC	144.903	3.62526	0.909836	3.98452	6.76e-05	0.00246822	AAACACTC
AGAACATCGCGATCG	302.631	3.62414	0.891844	4.06365	4.83e-05	0.001883	CGCGATCG
AGAACATTACGATCA	173.083	3.62129	1.00508	3.60298	0.00031459	0.00824036	TACGATCA
AGAACATCGAGTGCG	261.708	3.60019	0.804994	4.47232	7.74e-06	0.000410761	CGAGTGCG
AGAACATTCCGTGAC	189.814	3.59133	0.798849	4.49562	6.94e-06	0.000376697	TCCGTGAC
AGAACATGATGTCAA	152.37	3.58188	0.979353	3.65739	0.000254794	0.00701104	GATGTCAA
AGAACATAACATTCT	222.254	3.57894	1.00049	3.57718	0.000347324	0.00884571	AACATTCT
AGAACATAACGTAAT	215.253	3.57441	0.864949	4.1325	3.59e-05	0.0014781	AACGTAAT
AGAACATCGTGCACC	484.499	3.5691	0.456352	7.82095	5.24e-15	2.54e-12	CGTGCACC
AGAACATCCTGTCTT	1243.29	3.56773	0.340246	10.4857	1e-25	3.64e-22	CCTGTCTT
AGAACATTTTGTCTG	433.716	3.56717	0.606494	5.88163	4.06e-09	5.29e-07	TTTGTCTG
AGAACATAATGTTCC	295.029	3.56098	0.972419	3.66198	0.000250271	0.0069237	AATGTTCC
AGAACATAACGTCCC	383.274	3.56042	0.452753	7.86394	3.72e-15	1.89e-12	AACGTCCC
AGAACATACTGTCTA	234.403	3.5518	1.00303	3.54107	0.000398506	0.00990346	ACTGTCTA
AGAACATCACGTATT	280.999	3.55095	0.363455	9.76996	1.52e-22	3.22e-19	CACGTATT
AGAACATTTAGTCCT	131.309	3.54549	0.994227	3.56608	0.000362365	0.00914556	TTAGTCCT
AGAACATTAGTCTTG	120.261	3.53959	0.845994	4.18394	2.86e-05	0.00122949	TAGTCTTG
AGAACATTGTGTCCG	195.595	3.53347	0.81378	4.34205	1.41e-05	0.000683955	TGTGTCCG
AGAACATGAAGATCG	464.294	3.5257	0.380049	9.27697	1.74e-20	2.33e-17	GAAGATCG
AGAACATTGTGCTCT	406.723	3.51606	0.472997	7.43359	1.06e-13	3.64e-11	TGTGCTCT
AGAACATTGTGCTTT	277.525	3.50818	0.937497	3.74207	0.00018251	0.00547992	TGTGCTTT
AGAACATTCCATTCG	254.823	3.4949	0.796838	4.38596	1.15e-05	0.000579091	TCCATTCG
AGAACATTAAGATCT	190.625	3.47595	0.676655	5.13696	2.79e-07	2.29e-05	TAAGATCT
AGAACATGACGTTAC	208.779	3.47262	0.88187	3.93779	8.22e-05	0.00289883	GACGTTAC
AGAACATGCCGTTGT	237.896	3.46523	0.875858	3.95638	7.61e-05	0.00272282	GCCGTTGT
AGAACATACCATCCA	263.559	3.44811	0.948613	3.6349	0.000278093	0.0075211	ACCATCCA
AGAACATTCAGTTTT	453.237	3.4475	0.719516	4.79142	1.66e-06	0.000110132	TCAGTTTT
AGAACATATCGTACG	481.383	3.44002	0.504104	6.82404	8.85e-12	1.96e-09	ATCGTACG
AGAACATCGTGGTCC	602.927	3.43062	0.46141	7.43509	1.04e-13	3.62e-11	CGTGGTCC
AGAACATATTGTACG	254.97	3.43038	0.513942	6.67466	2.48e-11	4.95e-09	ATTGTACG
AGAACATAGAGTGCA	187.213	3.42891	0.943409	3.63459	0.000278419	0.00752331	AGAGTGCA
AGAACATTATGCAAT	226.986	3.39523	0.896813	3.78588	0.000153166	0.00477583	TATGCAAT
AGAACATTAAGTACT	310.101	3.37943	0.877467	3.85134	0.000117473	0.0038603	TAAGTACT
AGAACATTCTGTTCT	278.315	3.36125	0.853839	3.93663	8.26e-05	0.0029078	TCTGTTCT
AGAACATGCAGGTCC	117.11	3.35223	0.895972	3.74144	0.000182966	0.00548783	GCAGGTCC
AGAACATAATGTGCG	305.116	3.34248	0.50011	6.68349	2.33e-11	4.73e-09	AATGTGCG
AGAACATAGTGTAAG	218.957	3.33641	0.719046	4.64005	3.48e-06	0.000209065	AGTGTAAG
AGAACATAGTGTTAG	336.138	3.33295	0.821294	4.05817	4.95e-05	0.00191918	AGTGTTAG
AGAACATCACATTCA	117.618	3.32945	0.938559	3.54741	0.00038904	0.00971132	CACATTCA
AGAACATTCAGTTCT	996.922	3.31663	0.372601	8.90127	5.52e-19	5.86e-16	TCAGTTCT
AGAACATGGAGTATC	297.428	3.29919	0.355372	9.28375	1.64e-20	2.25e-17	GGAGTATC
AGAACATTTTTTATC	114.718	3.29598	0.884276	3.72732	0.000193525	0.00571863	TTTTTATC
AGAACATCCTGTGCT	462.002	3.29499	0.60313	5.46315	4.68e-08	4.61e-06	CCTGTGCT
AGAACATACCGTATC	505.202	3.29041	0.454234	7.24388	4.36e-13	1.25e-10	ACCGTATC
AGAACATCCAGTTCC	198.32	3.28271	0.72966	4.49896	6.83e-06	0.000371484	CCAGTTCC
AGAACATGTACATTC	252.213	3.28114	0.895624	3.66352	0.000248768	0.00690069	GTACATTC
AGAACATAGCGTTAT	263.343	3.272	0.557159	5.87266	4.29e-09	5.51e-07	AGCGTTAT
AGAACATGAGGTACT	553.176	3.26391	0.597391	5.46361	4.67e-08	4.6e-06	GAGGTACT
AGAACATTTTGTGCC	232.416	3.2627	0.87795	3.71627	0.000202186	0.00590376	TTTGTGCC
AGAACATGCTGCACC	358.203	3.25365	0.765228	4.25188	2.12e-05	0.000957074	GCTGCACC
AGAACATTACGTTCG	403.664	3.25211	0.32151	10.1151	4.73e-24	1.28e-20	TACGTTCG
AGAACATATCGTACA	285.681	3.24517	0.614625	5.27992	1.29e-07	1.15e-05	ATCGTACA
AGAACATGCTGTACG	2596.38	3.24296	0.291635	11.1199	1e-28	7.73e-25	GCTGTACG
AGAACATGTCGTTCT	1112.45	3.24175	0.354115	9.15453	5.46e-20	6.47e-17	GTCGTTCT
AGAACATAGGGTACG	313.337	3.24146	0.628683	5.15595	2.52e-07	2.1e-05	AGGGTACG
AGAACATCTTATCCC	263.231	3.23676	0.888916	3.64124	0.000271324	0.00738343	CTTATCCC
AGAACATACGGTCCT	361.287	3.2336	0.440832	7.33522	2.21e-13	6.88e-11	ACGGTCCT
AGAACATGCAGTTCT	954.227	3.23102	0.28108	11.495	1.4e-30	1.43e-26	GCAGTTCT
AGAACATTCTGTAGT	317.77	3.22638	0.479944	6.72241	1.79e-11	3.68e-09	TCTGTAGT
AGAACATATCGTTTC	469.391	3.22388	0.324134	9.94616	2.62e-23	6.21e-20	ATCGTTTC
AGAACATTCTGTATC	593.016	3.22297	0.433835	7.42902	1.09e-13	3.7e-11	TCTGTATC
AGAACATTCCGTTCG	435.63	3.21751	0.503853	6.38582	1.7e-10	2.99e-08	TCCGTTCG
AGAACATTCTGTGCG	367.095	3.21087	0.352859	9.09959	9.07e-20	1.02e-16	TCTGTGCG
AGAACATCTAGTACC	308.455	3.18945	0.463082	6.88745	5.68e-12	1.29e-09	CTAGTACC
AGAACATAGTGTTCT	557.242	3.18737	0.530334	6.01012	1.85e-09	2.6e-07	AGTGTTCT
AGAACATATTGCCCT	319.806	3.17189	0.603144	5.25894	1.45e-07	1.28e-05	ATTGCCCT
AGAACATAGCGTTCG	247.6	3.15792	0.3896	8.10556	5.25e-16	3.25e-13	AGCGTTCG
AGAACATCCTGTCTA	218.187	3.15709	0.856706	3.68515	0.000228572	0.00645684	CCTGTCTA
AGAACATTCCGCACT	431.421	3.15535	0.47706	6.61416	3.74e-11	7.19e-09	TCCGCACT
AGAACATCTTGTCCC	421.84	3.153	0.47709	6.6088	3.87e-11	7.39e-09	CTTGTCCC
AGAACATGGCGTGCT	173.26	3.15251	0.847088	3.72159	0.000197976	0.00580243	GGCGTGCT
AGAACATGTCGTTAC	288.68	3.1523	0.739076	4.26519	2e-05	0.000913799	GTCGTTAC
AGAACATCTTGATTG	211.712	3.14434	0.717025	4.38526	1.16e-05	0.000580475	CTTGATTG
AGAACATTTCATTCT	856.135	3.13569	0.464687	6.74796	1.5e-11	3.14e-09	TTCATTCT
AGAACATTGCGTCCA	271.63	3.13342	0.457202	6.85348	7.21e-12	1.61e-09	TGCGTCCA
AGAACATCGTGTCTA	183.045	3.13169	0.803617	3.89699	9.74e-05	0.00332288	CGTGTCTA
AGAACATATTGTGCC	455.31	3.12487	0.40841	7.65131	1.99e-14	8.33e-12	ATTGTGCC
AGAACATCGTGAGCT	516.858	3.11932	0.293611	10.624	2.31e-26	9.46e-23	CGTGAGCT
AGAACATTACGATCT	465.532	3.11334	0.396286	7.85629	3.96e-15	1.98e-12	TACGATCT
AGAACATCGTGTCTC	342.935	3.1045	0.413658	7.50501	6.14e-14	2.21e-11	CGTGTCTC
AGAACATGGCGTTCT	166.968	3.10421	0.754386	4.11489	3.87e-05	0.00157063	GGCGTTCT
AGAACATTTTGCCCT	223.024	3.09275	0.443328	6.9762	3.03e-12	7.18e-10	TTTGCCCT
AGAACATTTCGTGCT	1454.25	3.08039	0.26118	11.7941	4.19e-32	6.74e-28	TTCGTGCT
AGAACATTTTCTTCA	189.156	3.07962	0.654797	4.70318	2.56e-06	0.000159333	TTTCTTCA
AGAACATCAAGTTCC	250.841	3.07581	0.550395	5.58836	2.29e-08	2.47e-06	CAAGTTCC
AGAACATCCTGTCCC	292.856	3.07101	0.511478	6.00418	1.92e-09	2.68e-07	CCTGTCCC
AGAACATTAGGATCT	376.423	3.06975	0.321651	9.54371	1.38e-21	2.5e-18	TAGGATCT
AGAACATACCGTGCG	332.881	3.06572	0.531058	5.77285	7.79e-09	9.43e-07	ACCGTGCG
AGAACATAAAGTTCA	231.319	3.06566	0.58095	5.27698	1.31e-07	1.16e-05	AAAGTTCA
AGAACATCCTGCACC	201.639	3.06197	0.792289	3.86472	0.000111217	0.00369565	CCTGCACC
AGAACATAGTGTTCG	937.607	3.06138	0.396881	7.71358	1.22e-14	5.54e-12	AGTGTTCG
AGAACATGCTGTTCG	334.601	3.05871	0.426586	7.1702	7.49e-13	2.03e-10	GCTGTTCG
AGAACATTTCGTACG	311.789	3.05447	0.50617	6.03447	1.59e-09	2.27e-07	TTCGTACG
AGAACATGACGTTCA	310.044	3.05117	0.548269	5.5651	2.62e-08	2.77e-06	GACGTTCA
AGAACATTGAGTTTC	419.017	3.04095	0.539289	5.63881	1.71e-08	1.9e-06	TGAGTTTC
AGAACATGACGTTCG	479.902	3.04062	0.380865	7.98345	1.42e-15	7.69e-13	GACGTTCG
AGAACATAAGATCCC	532.036	3.03921	0.478899	6.34624	2.21e-10	3.74e-08	AAGATCCC
AGAACATGGAGTCCT	633.13	3.03782	0.370093	8.20826	2.24e-16	1.47e-13	GGAGTCCT
AGAACATGGCGATCC	699.197	3.03781	0.424976	7.1482	8.79e-13	2.33e-10	GGCGATCC
AGAACATATGGATCT	244.838	3.03758	0.849446	3.57595	0.000348953	0.00887252	ATGGATCT
AGAACATTACGTTCT	848.746	3.03513	0.409332	7.41485	1.22e-13	4.05e-11	TACGTTCT
AGAACATCACGACCT	178.143	3.03337	0.604333	5.01937	5.18e-07	3.94e-05	CACGACCT
AGAACATATCGTACT	429.758	3.03208	0.428784	7.07133	1.53e-12	3.87e-10	ATCGTACT
AGAACATGATGTGAT	404.561	3.02898	0.836992	3.61889	0.000295871	0.00786375	GATGTGAT
AGAACATTGTGTTAC	675.961	3.02626	0.568813	5.3203	1.04e-07	9.45e-06	TGTGTTAC
AGAACATTGCGTCCT	977.042	3.02294	0.330678	9.14163	6.15e-20	7.15e-17	TGCGTCCT
AGAACATGATGTTAG	159.336	3.02087	0.812948	3.71594	0.000202447	0.00590859	GATGTTAG
AGAACATTCCGTCTT	942.278	3.01989	0.300157	10.061	8.21e-24	2.11e-20	TCCGTCTT
AGAACATGATGTTCG	410.779	3.01436	0.487021	6.18937	6.04e-10	9.42e-08	GATGTTCG
AGAACATTTTCTTCC	640.547	3.00407	0.444252	6.7621	1.36e-11	2.88e-09	TTTCTTCC
AGAACATAGTGATCT	502.477	2.99539	0.485794	6.16597	7.01e-10	1.08e-07	AGTGATCT
AGAACATTACATTCT	712.616	2.99082	0.37632	7.94755	1.9e-15	1e-12	TACATTCT
AGAACATTTCGTACA	279.467	2.97825	0.543747	5.47727	4.32e-08	4.28e-06	TTCGTACA
AGAACATTTCGATCG	691.374	2.96495	0.444026	6.67742	2.43e-11	4.89e-09	TTCGATCG
AGAACATCGCGTGCT	330.051	2.96229	0.555389	5.33372	9.62e-08	8.8e-06	CGCGTGCT
AGAACATGCTGTCCT	943.638	2.96129	0.420201	7.04732	1.82e-12	4.49e-10	GCTGTCCT
AGAACATTCAGATCT	383.549	2.95788	0.519236	5.6966	1.22e-08	1.42e-06	TCAGATCT
AGAACATACAGTTCT	910.811	2.95589	0.232852	12.6943	6.36e-37	3.92e-32	ACAGTTCT
AGAACATACAGTTCG	728.83	2.95062	0.269787	10.9369	7.68e-28	5.25e-24	ACAGTTCG
AGAACATCCTGTCCA	274.523	2.94524	0.498995	5.90234	3.58e-09	4.74e-07	CCTGTCCA
AGAACATTCTGTGAC	531.36	2.92455	0.312489	9.3589	8.06e-21	1.21e-17	TCTGTGAC
AGAACATTTTGTCTC	521.103	2.91779	0.352902	8.26801	1.36e-16	9.22e-14	TTTGTCTC
AGAACATTCCGTTAC	509.375	2.91429	0.299946	9.71606	2.58e-22	5.12e-19	TCCGTTAC
AGAACATCCTGTACC	259.691	2.9084	0.493587	5.89237	3.81e-09	5.02e-07	CCTGTACC
AGAACATGTTGCACC	245.662	2.90653	0.405729	7.16373	7.85e-13	2.11e-10	GTTGCACC
AGAACATATCGTTCC	501.267	2.8989	0.500866	5.78777	7.13e-09	8.75e-07	ATCGTTCC
AGAACATTGCGTTCG	886.702	2.89662	0.396224	7.31056	2.66e-13	8.11e-11	TGCGTTCG
AGAACATTTCGTACC	348.507	2.88956	0.67085	4.30731	1.65e-05	0.000780993	TTCGTACC
AGAACATTCTATTCT	824.086	2.88434	0.493064	5.84983	4.92e-09	6.29e-07	TCTATTCT
AGAACATTATCTTCT	304.863	2.88349	0.521504	5.52918	3.22e-08	3.31e-06	TATCTTCT
AGAACATCGTGTTCA	473.435	2.88342	0.373074	7.72882	1.09e-14	4.95e-12	CGTGTTCA
AGAACATCGTGTGTT	498.703	2.88199	0.641513	4.49248	7.04e-06	0.00038095	CGTGTGTT
AGAACATAGTGTACG	877.281	2.88072	0.410124	7.02402	2.16e-12	5.27e-10	AGTGTACG
AGAACATCTTGGCCC	382.824	2.87964	0.387791	7.42575	1.12e-13	3.77e-11	CTTGGCCC
AGAACATATCGATCT	365.135	2.87957	0.405935	7.09367	1.31e-12	3.34e-10	ATCGATCT
AGAACATACTATTCC	311.839	2.87562	0.413614	6.95242	3.59e-12	8.34e-10	ACTATTCC
AGAACATTCCGTGCT	137.788	2.87168	0.771277	3.72328	0.00019665	0.00577497	TCCGTGCT
AGAACATCAAGATCA	267.651	2.86844	0.541346	5.29872	1.17e-07	1.05e-05	CAAGATCA
AGAACATACTGTACC	326.036	2.85974	0.499347	5.72695	1.02e-08	1.21e-06	ACTGTACC
AGAACATCTTGATCA	404.137	2.85844	0.480649	5.94705	2.73e-09	3.67e-07	CTTGATCA
AGAACATTACGTTAC	791.071	2.8489	0.36486	7.8082	5.8e-15	2.79e-12	TACGTTAC
AGAACATTTCGTTCG	507.132	2.84186	0.362587	7.83773	4.59e-15	2.28e-12	TTCGTTCG
AGAACATCACGTTCT	615.497	2.84119	0.454602	6.24984	4.11e-10	6.62e-08	CACGTTCT
AGAACATGATGTGTT	1091.13	2.83654	0.388452	7.30216	2.83e-13	8.55e-11	GATGTGTT
AGAACATGATCTTCT	1191.78	2.83219	0.391424	7.2356	4.63e-13	1.3e-10	GATCTTCT
AGAACATCCTGTTAC	732.788	2.83213	0.472314	5.99628	2.02e-09	2.8e-07	CCTGTTAC
AGAACATAAGGTACA	247.224	2.82944	0.66897	4.22955	2.34e-05	0.00104452	AAGGTACA
AGAACATTACGTTAT	251.616	2.82503	0.383263	7.37101	1.69e-13	5.46e-11	TACGTTAT
AGAACATTTCGTTAC	1024.88	2.82194	0.271146	10.4074	2.29e-25	7.85e-22	TTCGTTAC
AGAACATGCTGCCCC	245.968	2.82184	0.676799	4.16939	3.05e-05	0.00129357	GCTGCCCC
AGAACATGCTGATCG	426.231	2.82148	0.628519	4.48909	7.15e-06	0.000386737	GCTGATCG
AGAACATGGAGTTCA	621.74	2.81971	0.461583	6.10879	1e-09	1.49e-07	GGAGTTCA
AGAACATAATGTGTT	760.315	2.81727	0.332508	8.47278	2.4e-17	2.05e-14	AATGTGTT
AGAACATTGTATCCT	579.394	2.81295	0.392859	7.16021	8.06e-13	2.15e-10	TGTATCCT
AGAACATCACGTACT	174.008	2.81188	0.608925	4.61778	3.88e-06	0.000229738	CACGTACT
AGAACATCTTGTTAT	1704.35	2.80951	0.286898	9.79271	1.21e-22	2.76e-19	CTTGTTAT
AGAACATCATGTTCA	434.578	2.80751	0.34487	8.1408	3.93e-16	2.47e-13	CATGTTCA
AGAACATTATGTGTC	436.629	2.80507	0.373241	7.51545	5.67e-14	2.08e-11	TATGTGTC
AGAACATGATGTTAT	1205.14	2.80266	0.497237	5.63646	1.74e-08	1.92e-06	GATGTTAT
AGAACATCTAGTGCC	395.58	2.80163	0.383724	7.30116	2.85e-13	8.57e-11	CTAGTGCC
AGAACATCGGGTTAC	297.505	2.80123	0.370949	7.55153	4.3e-14	1.66e-11	CGGGTTAC
AGAACATTCAGTACG	723.497	2.80117	0.604063	4.63722	3.53e-06	0.000211748	TCAGTACG
AGAACATCGTGTAAC	563.277	2.79931	0.487349	5.74395	9.25e-09	1.11e-06	CGTGTAAC
AGAACATTGTGTTAT	2140.8	2.79819	0.260383	10.7464	6.16e-27	3.16e-23	TGTGTTAT
AGAACATACAGTCCC	608.62	2.79579	0.60793	4.59887	4.25e-06	0.000248186	ACAGTCCC
AGAACATGTACAGAA	585.457	2.79287	0.475528	5.8732	4.27e-09	5.51e-07	GTACAGAA
AGAACATTCTGATCG	980.797	2.78936	0.280312	9.95091	2.5e-23	6.16e-20	TCTGATCG
AGAACATCGAGTTCT	351.356	2.77822	0.472245	5.883	4.03e-09	5.26e-07	CGAGTTCT
AGAACATCATGTAAT	311.176	2.77473	0.535482	5.18173	2.2e-07	1.86e-05	CATGTAAT
AGAACATTCCGCTCT	593.966	2.77313	0.494615	5.60665	2.06e-08	2.25e-06	TCCGCTCT
AGAACATGAAGTTCT	480.232	2.77264	0.320098	8.66186	4.64e-18	4.4e-15	GAAGTTCT
AGAACATCTTGTCAA	278.095	2.76334	0.61319	4.50649	6.59e-06	0.000361742	CTTGTCAA
AGAACATAGTGTAAC	447.578	2.76058	0.324951	8.49538	1.97e-17	1.71e-14	AGTGTAAC
AGAACATCTGGTTCT	431.471	2.74826	0.422493	6.50488	7.78e-11	1.43e-08	CTGGTTCT
AGAACATGTACTTCT	632.335	2.73866	0.485507	5.64081	1.69e-08	1.88e-06	GTACTTCT
AGAACATAAAGATCC	268.7	2.73798	0.626539	4.37001	1.24e-05	0.00061553	AAAGATCC
AGAACATTGTGATCG	715.93	2.73664	0.376457	7.26946	3.61e-13	1.07e-10	TGTGATCG
AGAACATCCTGTCCT	226.443	2.73115	0.606483	4.50326	6.69e-06	0.000365654	CCTGTCCT
AGAACATTGCGAACC	208.223	2.73035	0.430749	6.3386	2.32e-10	3.91e-08	TGCGAACC
AGAACATGAAGTACG	394.225	2.7231	0.477762	5.6997	1.2e-08	1.4e-06	GAAGTACG
AGAACATATGAGTCA	429.909	2.72293	0.470063	5.79269	6.93e-09	8.51e-07	ATGAGTCA
AGAACATATTGTGCG	276.735	2.71971	0.375748	7.23814	4.55e-13	1.29e-10	ATTGTGCG
AGAACATCCAGTTTT	344.36	2.71949	0.478018	5.68909	1.28e-08	1.48e-06	CCAGTTTT
AGAACATTCTGTACG	220.641	2.71924	0.567376	4.79267	1.65e-06	0.000109606	TCTGTACG
AGAACATTTAGTTCC	834.279	2.71583	0.524363	5.17928	2.23e-07	1.88e-05	TTAGTTCC
AGAACATCGTGTTTC	620.067	2.71397	0.457365	5.93393	2.96e-09	3.95e-07	CGTGTTTC
AGAACATCTGGTACC	476.952	2.71178	0.524579	5.16945	2.35e-07	1.97e-05	CTGGTACC
AGAACATCGGGTTCT	769.451	2.70871	0.242231	11.1824	4.98e-29	4.38e-25	CGGGTTCT
AGAACATTTCGTCCT	915.761	2.70745	0.228916	11.8272	2.82e-32	6.74e-28	TTCGTCCT
AGAACATACGGTTCC	331.237	2.70676	0.437459	6.18746	6.11e-10	9.51e-08	ACGGTTCC
AGAACATACCGTACG	379.079	2.70488	0.335174	8.07008	7.03e-16	4.2e-13	ACCGTACG
AGAACATGCAGTCCT	433.232	2.70122	0.346458	7.79668	6.36e-15	3.03e-12	GCAGTCCT
AGAACATTGAGTCCA	473.202	2.70099	0.439623	6.14388	8.05e-10	1.22e-07	TGAGTCCA
AGAACATTTAGTACA	264.795	2.7004	0.476399	5.66835	1.44e-08	1.65e-06	TTAGTACA
AGAACATCTTGATTC	595.174	2.69924	0.625035	4.31854	1.57e-05	0.000749799	CTTGATTC
AGAACATAGTGTGCG	683.829	2.6987	0.494396	5.45858	4.8e-08	4.71e-06	AGTGTGCG
AGAACATGTTGATCT	654.826	2.69466	0.360813	7.46832	8.12e-14	2.86e-11	GTTGATCT
AGAACATAGTGTCAT	478.419	2.69086	0.394951	6.81316	9.55e-12	2.09e-09	AGTGTCAT
AGAACATACCGTTCG	922.965	2.69079	0.321174	8.37798	5.38e-17	4.14e-14	ACCGTTCG
AGAACATAGCATTCT	774.95	2.6824	0.354186	7.57343	3.64e-14	1.42e-11	AGCATTCT
AGAACATCATGTGCT	311.371	2.67792	0.57266	4.67629	2.92e-06	0.000179711	CATGTGCT
AGAACATGACATTCT	352.609	2.6746	0.586385	4.56117	5.09e-06	0.000290598	GACATTCT
AGAACATTGCGTGCT	739.124	2.67445	0.450485	5.93682	2.91e-09	3.89e-07	TGCGTGCT
AGAACATCAAGTTAT	689.1	2.67387	0.46318	5.77286	7.79e-09	9.43e-07	CAAGTTAT
AGAACATTGCGCTCT	292.06	2.67368	0.535615	4.99179	5.98e-07	4.49e-05	TGCGCTCT
AGAACATGCAGTCCA	477.962	2.67055	0.474159	5.63218	1.78e-08	1.96e-06	GCAGTCCA
AGAACATTTTGATCC	613.548	2.66925	0.362225	7.36902	1.72e-13	5.51e-11	TTTGATCC
AGAACATCTAGGACT	141.543	2.66552	0.593994	4.48746	7.21e-06	0.000389364	CTAGGACT
AGAACATGATGTATT	568.667	2.6655	0.287129	9.28327	1.64e-20	2.25e-17	GATGTATT
AGAACATTCTGTATG	832.478	2.66035	0.331576	8.02334	1.03e-15	5.87e-13	TCTGTATG
AGAACATCGCGATCA	303.451	2.65917	0.392601	6.77321	1.26e-11	2.71e-09	CGCGATCA
AGAACATGGTGATCT	616.625	2.65213	0.410912	6.45426	1.09e-10	1.95e-08	GGTGATCT
AGAACATAGCGAACT	305.034	2.64855	0.564747	4.6898	2.73e-06	0.00016892	AGCGAACT
AGAACATGGAGTGCC	571.307	2.64739	0.582695	4.54335	5.54e-06	0.000311659	GGAGTGCC
AGAACATATAGTGCT	1107.23	2.64293	0.348089	7.59268	3.13e-14	1.25e-11	ATAGTGCT
AGAACATGATGTCCT	239.883	2.63989	0.564642	4.67533	2.93e-06	0.000180187	GATGTCCT
AGAACATGCTGGTCC	484.766	2.63908	0.468469	5.63341	1.77e-08	1.95e-06	GCTGGTCC
AGAACATCATGGTCC	271.747	2.63527	0.410681	6.41682	1.39e-10	2.46e-08	CATGGTCC
AGAACATTGTATGCC	256.688	2.63349	0.512132	5.14221	2.72e-07	2.23e-05	TGTATGCC
AGAACATGACGATCT	181.133	2.63216	0.716865	3.67177	0.000240876	0.00674445	GACGATCT
AGAACATTCTGTCAA	966.537	2.63131	0.564	4.66545	3.08e-06	0.000187574	TCTGTCAA
AGAACATCGTGTTAC	1005.85	2.6307	0.278536	9.44474	3.56e-21	5.63e-18	CGTGTTAC
AGAACATACCGTCCA	285.241	2.6289	0.519022	5.0651	4.08e-07	3.21e-05	ACCGTCCA
AGAACATACCGTTGT	263.918	2.62606	0.538629	4.87545	1.09e-06	7.55e-05	ACCGTTGT
AGAACATGAACAGCT	111.755	2.62234	0.700346	3.74435	0.000180864	0.00543846	GAACAGCT
AGAACATCGTGACCT	385.429	2.62216	0.412947	6.34985	2.16e-10	3.68e-08	CGTGACCT
AGAACATTGGGTACT	737.182	2.62197	0.380113	6.89787	5.28e-12	1.2e-09	TGGGTACT
AGAACATACTGTTAT	560.994	2.61746	0.486674	5.37825	7.52e-08	7.09e-06	ACTGTTAT
AGAACATGCTGTTCA	460.203	2.61615	0.411904	6.35135	2.13e-10	3.65e-08	GCTGTTCA
AGAACATTTGGTACT	932.95	2.61406	0.522482	5.00316	5.64e-07	4.25e-05	TTGGTACT
AGAACATATTGATCC	366.393	2.60482	0.516622	5.04201	4.61e-07	3.57e-05	ATTGATCC
AGAACATTCAGTTCA	689.164	2.60295	0.545418	4.77239	1.82e-06	0.000118263	TCAGTTCA
AGAACATAGTGTTCA	942.805	2.60012	0.310846	8.36466	6.03e-17	4.42e-14	AGTGTTCA
AGAACATTCCGGTCT	742.135	2.6	0.407235	6.38452	1.72e-10	3.01e-08	TCCGGTCT
AGAACATCATGCTCT	474.496	2.59913	0.337852	7.69309	1.44e-14	6.36e-12	CATGCTCT
AGAACATGTACTTCC	346.015	2.59811	0.479485	5.41855	6.01e-08	5.78e-06	GTACTTCC
AGAACATAGCGGTCC	472.761	2.59737	0.39454	6.58329	4.6e-11	8.69e-09	AGCGGTCC
AGAACATTATGTATG	551.89	2.59648	0.410954	6.31817	2.65e-10	4.42e-08	TATGTATG
AGAACATTTTGAGCT	329.936	2.59312	0.337107	7.69227	1.45e-14	6.36e-12	TTTGAGCT
AGAACATTGTGTTTC	1275.11	2.59199	0.22547	11.4959	1.38e-30	1.43e-26	TGTGTTTC
AGAACATTGAGTGCT	563.128	2.59171	0.515999	5.0227	5.1e-07	3.89e-05	TGAGTGCT
AGAACATAAAGTTTC	323.268	2.5907	0.6047	4.28427	1.83e-05	0.000850813	AAAGTTTC
AGAACATGTTGACCC	237.862	2.5887	0.569573	4.54498	5.49e-06	0.000309543	GTTGACCC
AGAACATAAGGATCC	196.748	2.58864	0.665149	3.89182	9.95e-05	0.00337588	AAGGATCC
AGAACATCGCGTGCA	320.36	2.58836	0.446586	5.79587	6.8e-09	8.37e-07	CGCGTGCA
AGAACATGCGGATCC	224.786	2.58693	0.592746	4.36432	1.28e-05	0.000628225	GCGGATCC
AGAACATAATGTACA	508.115	2.5855	0.362832	7.1259	1.03e-12	2.69e-10	AATGTACA
AGAACATGTAGTCCG	577.533	2.57677	0.475924	5.41425	6.15e-08	5.89e-06	GTAGTCCG
AGAACATATTGATCT	699.271	2.57582	0.500723	5.14421	2.69e-07	2.21e-05	ATTGATCT
AGAACATGATGTCCG	372.055	2.57328	0.370756	6.94062	3.9e-12	9e-10	GATGTCCG
AGAACATCACGTCCT	340.474	2.57184	0.332141	7.74321	9.69e-15	4.49e-12	CACGTCCT
AGAACATTTTGAACT	649.086	2.57179	0.456857	5.6293	1.81e-08	1.99e-06	TTTGAACT
AGAACATTGTGATCA	675.199	2.56568	0.303962	8.44079	3.15e-17	2.55e-14	TGTGATCA
AGAACATTGGGTCCT	441.485	2.56494	0.638376	4.01791	5.87e-05	0.00220888	TGGGTCCT
AGAACATTGGGTTCT	751.936	2.56174	0.325743	7.8643	3.71e-15	1.89e-12	TGGGTTCT
AGAACATCTTGACTC	383.563	2.56058	0.536484	4.7729	1.82e-06	0.000118089	CTTGACTC
AGAACATCCTGGTTC	245.826	2.55876	0.442879	5.77757	7.58e-09	9.21e-07	CCTGGTTC
AGAACATGCTGAACC	326.563	2.5586	0.457153	5.59682	2.18e-08	2.36e-06	GCTGAACC
AGAACATATAGTCCC	414.244	2.55549	0.45938	5.5629	2.65e-08	2.8e-06	ATAGTCCC
AGAACATGATGTGAC	195.718	2.55516	0.681269	3.75059	0.000176421	0.00533629	GATGTGAC
AGAACATTATGTGTA	650.272	2.55476	0.629117	4.06087	4.89e-05	0.00190072	TATGTGTA
AGAACATACTGTGCC	320.742	2.553	0.36588	6.97768	3e-12	7.14e-10	ACTGTGCC
AGAACATAGAGATCC	350.624	2.55252	0.34684	7.35936	1.85e-13	5.81e-11	AGAGATCC
AGAACATCTTGTGCT	681.547	2.55073	0.289143	8.82169	1.13e-18	1.16e-15	CTTGTGCT
AGAACATGCTGATCC	326.927	2.54951	0.39402	6.47049	9.77e-11	1.77e-08	GCTGATCC
AGAACATTAAGTACG	968.737	2.54935	0.297777	8.56126	1.12e-17	1.03e-14	TAAGTACG
AGAACATCGGGTTCC	284.927	2.54855	0.5739	4.44076	8.96e-06	0.000466631	CGGGTTCC
AGAACATTCCGTTTG	513.11	2.54751	0.505267	5.04191	4.61e-07	3.57e-05	TCCGTTTG
AGAACATCGTGTCCG	578.527	2.54662	0.267398	9.52368	1.67e-21	2.86e-18	CGTGTCCG
AGAACATTGTGTAAT	932.826	2.54532	0.43741	5.81907	5.92e-09	7.41e-07	TGTGTAAT
AGAACATAGCGTTAC	208.428	2.54396	0.64208	3.96207	7.43e-05	0.00266656	AGCGTTAC
AGAACATTGCGTACT	376.677	2.53884	0.570557	4.44976	8.6e-06	0.000449816	TGCGTACT
AGAACATAGTGTTTC	484.596	2.53833	0.544305	4.66343	3.11e-06	0.000188676	AGTGTTTC
AGAACATAATGTTAT	1423	2.53689	0.331263	7.65822	1.89e-14	8.01e-12	AATGTTAT
AGAACATATTGATCA	681.531	2.53427	0.442744	5.72401	1.04e-08	1.23e-06	ATTGATCA
AGAACATTTCGATCT	943.132	2.53399	0.248959	10.1783	2.48e-24	7.63e-21	TTCGATCT
AGAACATGCCGTGCT	361.281	2.5309	0.366331	6.90877	4.89e-12	1.12e-09	GCCGTGCT
AGAACATCCAGTCCG	257.153	2.53004	0.430796	5.87294	4.28e-09	5.51e-07	CCAGTCCG
AGAACATGCGGTTCT	444.408	2.52979	0.329369	7.6807	1.58e-14	6.89e-12	GCGGTTCT
AGAACATAACGTCTT	499.274	2.52922	0.568256	4.45084	8.55e-06	0.000448295	AACGTCTT
AGAACATCGTGTTAT	575.894	2.52522	0.47677	5.29652	1.18e-07	1.06e-05	CGTGTTAT
AGAACATAACGTCTC	516.358	2.52403	0.554546	4.55153	5.33e-06	0.000301721	AACGTCTC
AGAACATACTGTGGC	287.255	2.52238	0.406599	6.20361	5.52e-10	8.67e-08	ACTGTGGC
AGAACATTTTGCTCC	230.194	2.52049	0.588024	4.28638	1.82e-05	0.000844975	TTTGCTCC
AGAACATTCTGTAAT	327.91	2.52038	0.411043	6.13165	8.7e-10	1.3e-07	TCTGTAAT
AGAACATCCTGTGAG	125.354	2.51869	0.616986	4.08224	4.46e-05	0.00176072	CCTGTGAG
AGAACATAAAGATCA	458.108	2.51853	0.335127	7.51515	5.68e-14	2.08e-11	AAAGATCA
AGAACATGCTGTGCC	529.174	2.51796	0.372195	6.76516	1.33e-11	2.84e-09	GCTGTGCC
AGAACATTCTGTCTG	432.981	2.51763	0.401274	6.27409	3.52e-10	5.74e-08	TCTGTCTG
AGAACATCGTGTCCC	212.128	2.51575	0.613088	4.1034	4.07e-05	0.00163224	CGTGTCCC
AGAACATACTGTTAC	485.468	2.5157	0.325378	7.7316	1.06e-14	4.88e-12	ACTGTTAC
AGAACATCGTCTTCC	433.021	2.51215	0.44379	5.66066	1.51e-08	1.71e-06	CGTCTTCC
AGAACATAGTGTTAT	1535.51	2.51188	0.313775	8.00534	1.19e-15	6.67e-13	AGTGTTAT
AGAACATAACGTTTT	1330.53	2.51002	0.339032	7.40347	1.33e-13	4.37e-11	AACGTTTT
AGAACATTCTGTGAA	475.71	2.50795	0.475343	5.27608	1.32e-07	1.17e-05	TCTGTGAA
AGAACATGGTGAACT	247.43	2.50464	0.693269	3.61279	0.000302916	0.00800951	GGTGAACT
AGAACATCTTGTTAC	450.002	2.50291	0.506102	4.94546	7.6e-07	5.54e-05	CTTGTTAC
AGAACATTCTGTTAT	692.609	2.50208	0.301785	8.29092	1.12e-16	7.86e-14	TCTGTTAT
AGAACATGAAGTGCC	478.776	2.49774	0.265423	9.41041	4.94e-21	7.61e-18	GAAGTGCC
AGAACATGCCATTCC	272.159	2.49536	0.586701	4.2532	2.11e-05	0.000952126	GCCATTCC
AGAACATTCAGTGCT	270.202	2.48625	0.357906	6.94665	3.74e-12	8.66e-10	TCAGTGCT
AGAACATTGCGTTAC	761.457	2.48601	0.350932	7.08403	1.4e-12	3.55e-10	TGCGTTAC
AGAACATATAGTTCT	660.87	2.4844	0.452715	5.48778	4.07e-08	4.08e-06	ATAGTTCT
AGAACATGTTGTCCG	354.342	2.48429	0.366546	6.77757	1.22e-11	2.64e-09	GTTGTCCG
AGAACATTGTGTTCA	765.872	2.48429	0.508405	4.88644	1.03e-06	7.21e-05	TGTGTTCA
AGAACATGGAGTGTC	171.162	2.48397	0.556323	4.46498	8.01e-06	0.000423651	GGAGTGTC
AGAACATACTGTTTT	1558.74	2.48352	0.285726	8.69195	3.56e-18	3.43e-15	ACTGTTTT
AGAACATTGTGTCCT	571.232	2.48255	0.514675	4.82354	1.41e-06	9.52e-05	TGTGTCCT
AGAACATCCAGTCTT	215.029	2.48251	0.52763	4.70503	2.54e-06	0.000158696	CCAGTCTT
AGAACATATTGTGCT	951.3	2.47921	0.512812	4.83454	1.33e-06	9.06e-05	ATTGTGCT
AGAACATCTTGTAAT	951.271	2.47916	0.54794	4.52451	6.05e-06	0.000335248	CTTGTAAT
AGAACATGGTGTTCC	772.647	2.47811	0.407209	6.0856	1.16e-09	1.69e-07	GGTGTTCC
AGAACATTAAGTCCT	302.178	2.47654	0.657054	3.76916	0.000163797	0.00503037	TAAGTCCT
AGAACATTTTGTAAT	1112.31	2.47343	0.429997	5.75219	8.81e-09	1.06e-06	TTTGTAAT
AGAACATTTCGATCC	500.909	2.4734	0.445587	5.55088	2.84e-08	2.97e-06	TTCGATCC
AGAACATTCAGTAAC	453.755	2.4707	0.317733	7.77602	7.48e-15	3.55e-12	TCAGTAAC
AGAACATTTTGTATC	1373.92	2.46899	0.478636	5.15839	2.49e-07	2.07e-05	TTTGTATC
AGAACATGGCGTACG	324.642	2.46892	0.324906	7.59886	2.99e-14	1.22e-11	GGCGTACG
AGAACATTTGGATCG	338.521	2.46709	0.593587	4.15623	3.24e-05	0.00136187	TTGGATCG
AGAACATGCCGTCAT	183.476	2.46475	0.66947	3.68165	0.000231733	0.00653116	GCCGTCAT
AGAACATCTTGTCAT	432.389	2.46306	0.394327	6.24622	4.21e-10	6.74e-08	CTTGTCAT
AGAACATGTTGTTCG	1287.49	2.46208	0.20882	11.7904	4.38e-32	6.74e-28	GTTGTTCG
AGAACATGCCGTTCA	327.589	2.46162	0.528616	4.65672	3.21e-06	0.000194546	GCCGTTCA
AGAACATCGTGTATT	969.917	2.46046	0.30563	8.05046	8.25e-16	4.79e-13	CGTGTATT
AGAACATACGGTTCT	867.111	2.45912	0.331606	7.41581	1.21e-13	4.05e-11	ACGGTTCT
AGAACATGTCGTTCC	832.735	2.45909	0.392389	6.26697	3.68e-10	5.98e-08	GTCGTTCC
AGAACATGTCGTCCT	465.953	2.45726	0.584429	4.20455	2.62e-05	0.00114498	GTCGTCCT
AGAACATTCTGTCCA	497.946	2.45605	0.299946	8.18832	2.65e-16	1.72e-13	TCTGTCCA
AGAACATTCTGTTCA	888.191	2.4539	0.242393	10.1236	4.34e-24	1.27e-20	TCTGTTCA
AGAACATAGTGTCTT	1182.54	2.45294	0.367804	6.66914	2.57e-11	5.13e-09	AGTGTCTT
AGAACATCGAGTCCT	509.032	2.44997	0.306768	7.98641	1.39e-15	7.57e-13	CGAGTCCT
AGAACATTGTGCACT	339.442	2.44957	0.466145	5.25495	1.48e-07	1.3e-05	TGTGCACT
AGAACATGTTGTACG	798.582	2.44918	0.340927	7.18388	6.78e-13	1.86e-10	GTTGTACG
AGAACATAACGATCA	631.947	2.44843	0.392253	6.24196	4.32e-10	6.89e-08	AACGATCA
AGAACATCACGTTAC	296.923	2.44589	0.336953	7.25883	3.9e-13	1.13e-10	CACGTTAC
AGAACATTTTGTCTA	652.706	2.44561	0.567297	4.31099	1.63e-05	0.000771095	TTTGTCTA
AGAACATCGCGTTTC	365.348	2.44468	0.346171	7.06205	1.64e-12	4.07e-10	CGCGTTTC
AGAACATTCAGTTAT	575.382	2.44423	0.366875	6.66229	2.7e-11	5.34e-09	TCAGTTAT
AGAACATATTATTCT	555.853	2.44371	0.514732	4.74755	2.06e-06	0.000132354	ATTATTCT
AGAACATCTTGTCTC	648.429	2.44363	0.562602	4.34345	1.4e-05	0.000680141	CTTGTCTC
AGAACATCATGTTAC	427.905	2.4413	0.358187	6.81571	9.38e-12	2.06e-09	CATGTTAC
AGAACATTAAGTGCT	580.583	2.4411	0.51862	4.70691	2.52e-06	0.000157399	TAAGTGCT
AGAACATTTAGTACT	1159.29	2.43809	0.444269	5.48787	4.07e-08	4.08e-06	TTAGTACT
AGAACATCGTGGACT	216.657	2.43688	0.498899	4.88451	1.04e-06	7.27e-05	CGTGGACT
AGAACATTACGTATC	830.186	2.43011	0.347747	6.98815	2.79e-12	6.67e-10	TACGTATC
AGAACATTGAGTACT	265.226	2.42979	0.453343	5.35972	8.34e-08	7.74e-06	TGAGTACT
AGAACATTAGGTTCG	534.256	2.42846	0.576995	4.20881	2.57e-05	0.00113006	TAGGTTCG
AGAACATTACGATAC	255.85	2.42759	0.474408	5.11708	3.1e-07	2.51e-05	TACGATAC
AGAACATGTCGTGCT	873.637	2.42748	0.341432	7.1097	1.16e-12	2.98e-10	GTCGTGCT
AGAACATGCCGATCT	709.978	2.42587	0.291177	8.33126	8e-17	5.8e-14	GCCGATCT
AGAACATCCTGTACT	298.294	2.42573	0.456301	5.31609	1.06e-07	9.62e-06	CCTGTACT
AGAACATCCAGTTCT	391.546	2.42493	0.347635	6.97551	3.05e-12	7.19e-10	CCAGTTCT
AGAACATTGAGATCG	468.589	2.42434	0.455711	5.3199	1.04e-07	9.45e-06	TGAGATCG
AGAACATTGTGGCAA	281.655	2.42431	0.502649	4.82306	1.41e-06	9.53e-05	TGTGGCAA
AGAACATCTAGTAAC	532.492	2.42307	0.56635	4.2784	1.88e-05	0.000870137	CTAGTAAC
AGAACATACCGTATT	829.649	2.41844	0.315584	7.66339	1.81e-14	7.8e-12	ACCGTATT
AGAACATGTACTGAA	388.997	2.4181	0.469957	5.14538	2.67e-07	2.2e-05	GTACTGAA
AGAACATTCTGCTCT	607.157	2.41728	0.398102	6.07202	1.26e-09	1.83e-07	TCTGCTCT
AGAACATTGAGTCTC	266.003	2.41417	0.356626	6.76947	1.29e-11	2.77e-09	TGAGTCTC
AGAACATTCTGCGAT	274.811	2.41407	0.373304	6.46678	1e-10	1.81e-08	TCTGCGAT
AGAACATACTGTAGT	409.952	2.41181	0.554985	4.34573	1.39e-05	0.000675226	ACTGTAGT
AGAACATTGCGTTCA	534.322	2.41165	0.343831	7.01407	2.31e-12	5.63e-10	TGCGTTCA
AGAACATAATATTCC	294.096	2.40998	0.528715	4.55817	5.16e-06	0.000293377	AATATTCC
AGAACATTGTGTCTT	1555.24	2.40909	0.220562	10.9225	9e-28	5.54e-24	TGTGTCTT
AGAACATTGTGCCCT	354.449	2.40902	0.367825	6.54936	5.78e-11	1.08e-08	TGTGCCCT
AGAACATACTGTTCG	1424.47	2.40894	0.317311	7.59173	3.16e-14	1.25e-11	ACTGTTCG
AGAACATCTAGTCCG	355.203	2.40523	0.580513	4.14328	3.42e-05	0.00142845	CTAGTCCG
AGAACATCATGTACC	335.276	2.40461	0.353693	6.79857	1.06e-11	2.31e-09	CATGTACC
AGAACATATAGATCC	285.395	2.40268	0.341935	7.02673	2.11e-12	5.19e-10	ATAGATCC
AGAACATTTCCTGTA	147.483	2.40167	0.671866	3.57463	0.000350729	0.00889197	TTCCTGTA
AGAACATAATGATCT	604.862	2.40162	0.265386	9.04955	1.44e-19	1.58e-16	AATGATCT
AGAACATTGTGTTTT	1581.25	2.39766	0.224567	10.6768	1.31e-26	5.75e-23	TGTGTTTT
AGAACATGTAGTTAC	279.96	2.39751	0.477838	5.01742	5.24e-07	3.98e-05	GTAGTTAC
AGAACATTTGGTTCG	583.285	2.39729	0.253147	9.46996	2.8e-21	4.66e-18	TTGGTTCG
AGAACATACCGTCCG	392.116	2.3959	0.375854	6.37454	1.84e-10	3.17e-08	ACCGTCCG
AGAACATTGTGTCTG	625.129	2.39361	0.519441	4.60805	4.06e-06	0.000239525	TGTGTCTG
AGAACATTTTGGTCC	825.576	2.39349	0.44947	5.32514	1.01e-07	9.22e-06	TTTGGTCC
AGAACATAATGTAAT	656.203	2.39257	0.389231	6.14691	7.9e-10	1.2e-07	AATGTAAT
AGAACATCACGTTCA	212.331	2.39256	0.423695	5.64689	1.63e-08	1.83e-06	CACGTTCA
AGAACATCCTGTCTC	601.415	2.39212	0.283989	8.4233	3.66e-17	2.93e-14	CCTGTCTC
AGAACATCTTGTACT	352.748	2.39122	0.455319	5.25174	1.51e-07	1.33e-05	CTTGTACT
AGAACATTGTGATAC	412.717	2.38934	0.363698	6.56955	5.05e-11	9.45e-09	TGTGATAC
AGAACATGTACTGGA	145.988	2.3886	0.626319	3.8137	0.000136899	0.00435911	GTACTGGA
AGAACATCCAGTTCG	502.784	2.38826	0.404558	5.90338	3.56e-09	4.72e-07	CCAGTTCG
AGAACATAGTGAGCC	344.372	2.38662	0.598721	3.98619	6.71e-05	0.00245612	AGTGAGCC
AGAACATTCAGTACT	441.827	2.3838	0.495862	4.80739	1.53e-06	0.000102578	TCAGTACT
AGAACATGTTGTGCC	377.781	2.38101	0.586689	4.05839	4.94e-05	0.00191861	GTTGTGCC
AGAACATTTTGTTAT	1466.25	2.38052	0.288175	8.26066	1.45e-16	9.7e-14	TTTGTTAT
AGAACATGCTGTCTT	1059.54	2.37885	0.328644	7.23836	4.54e-13	1.29e-10	GCTGTCTT
AGAACATACCGAGCT	170.401	2.3788	0.56631	4.20052	2.66e-05	0.00115895	ACCGAGCT
AGAACATTCAGTTTC	417.867	2.37799	0.497841	4.7766	1.78e-06	0.000116426	TCAGTTTC
AGAACATGGTGTGCT	574.892	2.37779	0.327838	7.25293	4.08e-13	1.18e-10	GGTGTGCT
AGAACATATTGTTCG	851.84	2.37771	0.442283	5.37599	7.62e-08	7.16e-06	ATTGTTCG
AGAACATAGCATACT	401.335	2.37159	0.519058	4.56902	4.9e-06	0.000281673	AGCATACT
AGAACATAATGTAAC	334.441	2.37113	0.409856	5.78528	7.24e-09	8.85e-07	AATGTAAC
AGAACATGGTGATCC	609.601	2.37001	0.396762	5.97337	2.32e-09	3.17e-07	GGTGATCC
AGAACATGAAGTCCG	314.212	2.36909	0.454729	5.2099	1.89e-07	1.63e-05	GAAGTCCG
AGAACATGACGTTCT	436.672	2.36406	0.457521	5.1671	2.38e-07	1.99e-05	GACGTTCT
AGAACATTATGTAAA	362.882	2.36278	0.393484	6.00478	1.92e-09	2.68e-07	TATGTAAA
AGAACATAATGTTTC	388.413	2.36263	0.423308	5.58135	2.39e-08	2.55e-06	AATGTTTC
AGAACATGACGATCG	352.395	2.36177	0.314969	7.49841	6.46e-14	2.31e-11	GACGATCG
AGAACATCTTGTATG	212.238	2.3592	0.612761	3.85011	0.000118066	0.0038736	CTTGTATG
AGAACATCATGTCCG	494.099	2.35553	0.468937	5.02312	5.08e-07	3.88e-05	CATGTCCG
AGAACATACCGTCAC	301.671	2.35364	0.478321	4.92062	8.63e-07	6.2e-05	ACCGTCAC
AGAACATTTGGTCCC	508.23	2.35039	0.328232	7.16075	8.02e-13	2.15e-10	TTGGTCCC
AGAACATTGGGTTCC	535.367	2.35005	0.323417	7.26632	3.69e-13	1.08e-10	TGGGTTCC
AGAACATTTGGTCCA	1076.43	2.34845	0.491462	4.7785	1.77e-06	0.000115699	TTGGTCCA
AGAACATTATGTCGT	236.41	2.34798	0.45682	5.13983	2.75e-07	2.26e-05	TATGTCGT
AGAACATCACGATCT	666.09	2.34615	0.323532	7.2517	4.12e-13	1.18e-10	CACGATCT
AGAACATAGCGTTCT	811.177	2.34548	0.289388	8.10499	5.27e-16	3.25e-13	AGCGTTCT
AGAACATTGGGTCCC	738.144	2.34251	0.348845	6.71504	1.88e-11	3.86e-09	TGGGTCCC
AGAACATGACGTTTC	419.652	2.34244	0.312013	7.50749	6.03e-14	2.18e-11	GACGTTTC
AGAACATGATGTATC	281.784	2.34197	0.534956	4.37787	1.2e-05	0.000598078	GATGTATC
AGAACATGGTGTACG	1346.79	2.34047	0.231409	10.114	4.79e-24	1.28e-20	GGTGTACG
AGAACATCTCTCAGG	172.692	2.33981	0.633311	3.69457	0.000220257	0.00627085	CTCTCAGG
AGAACATACCGGTCC	378.414	2.33958	0.307484	7.60879	2.77e-14	1.14e-11	ACCGGTCC
AGAACATTTCGTAAC	493.342	2.33784	0.412251	5.67092	1.42e-08	1.63e-06	TTCGTAAC
AGAACATTGTCTACT	211.019	2.33712	0.463749	5.03963	4.66e-07	3.6e-05	TGTCTACT
AGAACATAGCGTAAT	344.253	2.33455	0.354143	6.59212	4.34e-11	8.24e-09	AGCGTAAT
AGAACATGGCGTGCC	412.858	2.33393	0.398364	5.85878	4.66e-09	5.98e-07	GGCGTGCC
AGAACATTTTGGTCT	926.281	2.33249	0.327559	7.12081	1.07e-12	2.78e-10	TTTGGTCT
AGAACATCGTGTTGT	1326.54	2.33082	0.422091	5.52208	3.35e-08	3.43e-06	CGTGTTGT
AGAACATCGTCTTCT	279.774	2.33064	0.637062	3.65843	0.000253769	0.00699535	CGTCTTCT
AGAACATCATGAACT	392.527	2.328	0.348765	6.67496	2.47e-11	4.95e-09	CATGAACT
AGAACATCTAGTATT	221.934	2.32753	0.424283	5.48579	4.12e-08	4.12e-06	CTAGTATT
AGAACATATGGTGCA	148.137	2.32689	0.620717	3.74871	0.000177747	0.00536569	ATGGTGCA
AGAACATAATGTCTT	1014.54	2.32573	0.306283	7.59341	3.12e-14	1.25e-11	AATGTCTT
AGAACATTTCGTTCA	360.638	2.32483	0.445692	5.21623	1.83e-07	1.58e-05	TTCGTTCA
AGAACATTCCGTAAT	298.23	2.32174	0.495176	4.68872	2.75e-06	0.00016964	TCCGTAAT
AGAACATTGTCTTCC	598.006	2.31637	0.351594	6.58819	4.45e-11	8.44e-09	TGTCTTCC
AGAACATACTGGTCT	448.835	2.31543	0.463321	4.99748	5.81e-07	4.37e-05	ACTGGTCT
AGAACATGGAGTTCT	662.734	2.31535	0.3648	6.3469	2.2e-10	3.74e-08	GGAGTTCT
AGAACATAGTGACCT	630.298	2.31407	0.315049	7.3451	2.06e-13	6.43e-11	AGTGACCT
AGAACATAGTGGTCC	302.092	2.3135	0.351875	6.57479	4.87e-11	9.18e-09	AGTGGTCC
AGAACATTATGTATT	1021.77	2.31211	0.279376	8.27598	1.27e-16	8.72e-14	TATGTATT
AGAACATTCAGTTCG	515.67	2.31181	0.419331	5.5131	3.53e-08	3.59e-06	TCAGTTCG
AGAACATCCTGTTAT	1376.36	2.31113	0.399444	5.78588	7.21e-09	8.83e-07	CCTGTTAT
AGAACATCTTGATCC	604.802	2.31086	0.253428	9.11839	7.62e-20	8.7e-17	CTTGATCC
AGAACATGTTGTCTT	1271.25	2.30904	0.220164	10.4878	9.83e-26	3.64e-22	GTTGTCTT
AGAACATCATGTTTC	1044.21	2.30801	0.240737	9.58728	9.04e-22	1.69e-18	CATGTTTC
AGAACATCGTGTCTT	405.672	2.3056	0.473453	4.86975	1.12e-06	7.75e-05	CGTGTCTT
AGAACATCGTGGTCT	608.843	2.30351	0.251508	9.15876	5.25e-20	6.34e-17	CGTGGTCT
AGAACATAGTGATCC	209.948	2.30101	0.460419	4.99764	5.8e-07	4.37e-05	AGTGATCC
AGAACATGTCGTATC	216.889	2.3009	0.521635	4.41093	1.03e-05	0.000524272	GTCGTATC
AGAACATAGTGCTCT	333.105	2.29923	0.528863	4.3475	1.38e-05	0.000671385	AGTGCTCT
AGAACATTATGTGCT	553.316	2.29789	0.420239	5.46806	4.55e-08	4.5e-06	TATGTGCT
AGAACATGATGCTAG	135.908	2.29519	0.586581	3.91283	9.12e-05	0.00315774	GATGCTAG
AGAACATTTGGATCT	787.155	2.294	0.286887	7.99619	1.28e-15	7.06e-13	TTGGATCT
AGAACATTAGCTACC	220.395	2.29366	0.458062	5.00732	5.52e-07	4.19e-05	TAGCTACC
AGAACATAGTGTATT	467.979	2.29034	0.3761	6.08971	1.13e-09	1.65e-07	AGTGTATT
AGAACATTATGTACG	631.865	2.29026	0.610528	3.75128	0.000175933	0.00532661	TATGTACG
AGAACATTATGATCT	453.326	2.28962	0.359658	6.36611	1.94e-10	3.34e-08	TATGATCT
AGAACATTGTGGACT	587.696	2.28936	0.268725	8.51932	1.6e-17	1.43e-14	TGTGGACT
AGAACATTCCGTTGC	995.508	2.2892	0.437841	5.22837	1.71e-07	1.49e-05	TCCGTTGC
AGAACATGTAGTGCT	727.771	2.28902	0.400898	5.70973	1.13e-08	1.32e-06	GTAGTGCT
AGAACATACGGTAAA	399.448	2.28815	0.404942	5.65057	1.6e-08	1.8e-06	ACGGTAAA
AGAACATGAACTACT	453.431	2.28684	0.332656	6.8745	6.22e-12	1.4e-09	GAACTACT
AGAACATTCAGGTCC	694.782	2.28593	0.248224	9.20914	3.29e-20	4.13e-17	TCAGGTCC
AGAACATGCCGTGTC	340.984	2.28557	0.440703	5.18619	2.15e-07	1.83e-05	GCCGTGTC
AGAACATACTGATCA	271.544	2.28391	0.391156	5.83889	5.25e-09	6.67e-07	ACTGATCA
AGAACATATTGGTCC	272.369	2.28168	0.635045	3.59293	0.000326974	0.00843559	ATTGGTCC
AGAACATACAGTGCT	655.54	2.28104	0.322749	7.06752	1.58e-12	3.95e-10	ACAGTGCT
AGAACATGGAGATCC	412.883	2.28102	0.428887	5.31846	1.05e-07	9.51e-06	GGAGATCC
AGAACATTGAGATCT	607.729	2.27781	0.3919	5.81221	6.17e-09	7.67e-07	TGAGATCT
AGAACATACTGTCTC	556.487	2.27775	0.57741	3.94478	7.99e-05	0.00283017	ACTGTCTC
AGAACATTTTGTAAA	577.736	2.27572	0.406377	5.60003	2.14e-08	2.32e-06	TTTGTAAA
AGAACATAATGTTAC	866.661	2.27324	0.299638	7.58661	3.28e-14	1.29e-11	AATGTTAC
AGAACATTCCGGCCG	340.928	2.27309	0.545304	4.16848	3.07e-05	0.00129782	TCCGGCCG
AGAACATAGCGTATC	357.246	2.27246	0.521236	4.35976	1.3e-05	0.000638922	AGCGTATC
AGAACATTTTGATCT	654.533	2.27196	0.283908	8.00245	1.22e-15	6.77e-13	TTTGATCT
AGAACATTATGCTCT	670.844	2.27129	0.243512	9.32723	1.09e-20	1.59e-17	TATGCTCT
AGAACATAGTGGCCT	398.052	2.26808	0.366943	6.18101	6.37e-10	9.85e-08	AGTGGCCT
AGAACATCCCGTTCT	214.944	2.26728	0.44181	5.13181	2.87e-07	2.35e-05	CCCGTTCT
AGAACATCATGCCAC	233.054	2.26638	0.466547	4.85778	1.19e-06	8.17e-05	CATGCCAC
AGAACATTCTGGCCT	283.365	2.26283	0.535407	4.22638	2.37e-05	0.00105517	TCTGGCCT
AGAACATAGCGTGCT	1474.48	2.26264	0.244557	9.25201	2.2e-20	2.89e-17	AGCGTGCT
AGAACATAGGGATCT	344.07	2.26146	0.317119	7.13126	9.95e-13	2.61e-10	AGGGATCT
AGAACATTTAGGCCC	194.948	2.26136	0.56674	3.99012	6.6e-05	0.00242841	TTAGGCCC
AGAACATATTGTACA	638.248	2.26017	0.375971	6.01155	1.84e-09	2.58e-07	ATTGTACA
AGAACATGTTGTGCG	1253.82	2.25997	0.494216	4.57284	4.81e-06	0.000277184	GTTGTGCG
AGAACATCCAGTGCC	652.114	2.25989	0.31363	7.20561	5.78e-13	1.6e-10	CCAGTGCC
AGAACATTAAGTCCC	227.895	2.25974	0.58163	3.88518	0.000102255	0.00344543	TAAGTCCC
AGAACATCTTGTAAC	594.881	2.25969	0.270114	8.36571	5.98e-17	4.42e-14	CTTGTAAC
AGAACATTGAGTTCT	1222.59	2.25885	0.276119	8.18071	2.82e-16	1.81e-13	TGAGTTCT
AGAACATCCTGTGAT	275.853	2.25774	0.377279	5.98426	2.17e-09	2.99e-07	CCTGTGAT
AGAACATTGGGATCC	584.204	2.25712	0.378093	5.96975	2.38e-09	3.24e-07	TGGGATCC
AGAACATAATGTTCA	606.489	2.25669	0.539952	4.17942	2.92e-05	0.00124639	AATGTTCA
AGAACATTGTGTAAA	708.191	2.25641	0.464379	4.85897	1.18e-06	8.14e-05	TGTGTAAA
AGAACATTATGTCAT	666.049	2.25537	0.366526	6.15336	7.59e-10	1.15e-07	TATGTCAT
AGAACATTCCGTTTT	1368.28	2.25494	0.334118	6.74893	1.49e-11	3.13e-09	TCCGTTTT
AGAACATTGAGTCAT	251.427	2.25488	0.618031	3.64849	0.000263789	0.00722304	TGAGTCAT
AGAACATAAGAGGTG	139.134	2.25447	0.585949	3.84755	0.000119305	0.00389558	AAGAGGTG
AGAACATAAAGTTCC	273.896	2.2532	0.370931	6.07443	1.24e-09	1.8e-07	AAAGTTCC
AGAACATCATGTACT	542.32	2.25237	0.547374	4.11486	3.87e-05	0.00157063	CATGTACT
AGAACATAGAGTACC	443.74	2.25102	0.407812	5.51975	3.39e-08	3.47e-06	AGAGTACC
AGAACATTTTGTTGC	848.676	2.25027	0.333215	6.75321	1.45e-11	3.05e-09	TTTGTTGC
AGAACATGTTGTACC	560.673	2.25027	0.351141	6.40845	1.47e-10	2.59e-08	GTTGTACC
AGAACATCTAGGTAA	286.165	2.24974	0.412908	5.44853	5.08e-08	4.97e-06	CTAGGTAA
AGAACATACTGGACT	164.848	2.24935	0.51968	4.32833	1.5e-05	0.000721788	ACTGGACT
AGAACATTTTGTGAC	697.839	2.24784	0.425339	5.28483	1.26e-07	1.12e-05	TTTGTGAC
AGAACATTCCGAGTG	327.85	2.24769	0.544272	4.12971	3.63e-05	0.00149018	TCCGAGTG
AGAACATGCCGTATT	1022.54	2.24708	0.411544	5.46013	4.76e-08	4.68e-06	GCCGTATT
AGAACATTGCGTCTT	536.277	2.24594	0.362241	6.20012	5.64e-10	8.84e-08	TGCGTCTT
AGAACATCTTGTGTC	752.856	2.24378	0.463253	4.84354	1.28e-06	8.72e-05	CTTGTGTC
AGAACATCAAGTACT	379.775	2.24131	0.498667	4.49459	6.97e-06	0.000378188	CAAGTACT
AGAACATAATGTTAG	445.151	2.24049	0.421961	5.30971	1.1e-07	9.93e-06	AATGTTAG
AGAACATATCGTACC	365.708	2.24012	0.391412	5.72317	1.05e-08	1.24e-06	ATCGTACC
AGAACATTGTGTGTC	1246.69	2.23853	0.286103	7.82421	5.11e-15	2.5e-12	TGTGTGTC
AGAACATACAGTCCT	1017.45	2.23819	0.262808	8.51647	1.64e-17	1.45e-14	ACAGTCCT
AGAACATTCTGTGCT	790.921	2.23622	0.23668	9.44828	3.44e-21	5.58e-18	TCTGTGCT
AGAACATGATGCACT	342.249	2.23558	0.586033	3.81476	0.000136314	0.00434443	GATGCACT
AGAACATGTAGTATA	714.842	2.23212	0.545261	4.09368	4.25e-05	0.00169125	GTAGTATA
AGAACATCCAGTACA	298.815	2.23144	0.611052	3.6518	0.000260406	0.00714632	CCAGTACA
AGAACATGTCGTCCG	256.381	2.23085	0.441557	5.05223	4.37e-07	3.41e-05	GTCGTCCG
AGAACATTGTGTTCG	768.04	2.22917	0.269945	8.25786	1.48e-16	9.82e-14	TGTGTTCG
AGAACATTAAGATCA	393.491	2.22727	0.518633	4.2945	1.75e-05	0.000819405	TAAGATCA
AGAACATATTGTGTT	448.529	2.2269	0.272442	8.17386	2.99e-16	1.9e-13	ATTGTGTT
AGAACATGTACATCC	374.775	2.22659	0.556152	4.00357	6.24e-05	0.00231748	GTACATCC
AGAACATACTGAAAC	201.145	2.22654	0.444939	5.00415	5.61e-07	4.23e-05	ACTGAAAC
AGAACATATAGTTCC	461.199	2.22612	0.569251	3.91061	9.21e-05	0.00317621	ATAGTTCC
AGAACATTATGTTAA	636.936	2.22386	0.295058	7.53701	4.81e-14	1.82e-11	TATGTTAA
AGAACATGATGCACC	256.574	2.22317	0.431703	5.14977	2.61e-07	2.16e-05	GATGCACC
AGAACATAGAGTACG	417.391	2.22295	0.441442	5.03566	4.76e-07	3.67e-05	AGAGTACG
AGAACATCTTGTTTC	907.419	2.22288	0.324582	6.84845	7.47e-12	1.66e-09	CTTGTTTC
AGAACATTGTGGTCA	451.482	2.22275	0.485505	4.57821	4.69e-06	0.000271173	TGTGGTCA
AGAACATGAGGTCCC	187.475	2.22139	0.476211	4.66471	3.09e-06	0.000188061	GAGGTCCC
AGAACATTGTGCTGT	312.685	2.21597	0.468638	4.72853	2.26e-06	0.000143869	TGTGCTGT
AGAACATGCAGTACT	863.223	2.2122	0.294506	7.51156	5.84e-14	2.13e-11	GCAGTACT
AGAACATTGGGAACT	288.924	2.21168	0.486164	4.54924	5.38e-06	0.000304069	TGGGAACT
AGAACATCCTGTTCA	740.424	2.2111	0.35448	6.23758	4.44e-10	7.07e-08	CCTGTTCA
AGAACATGCTGTAAT	789.045	2.20868	0.545412	4.04955	5.13e-05	0.00197567	GCTGTAAT
AGAACATCTTGAACC	214.725	2.20734	0.427261	5.16626	2.39e-07	2e-05	CTTGAACC
AGAACATTAGGTTCT	539.731	2.20716	0.561587	3.93022	8.49e-05	0.00296789	TAGGTTCT
AGAACATTTGGTACC	452.046	2.20627	0.284348	7.75905	8.56e-15	3.99e-12	TTGGTACC
AGAACATTGTGAACT	345.83	2.20437	0.480896	4.58387	4.56e-06	0.000264931	TGTGAACT
AGAACATATTGTCCG	962.338	2.20343	0.324304	6.79433	1.09e-11	2.36e-09	ATTGTCCG
AGAACATACTGTATC	549.443	2.20211	0.301681	7.29946	2.89e-13	8.64e-11	ACTGTATC
AGAACATCTAGATCG	427.725	2.20054	0.304834	7.2188	5.24e-13	1.47e-10	CTAGATCG
AGAACATTCCGTCTC	465.393	2.19751	0.483744	4.54272	5.55e-06	0.000312236	TCCGTCTC
AGAACATTATGTTAC	917.302	2.19748	0.313616	7.00689	2.44e-12	5.88e-10	TATGTTAC
AGAACATTTTGTGAA	914.389	2.19113	0.288131	7.60463	2.86e-14	1.17e-11	TTTGTGAA
AGAACATCTGGTACT	434.749	2.19098	0.39878	5.4942	3.92e-08	3.96e-06	CTGGTACT
AGAACATCTTGTACA	313.43	2.18943	0.343093	6.38144	1.75e-10	3.06e-08	CTTGTACA
AGAACATTAGGTAAT	265.827	2.18941	0.431091	5.07875	3.8e-07	3.02e-05	TAGGTAAT
AGAACATGGACATTC	407.071	2.189	0.38013	5.75854	8.48e-09	1.02e-06	GGACATTC
AGAACATGTTGTTAC	1378.31	2.18576	0.323127	6.7644	1.34e-11	2.84e-09	GTTGTTAC
AGAACATCTGGTGCT	312.89	2.18574	0.393482	5.55485	2.78e-08	2.91e-06	CTGGTGCT
AGAACATCTTGTTCA	1068.81	2.18532	0.321553	6.79614	1.07e-11	2.34e-09	CTTGTTCA
AGAACATACTGTTAA	290.213	2.18374	0.477959	4.56888	4.9e-06	0.000281673	ACTGTTAA
AGAACATTCTCTACT	396.744	2.18247	0.364313	5.99065	2.09e-09	2.89e-07	TCTCTACT
AGAACATCTTGATCG	468.539	2.18162	0.312457	6.98214	2.91e-12	6.94e-10	CTTGATCG
AGAACATGCCGTCCA	692.591	2.18051	0.402082	5.42305	5.86e-08	5.67e-06	GCCGTCCA
AGAACATGGTGTACT	685.799	2.17897	0.54337	4.01011	6.07e-05	0.00226787	GGTGTACT
AGAACATGGTGTCGT	350.929	2.17764	0.497554	4.37669	1.2e-05	0.000599874	GGTGTCGT
AGAACATCGTGTTTT	1436.74	2.17733	0.293081	7.4291	1.09e-13	3.7e-11	CGTGTTTT
AGAACATTCAGATCG	626.201	2.17648	0.403791	5.39012	7.04e-08	6.68e-06	TCAGATCG
AGAACATTGCGTTTT	903.026	2.17554	0.446111	4.87666	1.08e-06	7.52e-05	TGCGTTTT
AGAACATGTGCACCT	164.054	2.17523	0.505247	4.30527	1.67e-05	0.000786415	GTGCACCT
AGAACATGGTGTTCT	906.057	2.17385	0.481965	4.51038	6.47e-06	0.000356122	GGTGTTCT
AGAACATCAGGATCT	415.414	2.17357	0.566165	3.83911	0.000123479	0.00399794	CAGGATCT
AGAACATGGTGTGCA	812.214	2.17272	0.478765	4.53818	5.67e-06	0.00031738	GGTGTGCA
AGAACATAGACTTCT	402.214	2.17169	0.459768	4.72345	2.32e-06	0.000147058	AGACTTCT
AGAACATTTTGTATT	1760.34	2.16924	0.363905	5.961	2.51e-09	3.39e-07	TTTGTATT
AGAACATTTCGGGCA	146.748	2.16911	0.545664	3.97518	7.03e-05	0.00254599	TTCGGGCA
AGAACATCCTGCCCC	204.995	2.16838	0.605264	3.58253	0.000340282	0.00871319	CCTGCCCC
AGAACATGACGTTCC	552.909	2.16556	0.268956	8.0517	8.16e-16	4.79e-13	GACGTTCC
AGAACATGTAGTACA	444.575	2.16471	0.527097	4.10685	4.01e-05	0.00161545	GTAGTACA
AGAACATGAAGTACT	461.321	2.1645	0.301312	7.1836	6.79e-13	1.86e-10	GAAGTACT
AGAACATACAGTATG	452.276	2.16441	0.344929	6.27494	3.5e-10	5.73e-08	ACAGTATG
AGAACATACAGTCAT	367.65	2.16342	0.568029	3.80864	0.000139736	0.00443111	ACAGTCAT
AGAACATACCGTTTT	624.927	2.16213	0.258157	8.37527	5.51e-17	4.19e-14	ACCGTTTT
AGAACATCGGGTGCT	458.27	2.16155	0.339993	6.35761	2.05e-10	3.52e-08	CGGGTGCT
AGAACATCGTGTGCC	351.382	2.16128	0.352829	6.12559	9.03e-10	1.35e-07	CGTGTGCC
AGAACATATCGCTCT	272.715	2.16071	0.383101	5.64007	1.7e-08	1.89e-06	ATCGCTCT
AGAACATTACGTAAC	302.869	2.15953	0.514232	4.19952	2.67e-05	0.00116328	TACGTAAC
AGAACATGCTGTTAT	814.939	2.15852	0.25802	8.36572	5.97e-17	4.42e-14	GCTGTTAT
AGAACATAGCGTCCC	298.328	2.15808	0.379832	5.68167	1.33e-08	1.54e-06	AGCGTCCC
AGAACATCGTGACTC	268.868	2.15807	0.532201	4.05499	5.01e-05	0.00194057	CGTGACTC
AGAACATAGAGTGCT	423.97	2.15723	0.311094	6.93434	4.08e-12	9.38e-10	AGAGTGCT
AGAACATTGTGTCGC	177.285	2.15645	0.585632	3.68226	0.000231171	0.00652304	TGTGTCGC
AGAACATATAGTGCA	611.511	2.15641	0.280042	7.70028	1.36e-14	6.1e-12	ATAGTGCA
AGAACATTCTGTATT	901.782	2.15632	0.26915	8.01161	1.13e-15	6.4e-13	TCTGTATT
AGAACATTCAGTATT	799.821	2.15618	0.377159	5.7169	1.08e-08	1.28e-06	TCAGTATT
AGAACATCGTGTCAT	424.507	2.15608	0.527323	4.08872	4.34e-05	0.00172115	CGTGTCAT
AGAACATAACGCTCT	327.692	2.15298	0.511006	4.21323	2.52e-05	0.00111007	AACGCTCT
AGAACATTACGTTCA	261.094	2.14994	0.427959	5.02371	5.07e-07	3.88e-05	TACGTTCA
AGAACATCAGGTTCC	404.308	2.14986	0.526724	4.08158	4.47e-05	0.0017635	CAGGTTCC
AGAACATTTAGTGCT	923.337	2.14986	0.25829	8.32343	8.55e-17	6.12e-14	TTAGTGCT
AGAACATCTAGTGAC	211.118	2.14947	0.442616	4.85628	1.2e-06	8.21e-05	CTAGTGAC
AGAACATGTTGTCCC	780.966	2.14791	0.270954	7.92719	2.24e-15	1.17e-12	GTTGTCCC
AGAACATGTGTTCAA	167.998	2.1466	0.513953	4.17665	2.96e-05	0.00125653	GTGTTCAA
AGAACATGAACATTC	258.747	2.14618	0.486145	4.41469	1.01e-05	0.000517382	GAACATTC
AGAACATTGTGTATC	495.915	2.14549	0.463702	4.62688	3.71e-06	0.000221729	TGTGTATC
AGAACATTGAGTCAC	250.428	2.14479	0.512443	4.18542	2.85e-05	0.00122321	TGAGTCAC
AGAACATCGCGTCTC	251.746	2.14369	0.575031	3.72795	0.00019304	0.00571207	CGCGTCTC
AGAACATCGCGTTCG	555.316	2.14354	0.281293	7.62032	2.53e-14	1.05e-11	CGCGTTCG
AGAACATTCTGTCTA	406.601	2.14334	0.503033	4.26084	2.04e-05	0.000928547	TCTGTCTA
AGAACATTTGGTTCC	305.345	2.14217	0.46932	4.5644	5.01e-06	0.000286956	TTGGTTCC
AGAACATAACGTTCC	622.837	2.14206	0.279659	7.65955	1.87e-14	7.98e-12	AACGTTCC
AGAACATAGTGTATC	862.384	2.14177	0.376381	5.69044	1.27e-08	1.47e-06	AGTGTATC
AGAACATAGTGTAAT	788.739	2.14111	0.475336	4.50442	6.66e-06	0.000364641	AGTGTAAT
AGAACATTATGTGAT	475.892	2.14042	0.533694	4.01057	6.06e-05	0.00226483	TATGTGAT
AGAACATGGAGTACG	374.078	2.1404	0.359663	5.95113	2.66e-09	3.59e-07	GGAGTACG
AGAACATTGTGTATA	928.961	2.13876	0.421649	5.07237	3.93e-07	3.1e-05	TGTGTATA
AGAACATTGTATTCT	1380.44	2.13833	0.264669	8.07925	6.52e-16	3.93e-13	TGTATTCT
AGAACATTTAGTACG	998.619	2.13811	0.518604	4.12281	3.74e-05	0.00152437	TTAGTACG
AGAACATTACGCTCA	197.353	2.13686	0.467121	4.57454	4.77e-06	0.000275717	TACGCTCA
AGAACATGTACTACC	303.334	2.13503	0.446199	4.78492	1.71e-06	0.000112781	GTACTACC
AGAACATTTAGTCTC	331.664	2.13369	0.404138	5.27961	1.29e-07	1.15e-05	TTAGTCTC
AGAACATGTTGTTAT	2140.23	2.13229	0.3473	6.13962	8.27e-10	1.25e-07	GTTGTTAT
AGAACATTCTGTCTT	1813.25	2.13222	0.195563	10.903	1.12e-27	6.24e-24	TCTGTCTT
AGAACATACTGTAAA	371.353	2.1315	0.416491	5.11776	3.09e-07	2.51e-05	ACTGTAAA
AGAACATCTTGTCTG	703.308	2.13046	0.337318	6.31589	2.69e-10	4.47e-08	CTTGTCTG
AGAACATTAGGTCCA	173.437	2.12991	0.565121	3.76894	0.000163943	0.00503037	TAGGTCCA
AGAACATTTTATTCC	723.445	2.12905	0.382279	5.56936	2.56e-08	2.71e-06	TTTATTCC
AGAACATTTAGTCCG	734.786	2.12787	0.228278	9.3214	1.15e-20	1.64e-17	TTAGTCCG
AGAACATCGTATACT	423.025	2.12722	0.383086	5.55285	2.81e-08	2.94e-06	CGTATACT
AGAACATAAGGCGAT	255.849	2.12681	0.411999	5.16217	2.44e-07	2.04e-05	AAGGCGAT
AGAACATAGTGTTTT	1540.82	2.12527	0.361429	5.88018	4.1e-09	5.32e-07	AGTGTTTT
AGAACATAGTGTGTC	810.754	2.12466	0.356424	5.96105	2.51e-09	3.39e-07	AGTGTGTC
AGAACATCGTGCACG	215.526	2.12404	0.437222	4.85805	1.19e-06	8.17e-05	CGTGCACG
AGAACATTGTATTCG	303.618	2.12137	0.566305	3.74598	0.000179688	0.00540852	TGTATTCG
AGAACATATTGTTAT	1020.71	2.11799	0.341393	6.20397	5.51e-10	8.67e-08	ATTGTTAT
AGAACATGTGGTGCC	262.31	2.11774	0.460943	4.59436	4.34e-06	0.000252905	GTGGTGCC
AGAACATATCGTTAC	191.068	2.11584	0.474604	4.45811	8.27e-06	0.000434846	ATCGTTAC
AGAACATTTTGTGTT	2498.41	2.11413	0.275273	7.68014	1.59e-14	6.89e-12	TTTGTGTT
AGAACATACTGTTAG	594.802	2.11311	0.473389	4.46378	8.05e-06	0.000425292	ACTGTTAG
AGAACATCATGTTTA	405.563	2.11295	0.429489	4.91969	8.67e-07	6.22e-05	CATGTTTA
AGAACATTTTGTTAC	996.626	2.11098	0.255001	8.27833	1.25e-16	8.64e-14	TTTGTTAC
AGAACATCTGGTTCC	358.45	2.10966	0.568339	3.71198	0.000205645	0.00598351	CTGGTTCC
AGAACATCGTGTAGT	408.329	2.10935	0.381449	5.52982	3.21e-08	3.31e-06	CGTGTAGT
AGAACATCGTGTGAT	563.084	2.10914	0.277689	7.59532	3.07e-14	1.24e-11	CGTGTGAT
AGAACATGCCGTTTT	1378.96	2.10895	0.28446	7.41388	1.23e-13	4.06e-11	GCCGTTTT
AGAACATTCCAATCT	837.449	2.10772	0.495781	4.25131	2.13e-05	0.000958818	TCCAATCT
AGAACATAAAGTATT	557.987	2.10472	0.542842	3.87723	0.000105653	0.00353604	AAAGTATT
AGAACATTATGTTGT	624.437	2.10428	0.316204	6.65481	2.84e-11	5.6e-09	TATGTTGT
AGAACATTCAGTACA	548.705	2.10352	0.289412	7.26825	3.64e-13	1.07e-10	TCAGTACA
AGAACATGGGGTGCC	335.675	2.10337	0.55187	3.81135	0.000138209	0.00439402	GGGGTGCC
AGAACATAGCGGTCT	604.15	2.10274	0.430888	4.88003	1.06e-06	7.43e-05	AGCGGTCT
AGAACATCATGGTCT	577.431	2.10271	0.553014	3.80227	0.000143378	0.00451405	CATGGTCT
AGAACATTCCGATAT	544.816	2.10173	0.584714	3.59446	0.000325071	0.00840761	TCCGATAT
AGAACATACAGTGCG	306.308	2.10081	0.501214	4.19144	2.77e-05	0.00119621	ACAGTGCG
AGAACATTTCGTACT	879.608	2.10033	0.316222	6.64192	3.1e-11	6.09e-09	TTCGTACT
AGAACATCGAGTTCA	284.613	2.09932	0.53883	3.89607	9.78e-05	0.00333189	CGAGTTCA
AGAACATGGTGAACG	457.503	2.09838	0.571068	3.67448	0.000238331	0.00668347	GGTGAACG
AGAACATAACGTGCG	168.851	2.09784	0.520953	4.02693	5.65e-05	0.00214289	AACGTGCG
AGAACATTGCGTATT	485.357	2.09659	0.567407	3.69503	0.000219858	0.00626529	TGCGTATT
AGAACATCGAGTTTA	246.366	2.09328	0.412634	5.07297	3.92e-07	3.1e-05	CGAGTTTA
AGAACATTTTGTAGT	1020.13	2.09225	0.441747	4.73632	2.18e-06	0.000139028	TTTGTAGT
AGAACATGCTGCTCT	276.03	2.09201	0.520751	4.01729	5.89e-05	0.00221331	GCTGCTCT
AGAACATTAAGTTTC	143.398	2.09116	0.570735	3.66398	0.000248323	0.00690069	TAAGTTTC
AGAACATCGTGTCGC	227.95	2.09089	0.494515	4.22816	2.36e-05	0.00104987	CGTGTCGC
AGAACATCTTGCACT	675.167	2.08955	0.247057	8.45775	2.73e-17	2.27e-14	CTTGCACT
AGAACATGAAGAGCT	300.017	2.08933	0.541002	3.86197	0.000112477	0.00373198	GAAGAGCT
AGAACATAGCGTTTC	416.799	2.08904	0.343356	6.08419	1.17e-09	1.7e-07	AGCGTTTC
AGAACATTTCGGTCC	319.688	2.08889	0.352358	5.9283	3.06e-09	4.08e-07	TTCGGTCC
AGAACATGCCGTTCG	520.928	2.08775	0.262144	7.96415	1.66e-15	8.83e-13	GCCGTTCG
AGAACATACCATTCT	235.035	2.08656	0.402633	5.18228	2.19e-07	1.86e-05	ACCATTCT
AGAACATTGTGAGCT	606.049	2.08621	0.338167	6.16916	6.87e-10	1.06e-07	TGTGAGCT
AGAACATGGTGTCTA	521.387	2.08355	0.335599	6.20846	5.35e-10	8.45e-08	GGTGTCTA
AGAACATATTATTCC	487.436	2.08221	0.570666	3.64874	0.000263526	0.00721906	ATTATTCC
AGAACATCGTGTGTA	414.619	2.08147	0.359974	5.78228	7.37e-09	8.99e-07	CGTGTGTA
AGAACATTGTGTCAA	607.568	2.08101	0.264679	7.86239	3.77e-15	1.9e-12	TGTGTCAA
AGAACATTCCTTTCT	411.571	2.08075	0.516158	4.03123	5.55e-05	0.00210919	TCCTTTCT
AGAACATACTGTGTC	562.45	2.08057	0.375197	5.54526	2.94e-08	3.06e-06	ACTGTGTC
AGAACATAGTATTCT	1056.37	2.08033	0.237896	8.74471	2.24e-18	2.22e-15	AGTATTCT
AGAACATAGCGTTTT	750.522	2.07971	0.31405	6.62222	3.54e-11	6.85e-09	AGCGTTTT
AGAACATAGCGTACA	410.578	2.07848	0.561405	3.70228	0.000213667	0.00615601	AGCGTACA
AGAACATAATGTTCT	425.376	2.07718	0.392694	5.28958	1.23e-07	1.09e-05	AATGTTCT
AGAACATTCTGATAT	254.336	2.07661	0.425569	4.87961	1.06e-06	7.44e-05	TCTGATAT
AGAACATAGCGTGCC	256.084	2.07643	0.586705	3.53914	0.000401439	0.00996322	AGCGTGCC
AGAACATGTCGTACT	750.256	2.07638	0.358094	5.79842	6.69e-09	8.26e-07	GTCGTACT
AGAACATAATATTCT	566.213	2.0763	0.387592	5.35691	8.47e-08	7.84e-06	AATATTCT
AGAACATGTTGTCTC	491.678	2.07539	0.496321	4.18154	2.9e-05	0.00123821	GTTGTCTC
AGAACATCGAGATCG	297.736	2.07472	0.462402	4.48683	7.23e-06	0.000390161	CGAGATCG
AGAACATAACATCCT	346.021	2.07216	0.367167	5.64365	1.66e-08	1.86e-06	AACATCCT
AGAACATGGTGTTCG	636.265	2.07157	0.355014	5.83519	5.37e-09	6.81e-07	GGTGTTCG
AGAACATGGACTGTA	173.233	2.07138	0.498015	4.15927	3.19e-05	0.00134483	GGACTGTA
AGAACATTGCGAATT	435.737	2.07074	0.573496	3.61073	0.000305334	0.00805272	TGCGAATT
AGAACATTATGGCCT	492.191	2.07065	0.262933	7.8752	3.4e-15	1.76e-12	TATGGCCT
AGAACATAATGAACT	526.121	2.06876	0.331286	6.24464	4.25e-10	6.79e-08	AATGAACT
AGAACATTGAGTTCG	532.422	2.06652	0.422286	4.89366	9.9e-07	6.99e-05	TGAGTTCG
AGAACATGATATACT	144.635	2.06582	0.571941	3.61195	0.000303907	0.00802882	GATATACT
AGAACATGCCGTCCG	261.292	2.06394	0.389927	5.29314	1.2e-07	1.08e-05	GCCGTCCG
AGAACATTCCATTGT	180.549	2.0636	0.49818	4.14229	3.44e-05	0.00143173	TCCATTGT
AGAACATTCGGATCT	638.066	2.06344	0.308496	6.6887	2.25e-11	4.58e-09	TCGGATCT
AGAACATTTCGTTCC	976.852	2.06271	0.254891	8.0925	5.85e-16	3.56e-13	TTCGTTCC
AGAACATTCTGCACT	699.27	2.06185	0.310483	6.64078	3.12e-11	6.12e-09	TCTGCACT
AGAACATAATGTTGT	548.03	2.06182	0.445431	4.62881	3.68e-06	0.000220102	AATGTTGT
AGAACATTCTGATCT	754.822	2.06019	0.317795	6.48276	9.01e-11	1.64e-08	TCTGATCT
AGAACATTCGGTACT	602.714	2.05989	0.512125	4.02223	5.76e-05	0.00217895	TCGGTACT
AGAACATCATATACC	333.132	2.05797	0.527021	3.9049	9.43e-05	0.00323758	CATATACC
AGAACATACTGTATG	713.808	2.05754	0.366091	5.6203	1.91e-08	2.09e-06	ACTGTATG
AGAACATACCGTAAC	343.365	2.05577	0.495603	4.14803	3.35e-05	0.00140393	ACCGTAAC
AGAACATGATGTAGC	209.484	2.05569	0.412287	4.98608	6.16e-07	4.59e-05	GATGTAGC
AGAACATATTGTACT	787.305	2.05535	0.271637	7.56653	3.83e-14	1.48e-11	ATTGTACT
AGAACATAAAGTACC	315.021	2.05295	0.435071	4.71865	2.37e-06	0.000149955	AAAGTACC
AGAACATTTTGCGAC	229.177	2.05285	0.539856	3.80258	0.000143197	0.00451405	TTTGCGAC
AGAACATGCACTCTT	214.605	2.05218	0.478775	4.28631	1.82e-05	0.000844975	GCACTCTT
AGAACATTTTGATCG	650.616	2.05143	0.23377	8.7754	1.7e-18	1.72e-15	TTTGATCG
AGAACATTTTGTCCC	207.36	2.05089	0.515321	3.97982	6.9e-05	0.00250862	TTTGTCCC
AGAACATCAAGTACG	292.706	2.05056	0.38652	5.3052	1.13e-07	1.01e-05	CAAGTACG
AGAACATCGTGTAAT	598.941	2.05022	0.321462	6.37781	1.8e-10	3.12e-08	CGTGTAAT
AGAACATCGTGGACC	388.526	2.04999	0.335225	6.11526	9.64e-10	1.43e-07	CGTGGACC
AGAACATAACATACT	331.284	2.04933	0.520357	3.93831	8.21e-05	0.00289584	AACATACT
AGAACATTTTGTTTG	1311.68	2.04932	0.279566	7.33038	2.3e-13	7.1e-11	TTTGTTTG
AGAACATCCTGTCCG	390.987	2.04884	0.417722	4.90479	9.35e-07	6.65e-05	CCTGTCCG
AGAACATATTGGCCC	405.962	2.0484	0.383644	5.33933	9.33e-08	8.56e-06	ATTGGCCC
AGAACATAGTGTCTG	498.612	2.04402	0.335725	6.08838	1.14e-09	1.66e-07	AGTGTCTG
AGAACATTGTGTATT	1624.86	2.04369	0.254452	8.03171	9.61e-16	5.53e-13	TGTGTATT
AGAACATTCTGCTCC	421.64	2.04253	0.48129	4.24386	2.2e-05	0.000987197	TCTGCTCC
AGAACATTTTTACCG	184.509	2.04139	0.548591	3.72116	0.000198312	0.00580717	TTTTACCG
AGAACATCTTGTTTT	1301.98	2.04061	0.239413	8.52338	1.55e-17	1.4e-14	CTTGTTTT
AGAACATTTTGTTCC	366.542	2.04029	0.57313	3.55992	0.000370973	0.00933604	TTTGTTCC
AGAACATGGTGTGTT	521.797	2.03718	0.497728	4.09295	4.26e-05	0.00169544	GGTGTGTT
AGAACATAGGATTCT	683.428	2.03674	0.308187	6.60877	3.88e-11	7.39e-09	AGGATTCT
AGAACATATTGTTCA	786.273	2.03654	0.41327	4.92786	8.31e-07	5.99e-05	ATTGTTCA
AGAACATCGCGGTCC	545.375	2.0358	0.490206	4.15295	3.28e-05	0.00137684	CGCGGTCC
AGAACATTTTGTCCT	421.069	2.03494	0.312586	6.51003	7.51e-11	1.39e-08	TTTGTCCT
AGAACATCAAGTCCG	292.001	2.0336	0.432324	4.70389	2.55e-06	0.000158982	CAAGTCCG
AGAACATCCAGTCTC	227.576	2.03308	0.441683	4.60303	4.16e-06	0.000244497	CCAGTCTC
AGAACATATATGATG	172.639	2.03256	0.514445	3.95098	7.78e-05	0.00277694	ATATGATG
AGAACATGACGTGCC	186.559	2.03236	0.520208	3.90682	9.35e-05	0.00321381	GACGTGCC
AGAACATTTAGTTCT	1231.35	2.03217	0.26396	7.69878	1.37e-14	6.13e-12	TTAGTTCT
AGAACATGCGGTACT	231.973	2.03022	0.432754	4.69138	2.71e-06	0.000167953	GCGGTACT
AGAACATCCTGTTCG	620.232	2.02918	0.483501	4.19684	2.71e-05	0.00117259	CCTGTTCG
AGAACATTCTGTATA	593.961	2.02905	0.55469	3.658	0.000254194	0.00700079	TCTGTATA
AGAACATTTCGCTCT	325.848	2.02884	0.424895	4.77492	1.8e-06	0.00011703	TTCGCTCT
AGAACATTCTGTTTT	1425.43	2.02814	0.196741	10.3087	6.44e-25	2.09e-21	TCTGTTTT
AGAACATTAAGGGTA	269.907	2.02603	0.498644	4.06307	4.84e-05	0.00188646	TAAGGGTA
AGAACATTGGGTTAC	291.154	2.02516	0.528252	3.83371	0.000126225	0.00406548	TGGGTTAC
AGAACATTAAGTTCT	673.482	2.02467	0.302585	6.69122	2.21e-11	4.51e-09	TAAGTTCT
AGAACATTACGTACT	752.762	2.02462	0.269133	7.52277	5.36e-14	1.99e-11	TACGTACT
AGAACATGATGAACA	262.787	2.02428	0.564603	3.58532	0.000336669	0.00863866	GATGAACA
AGAACATGGTGTTAG	335.599	2.02398	0.367323	5.51008	3.59e-08	3.64e-06	GGTGTTAG
AGAACATAGAGTTCT	1498.87	2.02371	0.283566	7.13662	9.57e-13	2.52e-10	AGAGTTCT
AGAACATCGTGTATG	754.517	2.0234	0.395335	5.11819	3.08e-07	2.51e-05	CGTGTATG
AGAACATGGTGTGAC	425.801	2.02339	0.371349	5.44875	5.07e-08	4.97e-06	GGTGTGAC
AGAACATTGTGCTTG	434.094	2.0231	0.462899	4.37051	1.24e-05	0.00061462	TGTGCTTG
AGAACATATAGTCCG	334.133	2.0211	0.499299	4.04788	5.17e-05	0.00198363	ATAGTCCG
AGAACATCCTGTGCG	658.649	2.02085	0.309188	6.53599	6.32e-11	1.17e-08	CCTGTGCG
AGAACATTCTATACT	494.522	2.01998	0.29631	6.8171	9.29e-12	2.05e-09	TCTATACT
AGAACATAATGTGAA	649.851	2.0193	0.442087	4.56766	4.93e-06	0.000283052	AATGTGAA
AGAACATCATGATTT	419.619	2.01879	0.486074	4.15327	3.28e-05	0.0013759	CATGATTT
AGAACATAACGTATT	1143.08	2.01656	0.281466	7.16448	7.81e-13	2.11e-10	AACGTATT
AGAACATAGAGATCT	294.413	2.01655	0.379806	5.30943	1.1e-07	9.93e-06	AGAGATCT
AGAACATTTTCTTCT	723.305	2.01617	0.375057	5.37563	7.63e-08	7.16e-06	TTTCTTCT
AGAACATCTAAGTCT	228.628	2.01424	0.538146	3.74293	0.000181889	0.00546394	CTAAGTCT
AGAACATAATGCACT	259.919	2.01229	0.491069	4.09778	4.17e-05	0.00166785	AATGCACT
AGAACATACCATACT	386.733	2.01127	0.451076	4.45883	8.24e-06	0.000433758	ACCATACT
AGAACATTGTAATCC	397.948	2.01127	0.33237	6.05129	1.44e-09	2.06e-07	TGTAATCC
AGAACATTATGTAAT	805.725	2.01058	0.270632	7.42918	1.09e-13	3.7e-11	TATGTAAT
AGAACATTTCATCCA	174.872	2.01042	0.534564	3.76085	0.000169335	0.00516236	TTCATCCA
AGAACATAAGGTCCC	256.467	2.00919	0.421183	4.77035	1.84e-06	0.00011934	AAGGTCCC
AGAACATTCCGTATC	528.001	2.00878	0.266653	7.53332	4.95e-14	1.86e-11	TCCGTATC
AGAACATCATGTGTG	243.924	2.0087	0.492351	4.07981	4.51e-05	0.00177487	CATGTGTG
AGAACATATTGTCTT	1577.41	2.00868	0.272659	7.367	1.75e-13	5.54e-11	ATTGTCTT
AGAACATACGATCTG	344.716	2.00812	0.547557	3.66742	0.000245006	0.00682097	ACGATCTG
AGAACATTACGTCCA	190.472	2.00756	0.48373	4.15017	3.32e-05	0.00139275	TACGTCCA
AGAACATCTTGTGAC	849.794	2.00606	0.320193	6.26515	3.72e-10	6.04e-08	CTTGTGAC
AGAACATACTGTGTT	678.712	2.00514	0.340447	5.88972	3.87e-09	5.09e-07	ACTGTGTT
AGAACATTGTGTTAA	1009.6	2.00403	0.365878	5.47733	4.32e-08	4.28e-06	TGTGTTAA
AGAACATAGTGTGAT	553.75	2.00379	0.42428	4.72279	2.33e-06	0.000147387	AGTGTGAT
AGAACATTTCGGCCT	327.548	2.00134	0.541399	3.69661	0.000218496	0.00624383	TTCGGCCT
AGAACATTGCGCGCC	171.027	1.99939	0.552181	3.6209	0.000293583	0.00781645	TGCGCGCC
AGAACATGGGGTACC	282.605	1.99825	0.458298	4.36017	1.3e-05	0.000638234	GGGGTACC
AGAACATTATGTTTT	1048.02	1.99725	0.5558	3.59347	0.0003263	0.00842525	TATGTTTT
AGAACATTTTGTGAG	546.974	1.99401	0.313179	6.36699	1.93e-10	3.33e-08	TTTGTGAG
AGAACATTTTGTTTT	1676.89	1.99368	0.222182	8.9732	2.88e-19	3.11e-16	TTTGTTTT
AGAACATCGCGTATT	521.784	1.99362	0.356782	5.58777	2.3e-08	2.47e-06	CGCGTATT
AGAACATAGTGTCCT	281.631	1.99328	0.492789	4.0449	5.23e-05	0.0020022	AGTGTCCT
AGAACATCGAGTACA	339.748	1.99255	0.526773	3.78256	0.000155223	0.00483019	CGAGTACA
AGAACATCGAGTCCA	283.974	1.99154	0.416792	4.77826	1.77e-06	0.000115717	CGAGTCCA
AGAACATGGGGTGCT	449.604	1.99054	0.272022	7.31756	2.53e-13	7.78e-11	GGGGTGCT
AGAACATGCTGTTGT	583.407	1.98919	0.441283	4.50774	6.55e-06	0.000360265	GCTGTTGT
AGAACATTGTGTTTG	587.792	1.98824	0.35187	5.65048	1.6e-08	1.8e-06	TGTGTTTG
AGAACATCATGGTCA	310.959	1.98753	0.436645	4.55182	5.32e-06	0.000301578	CATGGTCA
AGAACATTTTGTGCG	463.885	1.98621	0.433702	4.57967	4.66e-06	0.000269792	TTTGTGCG
AGAACATACAGATCG	346.755	1.98544	0.351252	5.65247	1.58e-08	1.79e-06	ACAGATCG
AGAACATGGGGTTCT	861.297	1.98543	0.275795	7.19893	6.07e-13	1.68e-10	GGGGTTCT
AGAACATGTTGTTTC	1178.81	1.98535	0.202826	9.78844	1.26e-22	2.78e-19	GTTGTTTC
AGAACATGTTGTGAC	376.729	1.98493	0.505011	3.93047	8.48e-05	0.00296638	GTTGTGAC
AGAACATCGAGGTCC	401.089	1.98431	0.453359	4.37691	1.2e-05	0.000599754	CGAGGTCC
AGAACATTATGTGCG	570.711	1.98391	0.392824	5.05037	4.41e-07	3.44e-05	TATGTGCG
AGAACATGGGGTTCC	269.48	1.98334	0.381682	5.19632	2.03e-07	1.74e-05	GGGGTTCC
AGAACATTGTGTCCA	326.75	1.98242	0.413643	4.7926	1.65e-06	0.000109606	TGTGTCCA
AGAACATTTTGTTCG	770.922	1.98175	0.318724	6.21777	5.04e-10	7.98e-08	TTTGTTCG
AGAACATTCCGTGCC	550.387	1.98168	0.385104	5.14584	2.66e-07	2.2e-05	TCCGTGCC
AGAACATAGTGATTC	355.9	1.98049	0.404217	4.89958	9.6e-07	6.8e-05	AGTGATTC
AGAACATGTTGTGCT	1491.47	1.9772	0.215429	9.17798	4.39e-20	5.41e-17	GTTGTGCT
AGAACATGTACAGTC	200.659	1.97585	0.512194	3.85762	0.000114497	0.0037888	GTACAGTC
AGAACATTGTGTCAT	913.665	1.97546	0.252154	7.83431	4.71e-15	2.32e-12	TGTGTCAT
AGAACATTCCGTATT	1124.82	1.97522	0.237575	8.31411	9.24e-17	6.54e-14	TCCGTATT
AGAACATGGTGTGCG	688.974	1.97396	0.50084	3.9413	8.1e-05	0.0028633	GGTGTGCG
AGAACATTGCGATCT	499.126	1.97236	0.294715	6.69242	2.2e-11	4.49e-09	TGCGATCT
AGAACATAGGGATCA	174.693	1.96866	0.470816	4.18139	2.9e-05	0.00123821	AGGGATCA
AGAACATATGGTTCT	422.748	1.96601	0.539075	3.64701	0.000265305	0.00725166	ATGGTTCT
AGAACATTGTGTTTA	1200.32	1.96487	0.359609	5.4639	4.66e-08	4.6e-06	TGTGTTTA
AGAACATACAGTTTC	445.235	1.96332	0.413748	4.74521	2.08e-06	0.000133477	ACAGTTTC
AGAACATGTGTGCCT	342.458	1.96101	0.465949	4.20864	2.57e-05	0.00113009	GTGTGCCT
AGAACATAGCGTACC	157.944	1.96045	0.499752	3.92285	8.75e-05	0.00304457	AGCGTACC
AGAACATTCTGCAAA	188.315	1.95855	0.518092	3.78031	0.000156633	0.00485932	TCTGCAAA
AGAACATTGTGTAGT	387.829	1.95564	0.476544	4.1038	4.06e-05	0.00163052	TGTGTAGT
AGAACATCCTATTCT	798.913	1.95526	0.378607	5.16434	2.41e-07	2.02e-05	CCTATTCT
AGAACATCCCGGTCT	396.927	1.9549	0.495058	3.94883	7.85e-05	0.00279392	CCCGGTCT
AGAACATAATGTTAA	650.264	1.95486	0.365115	5.3541	8.6e-08	7.95e-06	AATGTTAA
AGAACATTCCGTTCC	298.223	1.95385	0.384893	5.07636	3.85e-07	3.05e-05	TCCGTTCC
AGAACATCCTGGTCT	416.804	1.95365	0.420538	4.64559	3.39e-06	0.000203933	CCTGGTCT
AGAACATCTCGATCC	557.268	1.9519	0.482693	4.04378	5.26e-05	0.00201056	CTCGATCC
AGAACATGGTGTATT	1570.7	1.94929	0.200058	9.74364	1.96e-22	4.03e-19	GGTGTATT
AGAACATGCGGTTCC	546.223	1.9485	0.429151	4.54037	5.62e-06	0.00031467	GCGGTTCC
AGAACATGGGGATCT	398.712	1.94714	0.345159	5.6413	1.69e-08	1.88e-06	GGGGATCT
AGAACATTGCGTTCT	806.455	1.94686	0.361334	5.38797	7.13e-08	6.75e-06	TGCGTTCT
AGAACATTGTGTCGT	349.141	1.9468	0.34364	5.66522	1.47e-08	1.67e-06	TGTGTCGT
AGAACATTACGTGTC	220.788	1.94357	0.507513	3.82959	0.000128356	0.00412679	TACGTGTC
AGAACATCGGGTACT	640.047	1.94089	0.332774	5.83245	5.46e-09	6.89e-07	CGGGTACT
AGAACATCATGTTAA	256.704	1.94071	0.399586	4.8568	1.19e-06	8.2e-05	CATGTTAA
AGAACATTCGGTTCT	340.343	1.93954	0.432512	4.48437	7.31e-06	0.000393312	TCGGTTCT
AGAACATTTTCTACC	377.663	1.93609	0.428229	4.52115	6.15e-06	0.000339697	TTTCTACC
AGAACATCAGGTACT	246.584	1.93586	0.464643	4.16633	3.1e-05	0.0013074	CAGGTACT
AGAACATCGAGAAAA	385.779	1.93554	0.384428	5.03485	4.78e-07	3.68e-05	CGAGAAAA
AGAACATGATGTCTG	830.514	1.93535	0.22865	8.46425	2.58e-17	2.17e-14	GATGTCTG
AGAACATAGCGTTCC	221.094	1.93305	0.488829	3.95445	7.67e-05	0.00274338	AGCGTTCC
AGAACATTATGATTT	977.116	1.93305	0.261987	7.37842	1.6e-13	5.22e-11	TATGATTT
AGAACATAGTGCACT	596.399	1.93204	0.459799	4.20193	2.65e-05	0.0011534	AGTGCACT
AGAACATCCTGAGTT	311.279	1.93121	0.483055	3.9979	6.39e-05	0.0023651	CCTGAGTT
AGAACATGTAGTTCC	498.315	1.93119	0.267893	7.20879	5.64e-13	1.57e-10	GTAGTTCC
AGAACATTTTGGTCA	171.054	1.92763	0.542307	3.5545	0.000378695	0.00949156	TTTGGTCA
AGAACATTTTGCACC	153.386	1.92552	0.518925	3.71058	0.000206781	0.0060066	TTTGCACC
AGAACATCTTGTATT	1635.6	1.92528	0.385866	4.9895	6.05e-07	4.53e-05	CTTGTATT
AGAACATGCTGGTCT	584.911	1.92169	0.38552	4.98468	6.21e-07	4.61e-05	GCTGGTCT
AGAACATTGTGTACG	606.851	1.92169	0.314327	6.11365	9.74e-10	1.44e-07	TGTGTACG
AGAACATGCTGTTCT	327.481	1.92135	0.372247	5.16149	2.45e-07	2.04e-05	GCTGTTCT
AGAACATGAAATTCT	221.977	1.92111	0.514593	3.73325	0.000189023	0.00561797	GAAATTCT
AGAACATGGTGATAC	330.727	1.92108	0.380884	5.04375	4.56e-07	3.54e-05	GGTGATAC
AGAACATAATGGTCT	335.553	1.91831	0.358348	5.35319	8.64e-08	7.98e-06	AATGGTCT
AGAACATTATGTTTG	817.66	1.91815	0.402301	4.76796	1.86e-06	0.000120635	TATGTTTG
AGAACATTAAGTTCG	529.129	1.91792	0.450159	4.26053	2.04e-05	0.000928547	TAAGTTCG
AGAACATGATGTGAA	240.867	1.9161	0.529164	3.621	0.000293465	0.00781645	GATGTGAA
AGAACATACTGAGCT	330.67	1.91438	0.522689	3.66256	0.000249707	0.00691122	ACTGAGCT
AGAACATTTTATTCT	819.432	1.91382	0.395541	4.83848	1.31e-06	8.9e-05	TTTATTCT
AGAACATGGCGTACT	583.54	1.91328	0.342184	5.59138	2.25e-08	2.43e-06	GGCGTACT
AGAACATCCTGAAAC	278.494	1.91311	0.526656	3.63256	0.000280622	0.00756624	CCTGAAAC
AGAACATTGTGTGCT	710.763	1.91027	0.239513	7.97564	1.52e-15	8.12e-13	TGTGTGCT
AGAACATATCGTGTC	199.303	1.90988	0.528092	3.61656	0.000298543	0.00791428	ATCGTGTC
AGAACATGCCGTTCT	511.958	1.90756	0.287759	6.62901	3.38e-11	6.61e-09	GCCGTTCT
AGAACATGCCGTCTT	366.989	1.90694	0.453386	4.20599	2.6e-05	0.00113933	GCCGTCTT
AGAACATTGTGCAAC	464.289	1.90678	0.350693	5.43718	5.41e-08	5.26e-06	TGTGCAAC
AGAACATATAGTCCA	861.756	1.90317	0.248584	7.65604	1.92e-14	8.09e-12	ATAGTCCA
AGAACATCTTGTACC	432.241	1.89983	0.407328	4.66412	3.1e-06	0.000188414	CTTGTACC
AGAACATATTGTTAG	695.03	1.89693	0.413292	4.5898	4.44e-06	0.000258242	ATTGTTAG
AGAACATCATGTGTT	377.731	1.89632	0.375652	5.04809	4.46e-07	3.47e-05	CATGTGTT
AGAACATTTTGAACC	272.04	1.89597	0.513002	3.69584	0.000219165	0.00625132	TTTGAACC
AGAACATGGTGTCCA	469.48	1.89519	0.268658	7.05427	1.74e-12	4.29e-10	GGTGTCCA
AGAACATTTTGTTTA	1545.35	1.89502	0.303352	6.24693	4.19e-10	6.73e-08	TTTGTTTA
AGAACATGTTGTCCA	528.81	1.89263	0.341482	5.54239	2.98e-08	3.09e-06	GTTGTCCA
AGAACATCGAGTCTT	702.367	1.8926	0.301691	6.27331	3.53e-10	5.76e-08	CGAGTCTT
AGAACATAGTGTTGT	1036.49	1.89236	0.265478	7.12811	1.02e-12	2.66e-10	AGTGTTGT
AGAACATGGTGTCCC	324.823	1.89224	0.44561	4.2464	2.17e-05	0.000978625	GGTGTCCC
AGAACATTGGGTTCG	441.531	1.89073	0.401955	4.70383	2.55e-06	0.000158982	TGGGTTCG
AGAACATTTTGTTTC	1275.98	1.89018	0.351553	5.37668	7.59e-08	7.14e-06	TTTGTTTC
AGAACATGTTGTTGT	564.085	1.89	0.478955	3.9461	7.94e-05	0.00281782	GTTGTTGT
AGAACATCGTGCTCT	536.464	1.88965	0.379078	4.98486	6.2e-07	4.61e-05	CGTGCTCT
AGAACATTGCCTTCC	268.484	1.88914	0.464559	4.06652	4.77e-05	0.00186468	TGCCTTCC
AGAACATTACGTTTT	595.768	1.8889	0.474657	3.9795	6.91e-05	0.00250979	TACGTTTT
AGAACATCTTGATCT	421.341	1.88791	0.490516	3.84883	0.000118683	0.00388763	CTTGATCT
AGAACATTGCGTTAT	1238.83	1.88784	0.336843	5.6045	2.09e-08	2.27e-06	TGCGTTAT
AGAACATTATGTGAC	535.034	1.88716	0.317712	5.93984	2.85e-09	3.83e-07	TATGTGAC
AGAACATCCCGTAAC	250.391	1.8851	0.371533	5.07383	3.9e-07	3.09e-05	CCCGTAAC
AGAACATGGTATTCC	849.803	1.8842	0.350222	5.38002	7.45e-08	7.05e-06	GGTATTCC
AGAACATTATGTCCT	566.385	1.88202	0.274762	6.84964	7.4e-12	1.65e-09	TATGTCCT
AGAACATCGGGAACT	362.005	1.88026	0.463845	4.05365	5.04e-05	0.00194788	CGGGAACT
AGAACATGCCGTGCG	291.626	1.87984	0.433179	4.33963	1.43e-05	0.000690436	GCCGTGCG
AGAACATTCCGTCCT	543.335	1.87914	0.331969	5.66059	1.51e-08	1.71e-06	TCCGTCCT
AGAACATAGTGAACT	376.682	1.87908	0.524918	3.57977	0.000343898	0.00877379	AGTGAACT
AGAACATGTTCTTCT	269.448	1.87861	0.51	3.68355	0.000230004	0.00649432	GTTCTTCT
AGAACATTAAGTCAC	231.114	1.87734	0.499077	3.76162	0.000168814	0.00515526	TAAGTCAC
AGAACATCCTGGCTT	517.339	1.87722	0.386592	4.85581	1.2e-06	8.22e-05	CCTGGCTT
AGAACATTATGTTAT	1402.61	1.87692	0.262893	7.13945	9.37e-13	2.48e-10	TATGTTAT
AGAACATTCACTTCT	552.121	1.87641	0.447062	4.1972	2.7e-05	0.00117234	TCACTTCT
AGAACATTCAGTGCC	791.5	1.87239	0.480993	3.89277	9.91e-05	0.00336448	TCAGTGCC
AGAACATAGCGTGAC	199.345	1.87188	0.49825	3.75691	0.000172023	0.00523395	AGCGTGAC
AGAACATAGTGTCCC	426.772	1.87163	0.373982	5.00459	5.6e-07	4.23e-05	AGTGTCCC
AGAACATACTAAGTA	211.646	1.87098	0.439371	4.25831	2.06e-05	0.000934068	ACTAAGTA
AGAACATGTTGTACA	323.153	1.86672	0.432671	4.3144	1.6e-05	0.000761612	GTTGTACA
AGAACATCGTGTGTC	579.379	1.86654	0.276683	6.74613	1.52e-11	3.17e-09	CGTGTGTC
AGAACATTCCGTTTC	478.667	1.86599	0.299197	6.23666	4.47e-10	7.09e-08	TCCGTTTC
AGAACATTCTGTGTA	392.266	1.86475	0.514801	3.62227	0.000292028	0.0077885	TCTGTGTA
AGAACATGGAGATCG	202.846	1.86273	0.481268	3.87047	0.000108625	0.00361585	GGAGATCG
AGAACATGTTCTGTC	542.086	1.86185	0.510089	3.65004	0.0002622	0.00718915	GTTCTGTC
AGAACATCCTGGCCC	237.901	1.86021	0.39377	4.7241	2.31e-06	0.000146893	CCTGGCCC
AGAACATCGTGTACT	362.278	1.85977	0.370308	5.02223	5.11e-07	3.89e-05	CGTGTACT
AGAACATATTGTCCT	271.274	1.85858	0.475179	3.91132	9.18e-05	0.00316946	ATTGTCCT
AGAACATTCTGTTAA	656.275	1.85797	0.407407	4.56049	5.1e-06	0.000291212	TCTGTTAA
AGAACATGGAGCTCT	168.396	1.85757	0.510085	3.64169	0.000270852	0.00737382	GGAGCTCT
AGAACATCTAGTTCT	799.638	1.85757	0.330686	5.61732	1.94e-08	2.12e-06	CTAGTTCT
AGAACATGGAGAACT	396.856	1.85729	0.476497	3.8978	9.71e-05	0.00331358	GGAGAACT
AGAACATGTGACTCA	196.667	1.85676	0.477957	3.88479	0.000102419	0.00344655	GTGACTCA
AGAACATGAAGACGT	256.951	1.85575	0.368742	5.03265	4.84e-07	3.71e-05	GAAGACGT
AGAACATCAAGAAAC	183.657	1.85426	0.496604	3.73388	0.000188556	0.00561219	CAAGAAAC
AGAACATAGAGTGTT	465.266	1.8542	0.512629	3.61704	0.000297996	0.00790775	AGAGTGTT
AGAACATGAAGATCT	653.852	1.85343	0.301086	6.15582	7.47e-10	1.14e-07	GAAGATCT
AGAACATCCTGTATT	1094.55	1.85306	0.245642	7.54375	4.57e-14	1.75e-11	CCTGTATT
AGAACATCGAGTACG	457.777	1.85123	0.372593	4.9685	6.75e-07	4.96e-05	CGAGTACG
AGAACATTAAGTTCA	1042.82	1.85122	0.324251	5.70921	1.13e-08	1.32e-06	TAAGTTCA
AGAACATACTGTGAG	389.556	1.85055	0.504964	3.66471	0.000247617	0.00688431	ACTGTGAG
AGAACATATTGTTAC	732.177	1.84947	0.229477	8.05949	7.66e-16	4.54e-13	ATTGTTAC
AGAACATCTTGCTAA	311.377	1.84915	0.490486	3.77004	0.000163224	0.0050208	CTTGCTAA
AGAACATACTGTACG	375.814	1.84802	0.352618	5.24085	1.6e-07	1.4e-05	ACTGTACG
AGAACATGATGTTAC	321.285	1.8477	0.476122	3.88073	0.000104144	0.00349276	GATGTTAC
AGAACATAACGTTAC	218.176	1.84611	0.485054	3.80598	0.000141246	0.00446978	AACGTTAC
AGAACATCACGTTTG	214.21	1.84546	0.455272	4.05353	5.05e-05	0.00194788	CACGTTTG
AGAACATTGAGTTTT	997.327	1.84352	0.437562	4.21316	2.52e-05	0.00111007	TGAGTTTT
AGAACATGTTGTCAC	295.282	1.84344	0.483656	3.81147	0.000138142	0.00439402	GTTGTCAC
AGAACATGCAGTCTC	405.708	1.84313	0.482295	3.82159	0.000132595	0.00423739	GCAGTCTC
AGAACATATTGTTTC	823.051	1.84207	0.379782	4.85034	1.23e-06	8.43e-05	ATTGTTTC
AGAACATAGTGTATG	740.578	1.84098	0.40604	4.53398	5.79e-06	0.000323168	AGTGTATG
AGAACATTTAGTGCG	615.382	1.83879	0.36895	4.98386	6.23e-07	4.62e-05	TTAGTGCG
AGAACATAGAGATTT	401.698	1.83874	0.298555	6.15882	7.33e-10	1.12e-07	AGAGATTT
AGAACATTCACGTTA	185.437	1.83525	0.459723	3.99208	6.55e-05	0.00241519	TCACGTTA
AGAACATACTGCGCT	340.726	1.83478	0.357657	5.13	2.9e-07	2.37e-05	ACTGCGCT
AGAACATCCCGTGCT	425.27	1.83452	0.306374	5.98784	2.13e-09	2.93e-07	CCCGTGCT
AGAACATGCTATTCC	558.073	1.82879	0.36391	5.0254	5.02e-07	3.85e-05	GCTATTCC
AGAACATGATATTCC	319.253	1.82861	0.366439	4.99023	6.03e-07	4.52e-05	GATATTCC
AGAACATCAAGTCCA	622.055	1.82761	0.270946	6.74527	1.53e-11	3.18e-09	CAAGTCCA
AGAACATTCCTTTCC	213.894	1.82729	0.484558	3.77104	0.000162566	0.00500557	TCCTTTCC
AGAACATTCTGTCCT	804.761	1.82642	0.372806	4.89911	9.63e-07	6.81e-05	TCTGTCCT
AGAACATTATGCACT	589.851	1.8262	0.247545	7.37726	1.62e-13	5.24e-11	TATGCACT
AGAACATTATGTCTC	512.423	1.82557	0.326643	5.58888	2.29e-08	2.46e-06	TATGTCTC
AGAACATTAGGTGCT	440.903	1.82557	0.364777	5.00461	5.6e-07	4.23e-05	TAGGTGCT
AGAACATACTGCACC	510.472	1.82426	0.321834	5.66833	1.44e-08	1.65e-06	ACTGCACC
AGAACATGTCGATCT	710.173	1.82154	0.257699	7.06849	1.57e-12	3.94e-10	GTCGATCT
AGAACATCGTGGGGA	355.618	1.82056	0.417353	4.36216	1.29e-05	0.00063345	CGTGGGGA
AGAACATTTAGTATC	236.616	1.82021	0.449934	4.04549	5.22e-05	0.00199837	TTAGTATC
AGAACATATTGTACC	344.368	1.81954	0.450764	4.03657	5.42e-05	0.00206943	ATTGTACC
AGAACATGCTGTGTA	459.813	1.81901	0.335539	5.42116	5.92e-08	5.72e-06	GCTGTGTA
AGAACATGGGGTACT	478.046	1.81791	0.4491	4.0479	5.17e-05	0.00198363	GGGGTACT
AGAACATTCGGATCG	364.251	1.81317	0.325008	5.57886	2.42e-08	2.58e-06	TCGGATCG
AGAACATAATGTTCG	500.864	1.8127	0.31262	5.79841	6.69e-09	8.26e-07	AATGTTCG
AGAACATTCTGTACT	739.476	1.81099	0.33447	5.41449	6.15e-08	5.89e-06	TCTGTACT
AGAACATAGTGGACT	375.827	1.81083	0.332385	5.44798	5.09e-08	4.98e-06	AGTGGACT
AGAACATAGGGTCTA	225.151	1.80934	0.393767	4.59494	4.33e-06	0.00025243	AGGGTCTA
AGAACATCCTGCTCC	374.496	1.80914	0.376295	4.80776	1.53e-06	0.0001025	CCTGCTCC
AGAACATTTGGTTAC	417.159	1.80719	0.287432	6.28736	3.23e-10	5.3e-08	TTGGTTAC
AGAACATTCAGTCAC	303.568	1.80712	0.407058	4.43946	9.02e-06	0.000469064	TCAGTCAC
AGAACATCTTGTCCT	458.123	1.80565	0.272546	6.62512	3.47e-11	6.76e-09	CTTGTCCT
AGAACATTAACTTCC	204.463	1.80149	0.499053	3.60982	0.000306407	0.00807142	TAACTTCC
AGAACATGTAGTTCA	631.122	1.79899	0.237104	7.58737	3.26e-14	1.29e-11	GTAGTTCA
AGAACATTCCGTTCT	508.959	1.79896	0.326963	5.50203	3.75e-08	3.8e-06	TCCGTTCT
AGAACATTGTGTGCG	1090.96	1.79805	0.37793	4.75761	1.96e-06	0.000126057	TGTGTGCG
AGAACATAAAGTTCT	526.736	1.79728	0.399387	4.50011	6.79e-06	0.000370142	AAAGTTCT
AGAACATCCTATTCG	288.106	1.79605	0.429767	4.17911	2.93e-05	0.00124719	CCTATTCG
AGAACATTTTGTCGC	592.848	1.79325	0.458771	3.9088	9.28e-05	0.00319642	TTTGTCGC
AGAACATGCCGTACT	371.31	1.79275	0.388721	4.61191	3.99e-06	0.000235574	GCCGTACT
AGAACATTAAGTCTC	252.585	1.7902	0.38316	4.6722	2.98e-06	0.000182414	TAAGTCTC
AGAACATTTTGTCTT	829.995	1.78988	0.311383	5.74816	9.02e-09	1.08e-06	TTTGTCTT
AGAACATACTCTTCT	513.247	1.78957	0.418193	4.27929	1.87e-05	0.000867474	ACTCTTCT
AGAACATGTTGTTCC	515.618	1.78921	0.34791	5.14276	2.71e-07	2.23e-05	GTTGTTCC
AGAACATGTTGTCCT	336.44	1.78852	0.380743	4.69744	2.63e-06	0.000163374	GTTGTCCT
AGAACATTTTGTCAC	808.062	1.78669	0.304148	5.87442	4.24e-09	5.49e-07	TTTGTCAC
AGAACATTGTGTTGT	819.365	1.78584	0.314246	5.68294	1.32e-08	1.53e-06	TGTGTTGT
AGAACATGAACATCC	222.08	1.78262	0.421955	4.22467	2.39e-05	0.00106242	GAACATCC
AGAACATGGTGCACT	398.036	1.78194	0.491684	3.62416	0.000289904	0.00774865	GGTGCACT
AGAACATGGCGTTCC	375.987	1.78177	0.31025	5.74304	9.3e-09	1.11e-06	GGCGTTCC
AGAACATAATGTCAC	414.304	1.78168	0.360146	4.94709	7.53e-07	5.5e-05	AATGTCAC
AGAACATAACGTTAT	642.852	1.78166	0.358143	4.97473	6.53e-07	4.84e-05	AACGTTAT
AGAACATGCTGTTTT	248.221	1.78114	0.42101	4.23063	2.33e-05	0.00104142	GCTGTTTT
AGAACATAATGGTAT	289.684	1.78104	0.474431	3.75406	0.000173995	0.00527829	AATGGTAT
AGAACATTGCGTCTC	298.254	1.77994	0.477811	3.7252	0.000195162	0.00574496	TGCGTCTC
AGAACATGTACCGTA	286.575	1.77984	0.44348	4.01336	5.99e-05	0.00224501	GTACCGTA
AGAACATAATCGTTA	262.893	1.77974	0.364749	4.87936	1.06e-06	7.44e-05	AATCGTTA
AGAACATCTTGTGCG	679.271	1.77906	0.321455	5.53441	3.12e-08	3.23e-06	CTTGTGCG
AGAACATCATGTGCG	291.16	1.77774	0.376829	4.71764	2.39e-06	0.000150548	CATGTGCG
AGAACATCATGTTAT	749.192	1.77701	0.417124	4.26015	2.04e-05	0.000928858	CATGTTAT
AGAACATGGCGTGTT	457.053	1.77592	0.497359	3.57071	0.000356021	0.00900758	GGCGTGTT
AGAACATTTCGTTCT	1489.35	1.77581	0.211684	8.389	4.9e-17	3.82e-14	TTCGTTCT
AGAACATCTTGTGTA	438.694	1.77464	0.276126	6.42691	1.3e-10	2.32e-08	CTTGTGTA
AGAACATTTTGTATG	579.402	1.77449	0.301418	5.88714	3.93e-09	5.15e-07	TTTGTATG
AGAACATGGGGTCCT	482.275	1.77222	0.338446	5.23636	1.64e-07	1.43e-05	GGGGTCCT
AGAACATTCCGTTGT	358.432	1.77158	0.471102	3.76049	0.00016958	0.00516727	TCCGTTGT
AGAACATCATATTCC	559.834	1.77099	0.275967	6.41741	1.39e-10	2.46e-08	CATATTCC
AGAACATGAAGTGCA	296.984	1.76989	0.45842	3.86085	0.000112993	0.00374708	GAAGTGCA
AGAACATAGTGTTAA	847.132	1.7695	0.293462	6.02975	1.64e-09	2.32e-07	AGTGTTAA
AGAACATTTAGTCCA	667.943	1.76869	0.275459	6.42087	1.35e-10	2.41e-08	TTAGTCCA
AGAACATTATGAACT	349.199	1.76823	0.417314	4.23718	2.26e-05	0.00101522	TATGAACT
AGAACATATTGCGCT	311.65	1.7644	0.338319	5.21521	1.84e-07	1.59e-05	ATTGCGCT
AGAACATTTCGTGGT	342.845	1.76375	0.437091	4.0352	5.46e-05	0.00207768	TTCGTGGT
AGAACATGTTGTTAA	833.775	1.76223	0.239205	7.36703	1.74e-13	5.54e-11	GTTGTTAA
AGAACATTGAGGTCC	692.683	1.7615	0.404952	4.34989	1.36e-05	0.000665165	TGAGGTCC
AGAACATTGTATGCT	416.2	1.76086	0.440097	4.00106	6.31e-05	0.00233651	TGTATGCT
AGAACATGGTGTAAT	1160.4	1.75937	0.294221	5.97976	2.23e-09	3.06e-07	GGTGTAAT
AGAACATTTACAGAA	474.488	1.75924	0.406775	4.32486	1.53e-05	0.000731444	TTACAGAA
AGAACATTGCGTTTC	789.436	1.75578	0.318623	5.51054	3.58e-08	3.64e-06	TGCGTTTC
AGAACATTGTATTCC	591.995	1.75491	0.436519	4.02025	5.81e-05	0.0021924	TGTATTCC
AGAACATGTTGTTCA	1124.92	1.75477	0.320023	5.48328	4.18e-08	4.17e-06	GTTGTTCA
AGAACATTCTGGCCC	468.717	1.75126	0.368947	4.74665	2.07e-06	0.000132664	TCTGGCCC
AGAACATGTTGTATC	331.218	1.74926	0.477208	3.66562	0.000246744	0.00686314	GTTGTATC
AGAACATTGTGTGAG	955.101	1.74884	0.233731	7.48228	7.3e-14	2.6e-11	TGTGTGAG
AGAACATGGCGATCT	359.339	1.74799	0.426141	4.10191	4.1e-05	0.00164171	GGCGATCT
AGAACATGGAGTCTT	338.683	1.74732	0.354437	4.92983	8.23e-07	5.94e-05	GGAGTCTT
AGAACATCGTGTCCA	499.909	1.74674	0.450632	3.87619	0.000106104	0.00354728	CGTGTCCA
AGAACATTAAGTATC	345.783	1.74648	0.482903	3.61664	0.000298457	0.00791428	TAAGTATC
AGAACATGTACCAGC	387.724	1.74464	0.408109	4.27492	1.91e-05	0.000881353	GTACCAGC
AGAACATTATGTATA	761.348	1.74256	0.254203	6.85502	7.13e-12	1.6e-09	TATGTATA
AGAACATTACGTTTC	424.514	1.74208	0.466767	3.73223	0.000189793	0.00563541	TACGTTTC
AGAACATAAAGTACA	415.198	1.74154	0.47476	3.66826	0.000244204	0.00680788	AAAGTACA
AGAACATGATCTTCG	358.432	1.74017	0.315969	5.50739	3.64e-08	3.69e-06	GATCTTCG
AGAACATTTTGGCCT	553.631	1.73941	0.275229	6.31986	2.62e-10	4.39e-08	TTTGGCCT
AGAACATACCGTTTC	726.737	1.73747	0.268933	6.46061	1.04e-10	1.88e-08	ACCGTTTC
AGAACATCGTGCGCC	441.338	1.73706	0.437459	3.9708	7.16e-05	0.00258721	CGTGCGCC
AGAACATAGTGCACG	247.935	1.73425	0.47518	3.64967	0.000262582	0.00719642	AGTGCACG
AGAACATAGTGCCTC	269.495	1.73277	0.367896	4.70994	2.48e-06	0.000155388	AGTGCCTC
AGAACATAGGGTACA	470.041	1.73174	0.328016	5.27945	1.3e-07	1.15e-05	AGGGTACA
AGAACATCATGGGTA	238.457	1.73002	0.386055	4.48128	7.42e-06	0.000397664	CATGGGTA
AGAACATTGTGAGTA	487.26	1.72836	0.418064	4.13421	3.56e-05	0.00146862	TGTGAGTA
AGAACATAGTGTGAG	473.338	1.72739	0.469935	3.6758	0.000237101	0.00666111	AGTGTGAG
AGAACATGCCGTGAC	507.653	1.72712	0.423833	4.07501	4.6e-05	0.00180251	GCCGTGAC
AGAACATTATGTATC	1025.54	1.72658	0.233966	7.37961	1.59e-13	5.2e-11	TATGTATC
AGAACATCTAGTTTC	470.511	1.72531	0.3808	4.53075	5.88e-06	0.000327557	CTAGTTTC
AGAACATATGGTCCT	335.017	1.72454	0.460938	3.74136	0.000183026	0.00548783	ATGGTCCT
AGAACATATTGTATT	1154.17	1.72376	0.347821	4.95587	7.2e-07	5.27e-05	ATTGTATT
AGAACATGAAGTTCA	469.413	1.7209	0.453187	3.79732	0.000146269	0.00458866	GAAGTTCA
AGAACATACAGTCTT	888.307	1.71809	0.28666	5.99349	2.05e-09	2.84e-07	ACAGTCTT
AGAACATATCGTGCT	767.463	1.71756	0.248912	6.90029	5.19e-12	1.18e-09	ATCGTGCT
AGAACATTTGGTTCT	565.252	1.71753	0.406855	4.22147	2.43e-05	0.00107529	TTGGTTCT
AGAACATTGGGTTCA	829.893	1.71704	0.230858	7.43762	1.03e-13	3.57e-11	TGGGTTCA
AGAACATTCTGACTT	318.685	1.71668	0.462828	3.70911	0.000207989	0.00603031	TCTGACTT
AGAACATGTAGTCCT	497.614	1.71544	0.284911	6.02097	1.73e-09	2.44e-07	GTAGTCCT
AGAACATAATGCCTA	215.945	1.7152	0.407589	4.20815	2.57e-05	0.00113172	AATGCCTA
AGAACATGGTGTCTC	447.055	1.7144	0.307474	5.57575	2.46e-08	2.62e-06	GGTGTCTC
AGAACATTTAGTGTC	354.37	1.71073	0.413806	4.13414	3.56e-05	0.00146862	TTAGTGTC
AGAACATGGTGTCCG	945.888	1.71051	0.226916	7.53809	4.77e-14	1.81e-11	GGTGTCCG
AGAACATTCTGTAAC	263.52	1.7101	0.466894	3.66271	0.000249563	0.00691034	TCTGTAAC
AGAACATCTTGTTCT	646.696	1.70791	0.423247	4.03526	5.45e-05	0.00207768	CTTGTTCT
AGAACATGCTGTGAC	663.947	1.70717	0.29268	5.83291	5.45e-09	6.89e-07	GCTGTGAC
AGAACATAATGTCTA	716.43	1.70558	0.298473	5.71435	1.1e-08	1.29e-06	AATGTCTA
AGAACATCAGGTCCT	431.679	1.7051	0.298519	5.71187	1.12e-08	1.31e-06	CAGGTCCT
AGAACATGTTGATCA	540.607	1.7046	0.479519	3.55482	0.000378233	0.00948386	GTTGATCA
AGAACATCCCGTTCA	415.052	1.70266	0.323431	5.26438	1.41e-07	1.24e-05	CCCGTTCA
AGAACATTATGTTTC	843.934	1.70254	0.257524	6.6112	3.81e-11	7.31e-09	TATGTTTC
AGAACATTCAGGAAA	314.017	1.69977	0.324288	5.24155	1.59e-07	1.4e-05	TCAGGAAA
AGAACATGATGTTGT	614.53	1.69903	0.363611	4.67265	2.97e-06	0.000182194	GATGTTGT
AGAACATACTGTTTG	318.583	1.69901	0.447037	3.80061	0.000144337	0.00453731	ACTGTTTG
AGAACATTCCGTGAT	1010.6	1.69848	0.398747	4.25955	2.05e-05	0.000930265	TCCGTGAT
AGAACATTATGTTCC	401.024	1.69718	0.368235	4.60895	4.05e-06	0.000238718	TATGTTCC
AGAACATGACGTGCG	435.385	1.69611	0.315306	5.37926	7.48e-08	7.06e-06	GACGTGCG
AGAACATTTCGTTAT	1236.65	1.69583	0.233496	7.2628	3.79e-13	1.11e-10	TTCGTTAT
AGAACATTGTGTGGA	590.75	1.69315	0.414394	4.08585	4.39e-05	0.00173917	TGTGTGGA
AGAACATCGCGTTTT	891.642	1.69183	0.314756	5.37504	7.66e-08	7.18e-06	CGCGTTTT
AGAACATGGTGTCTT	716.546	1.68756	0.229249	7.36127	1.82e-13	5.75e-11	GGTGTCTT
AGAACATTTCGTTTG	1154.27	1.68745	0.360893	4.67578	2.93e-06	0.000179979	TTCGTTTG
AGAACATATTGTTTT	1120.82	1.6871	0.377475	4.46943	7.84e-06	0.000416001	ATTGTTTT
AGAACATTCCATCTC	257.496	1.68639	0.448394	3.76095	0.000169267	0.00516236	TCCATCTC
AGAACATTGTGGCTC	407.57	1.68625	0.416598	4.04766	5.17e-05	0.00198363	TGTGGCTC
AGAACATGTTGTTCT	760.041	1.68578	0.294892	5.7166	1.09e-08	1.28e-06	GTTGTTCT
AGAACATTTAGATCT	781.35	1.6837	0.407813	4.12862	3.65e-05	0.00149527	TTAGATCT
AGAACATATTGGTCT	855.26	1.68215	0.284575	5.91112	3.4e-09	4.51e-07	ATTGGTCT
AGAACATTTTGTGCT	1064.94	1.68208	0.216363	7.77434	7.58e-15	3.57e-12	TTTGTGCT
AGAACATGATGTATG	692.695	1.68105	0.288475	5.82735	5.63e-09	7.08e-07	GATGTATG
AGAACATTTTCTGCC	349.436	1.68072	0.439232	3.82649	0.000129985	0.00416791	TTTCTGCC
AGAACATTATGACCC	256.67	1.67927	0.437384	3.83936	0.000123356	0.00399607	TATGACCC
AGAACATTTTGTACG	684.806	1.67864	0.241369	6.95464	3.53e-12	8.24e-10	TTTGTACG
AGAACATGCGATTCT	253.795	1.67849	0.389535	4.30896	1.64e-05	0.000776023	GCGATTCT
AGAACATCGTGTTCG	483.877	1.67819	0.288627	5.81439	6.09e-09	7.59e-07	CGTGTTCG
AGAACATCTCGTAAT	412.179	1.67773	0.449381	3.73343	0.00018889	0.00561797	CTCGTAAT
AGAACATGTACATCG	305.558	1.6755	0.41506	4.03678	5.42e-05	0.00206893	GTACATCG
AGAACATAAAGTTTT	610.133	1.6754	0.240872	6.95555	3.51e-12	8.22e-10	AAAGTTTT
AGAACATCGAGTGCC	483.737	1.67522	0.4177	4.01058	6.06e-05	0.00226483	CGAGTGCC
AGAACATTGTGTAGA	319.297	1.67499	0.362439	4.62144	3.81e-06	0.000226553	TGTGTAGA
AGAACATCTTGCTCA	472.147	1.67349	0.351371	4.76276	1.91e-06	0.000123657	CTTGCTCA
AGAACATACAGTCGC	210.351	1.67311	0.412942	4.0517	5.08e-05	0.00196074	ACAGTCGC
AGAACATAGCGACCC	297.001	1.67252	0.389701	4.29181	1.77e-05	0.000828679	AGCGACCC
AGAACATGATGTTTT	1324.27	1.67164	0.311479	5.36678	8.02e-08	7.46e-06	GATGTTTT
AGAACATCTTGCCAT	391.503	1.67095	0.437092	3.82287	0.000131908	0.00421983	CTTGCCAT
AGAACATAGAGTACT	418.203	1.6709	0.424496	3.9362	8.28e-05	0.00290971	AGAGTACT
AGAACATCGGGTACG	435.56	1.67046	0.419931	3.97793	6.95e-05	0.00252119	CGGGTACG
AGAACATTGAGTCTT	565.719	1.67038	0.275149	6.07081	1.27e-09	1.84e-07	TGAGTCTT
AGAACATCGTGTAAA	417.223	1.66807	0.34642	4.81518	1.47e-06	9.89e-05	CGTGTAAA
AGAACATATTGTCCC	558.532	1.66744	0.259037	6.43705	1.22e-10	2.18e-08	ATTGTCCC
AGAACATGATGTATA	912.771	1.6646	0.327454	5.08346	3.71e-07	2.95e-05	GATGTATA
AGAACATGTTGAACT	527.061	1.66185	0.392921	4.22947	2.34e-05	0.00104452	GTTGAACT
AGAACATAGTGTGTA	862.726	1.66051	0.396019	4.19301	2.75e-05	0.00118877	AGTGTGTA
AGAACATCTTGTATC	565.5	1.65954	0.300475	5.52306	3.33e-08	3.42e-06	CTTGTATC
AGAACATGACGAACT	182.748	1.65862	0.457497	3.62541	0.000288498	0.00772783	GACGAACT
AGAACATTATGTGTT	1320.09	1.65753	0.299754	5.52962	3.21e-08	3.31e-06	TATGTGTT
AGAACATAGCGTACT	963.875	1.65729	0.263003	6.3014	2.95e-10	4.87e-08	AGCGTACT
AGAACATTGTGTGTT	756.075	1.65696	0.301038	5.50416	3.71e-08	3.76e-06	TGTGTGTT
AGAACATTCCGTAAG	380.689	1.65629	0.329202	5.03122	4.87e-07	3.74e-05	TCCGTAAG
AGAACATACATTTCT	611.21	1.65421	0.359393	4.60279	4.17e-06	0.000244497	ACATTTCT
AGAACATTCCGTATA	740.959	1.65165	0.283784	5.82009	5.88e-09	7.38e-07	TCCGTATA
AGAACATGACATACC	182.986	1.64727	0.465147	3.5414	0.000398016	0.00989528	GACATACC
AGAACATCGTGTCAG	495.558	1.6454	0.441012	3.73096	0.000190752	0.00565843	CGTGTCAG
AGAACATGATGTACA	303.996	1.64463	0.40569	4.0539	5.04e-05	0.00194788	GATGTACA
AGAACATGACGGTCC	455.212	1.64387	0.38583	4.26061	2.04e-05	0.000928547	GACGGTCC
AGAACATTTCGTTTC	929.525	1.64215	0.26527	6.19048	6e-10	9.37e-08	TTCGTTTC
AGAACATCTTGCTCT	830.541	1.64181	0.444214	3.69599	0.000219034	0.00625132	CTTGCTCT
AGAACATGATGTGTC	773.774	1.64014	0.245566	6.679	2.41e-11	4.86e-09	GATGTGTC
AGAACATTGTGTAAC	579.865	1.63925	0.269114	6.09126	1.12e-09	1.64e-07	TGTGTAAC
AGAACATCTTGTTGC	552.509	1.63853	0.268584	6.10061	1.06e-09	1.56e-07	CTTGTTGC
AGAACATCACGGTCT	496.566	1.63826	0.35255	4.64689	3.37e-06	0.000202852	CACGGTCT
AGAACATTCTGTGAT	842.802	1.63793	0.256939	6.37477	1.83e-10	3.17e-08	TCTGTGAT
AGAACATGATGGCCA	269.466	1.63789	0.361719	4.52807	5.95e-06	0.00033143	GATGGCCA
AGAACATGTAGTTCG	1051.01	1.63361	0.396122	4.12401	3.72e-05	0.00152049	GTAGTTCG
AGAACATTGAGCAAT	617.951	1.6312	0.270797	6.02369	1.7e-09	2.41e-07	TGAGCAAT
AGAACATACTGTTCC	373.943	1.63071	0.367739	4.43441	9.23e-06	0.000478584	ACTGTTCC
AGAACATAGAGTGTA	895.959	1.62935	0.335322	4.85906	1.18e-06	8.14e-05	AGAGTGTA
AGAACATATTGTCTG	473.918	1.62777	0.330896	4.91928	8.69e-07	6.23e-05	ATTGTCTG
AGAACATTTAGTCTT	432.008	1.62754	0.410656	3.96328	7.39e-05	0.00265611	TTAGTCTT
AGAACATAGTGTCTA	804.041	1.62708	0.228677	7.11519	1.12e-12	2.88e-10	AGTGTCTA
AGAACATCGGGATCT	387.925	1.62656	0.400536	4.06095	4.89e-05	0.00190072	CGGGATCT
AGAACATACAGTGTC	402.023	1.62587	0.416139	3.90703	9.34e-05	0.00321279	ACAGTGTC
AGAACATCGCGTATC	611.393	1.62539	0.339445	4.78836	1.68e-06	0.000111341	CGCGTATC
AGAACATTGTGAGAC	483.91	1.6249	0.443064	3.66742	0.000245006	0.00682097	TGTGAGAC
AGAACATTTTGCTTT	470.387	1.6248	0.384075	4.23043	2.33e-05	0.00104162	TTTGCTTT
AGAACATCGTCTAGT	204.934	1.62402	0.421721	3.85093	0.000117672	0.00386478	CGTCTAGT
AGAACATGCTGTGCT	795.529	1.62324	0.291656	5.56559	2.61e-08	2.76e-06	GCTGTGCT
AGAACATCTTGTTTA	508.683	1.6199	0.362051	4.47424	7.67e-06	0.000408508	CTTGTTTA
AGAACATGTCATTCT	452.861	1.61765	0.439487	3.68076	0.000232539	0.00655088	GTCATTCT
AGAACATGTTCTGTA	732.82	1.61759	0.42254	3.82825	0.000129055	0.00414147	GTTCTGTA
AGAACATTCTTTTCT	776.004	1.61406	0.395444	4.08163	4.47e-05	0.0017635	TCTTTTCT
AGAACATATGGATCC	652.181	1.61396	0.270172	5.97382	2.32e-09	3.17e-07	ATGGATCC
AGAACATCTTGATAT	808.832	1.61227	0.303075	5.31972	1.04e-07	9.45e-06	CTTGATAT
AGAACATCAGGTTAC	467.391	1.6122	0.280992	5.73753	9.61e-09	1.14e-06	CAGGTTAC
AGAACATTCTGTGTT	999.074	1.6119	0.345106	4.67074	3e-06	0.000183537	TCTGTGTT
AGAACATACTGAAAT	288.431	1.61177	0.404112	3.98844	6.65e-05	0.00244377	ACTGAAAT
AGAACATTGTGGTAC	587.472	1.61095	0.284039	5.67158	1.41e-08	1.63e-06	TGTGGTAC
AGAACATACAGTATT	564.978	1.60893	0.309365	5.20077	1.98e-07	1.7e-05	ACAGTATT
AGAACATTGTGGTCT	1060.51	1.60865	0.275828	5.83209	5.47e-09	6.89e-07	TGTGGTCT
AGAACATACAGTCTC	591.716	1.60827	0.295393	5.44452	5.19e-08	5.07e-06	ACAGTCTC
AGAACATTGGGTACA	790.066	1.60733	0.263252	6.10568	1.02e-09	1.51e-07	TGGGTACA
AGAACATCAGGATCG	228.996	1.6057	0.433969	3.70003	0.000215571	0.00618895	CAGGATCG
AGAACATCAGGTACC	379.17	1.60522	0.428112	3.74954	0.000177159	0.00535057	CAGGTACC
AGAACATAGTATACT	526.535	1.60491	0.354502	4.52723	5.98e-06	0.000332227	AGTATACT
AGAACATTCCGATCG	304.224	1.60375	0.416705	3.84865	0.000118772	0.00388848	TCCGATCG
AGAACATGGTGTGCC	432.986	1.60367	0.369927	4.33509	1.46e-05	0.000701517	GGTGTGCC
AGAACATGGACAAAG	334.038	1.60303	0.450773	3.55619	0.000376275	0.00945015	GGACAAAG
AGAACATCCTGTGAC	351.551	1.60252	0.448282	3.57479	0.000350504	0.00889144	CCTGTGAC
AGAACATCGTGTGAA	495.688	1.59884	0.356928	4.47944	7.48e-06	0.000400059	CGTGTGAA
AGAACATGGTGTCTG	396.46	1.59869	0.375334	4.25938	2.05e-05	0.000930294	GGTGTCTG
AGAACATCTAGTTCA	348.662	1.5972	0.423072	3.77526	0.000159842	0.00493157	CTAGTTCA
AGAACATTGTGATAT	995.103	1.5969	0.213754	7.47074	7.97e-14	2.82e-11	TGTGATAT
AGAACATAATGCGTA	299.25	1.59534	0.439501	3.62988	0.000283551	0.00762184	AATGCGTA
AGAACATTGAGTGTT	396.725	1.59116	0.306494	5.1915	2.09e-07	1.78e-05	TGAGTGTT
AGAACATCGCGTGAC	290.492	1.59093	0.38568	4.12501	3.71e-05	0.00151589	CGCGTGAC
AGAACATGGTGTGAT	664.935	1.59007	0.378275	4.20347	2.63e-05	0.00114884	GGTGTGAT
AGAACATTAAGTTAC	384.917	1.58865	0.335871	4.72994	2.25e-06	0.000143022	TAAGTTAC
AGAACATTTCGTCTT	830.313	1.58377	0.318455	4.97328	6.58e-07	4.87e-05	TTCGTCTT
AGAACATGCTGTTAG	344.556	1.58339	0.349444	4.53115	5.87e-06	0.000327231	GCTGTTAG
AGAACATTTAGTTCA	582.027	1.58315	0.355585	4.45224	8.5e-06	0.000446138	TTAGTTCA
AGAACATGACGCTCC	520.566	1.58307	0.274263	5.7721	7.83e-09	9.45e-07	GACGCTCC
AGAACATTGGGGACC	338.284	1.58095	0.394051	4.01206	6.02e-05	0.00225472	TGGGGACC
AGAACATAGTGTGTT	893.85	1.58085	0.413159	3.82624	0.000130114	0.00416892	AGTGTGTT
AGAACATATAGTCCT	284.014	1.57966	0.397001	3.97898	6.92e-05	0.00251307	ATAGTCCT
AGAACATAATGTGAG	917.543	1.57952	0.2265	6.97362	3.09e-12	7.26e-10	AATGTGAG
AGAACATTTAGTTTC	718.302	1.57949	0.256659	6.15403	7.55e-10	1.15e-07	TTAGTTTC
AGAACATCCCGATCT	492.935	1.57567	0.383849	4.10492	4.04e-05	0.00162578	CCCGATCT
AGAACATACGGATCC	279.558	1.57548	0.437627	3.60005	0.000318153	0.00829868	ACGGATCC
AGAACATAGGGTCCC	335.816	1.57399	0.381691	4.12373	3.73e-05	0.00152136	AGGGTCCC
AGAACATGTCGTGAC	624.812	1.57203	0.257744	6.09917	1.07e-09	1.57e-07	GTCGTGAC
AGAACATTCAGTGCG	589.506	1.57151	0.355442	4.42129	9.81e-06	0.000502812	TCAGTGCG
AGAACATGTTCCGTA	326.668	1.57041	0.384988	4.07912	4.52e-05	0.00177773	GTTCCGTA
AGAACATGGCGTTAT	391.283	1.56711	0.430187	3.64285	0.000269635	0.00734394	GGCGTTAT
AGAACATAAAGTCCG	494.527	1.56694	0.339544	4.61483	3.93e-06	0.000232512	AAAGTCCG
AGAACATTTAGTTCG	1033.15	1.56555	0.247959	6.31374	2.72e-10	4.52e-08	TTAGTTCG
AGAACATTCCATTAT	743.386	1.5652	0.236509	6.61793	3.64e-11	7.03e-09	TCCATTAT
AGAACATTTTCTGCT	596.895	1.56356	0.247666	6.31318	2.73e-10	4.53e-08	TTTCTGCT
AGAACATCATGTATG	233.069	1.56257	0.415677	3.75909	0.000170531	0.00519368	CATGTATG
AGAACATAGAGTTCA	566.391	1.55928	0.273605	5.69902	1.2e-08	1.4e-06	AGAGTTCA
AGAACATGCCGCACG	389.248	1.55884	0.403821	3.86023	0.00011328	0.00375458	GCCGCACG
AGAACATCGTCGGTT	287.638	1.55756	0.433071	3.59654	0.000322483	0.00836175	CGTCGGTT
AGAACATCTTGTACG	599.841	1.55656	0.259354	6.00171	1.95e-09	2.71e-07	CTTGTACG
AGAACATGTTGTGTC	533.679	1.55478	0.362937	4.2839	1.84e-05	0.000850976	GTTGTGTC
AGAACATTCTGCGCT	263.879	1.55432	0.396018	3.92488	8.68e-05	0.00302587	TCTGCGCT
AGAACATTGAGTGTC	456.513	1.55402	0.304869	5.09732	3.44e-07	2.76e-05	TGAGTGTC
AGAACATTGTGTTGC	593.627	1.55372	0.287135	5.41109	6.26e-08	5.98e-06	TGTGTTGC
AGAACATTTCGTTTT	771.576	1.55234	0.317634	4.88721	1.02e-06	7.21e-05	TTCGTTTT
AGAACATATAGATCA	397.376	1.55112	0.329087	4.71341	2.44e-06	0.000153077	ATAGATCA
AGAACATGAGGTGCC	408.245	1.54888	0.287183	5.39333	6.92e-08	6.58e-06	GAGGTGCC
AGAACATGGAGTTCG	835.405	1.5488	0.351211	4.40987	1.03e-05	0.000525553	GGAGTTCG
AGAACATTGAGTATC	560.128	1.54716	0.247122	6.26071	3.83e-10	6.19e-08	TGAGTATC
AGAACATCGTGTTAA	746.299	1.53529	0.349853	4.38839	1.14e-05	0.00057453	CGTGTTAA
AGAACATGCTGTGAT	1012.51	1.53391	0.283613	5.40846	6.36e-08	6.06e-06	GCTGTGAT
AGAACATTGTGCGCT	572.377	1.53288	0.288767	5.30837	1.11e-07	9.97e-06	TGTGCGCT
AGAACATATTGAACC	429.197	1.5313	0.417987	3.6635	0.000248788	0.00690069	ATTGAACC
AGAACATTATGCGAT	324.099	1.52867	0.3517	4.34653	1.38e-05	0.000673301	TATGCGAT
AGAACATTCTGTCAG	745.019	1.52687	0.369241	4.13515	3.55e-05	0.00146414	TCTGTCAG
AGAACATCGTCGGTA	438.702	1.52679	0.302117	5.05363	4.33e-07	3.39e-05	CGTCGGTA
AGAACATAGCGTATT	1050.36	1.52663	0.253099	6.03174	1.62e-09	2.3e-07	AGCGTATT
AGAACATCTTGGTCG	317.105	1.52513	0.411537	3.70594	0.000210605	0.00608897	CTTGGTCG
AGAACATTCTGTTTC	301.387	1.52155	0.402781	3.77762	0.000158333	0.00489482	TCTGTTTC
AGAACATTTTGTCCG	833.463	1.52087	0.228108	6.66734	2.6e-11	5.17e-09	TTTGTCCG
AGAACATCCTGTAAT	908.444	1.52049	0.357123	4.2576	2.07e-05	0.000936352	CCTGTAAT
AGAACATTAGGTCCT	511.504	1.5202	0.305299	4.9794	6.38e-07	4.73e-05	TAGGTCCT
AGAACATTGTGGTCC	553.135	1.51855	0.25272	6.00881	1.87e-09	2.62e-07	TGTGGTCC
AGAACATTGTGGTAA	496.792	1.51838	0.309437	4.90692	9.25e-07	6.59e-05	TGTGGTAA
AGAACATTATGTAAG	598.106	1.51774	0.311112	4.87843	1.07e-06	7.47e-05	TATGTAAG
AGAACATCCCGTATC	621.769	1.51709	0.257687	5.88734	3.92e-09	5.15e-07	CCCGTATC
AGAACATTGTGGTTC	613.345	1.51446	0.408773	3.70489	0.00021148	0.00610567	TGTGGTTC
AGAACATGGTGTTAT	1046.38	1.51424	0.315716	4.79621	1.62e-06	0.000107881	GGTGTTAT
AGAACATATTGTATG	584.591	1.5137	0.353613	4.28066	1.86e-05	0.000862806	ATTGTATG
AGAACATAATGGCCT	273.015	1.51338	0.400146	3.78207	0.000155527	0.00483643	AATGGCCT
AGAACATCGTGCACT	328.13	1.51324	0.332578	4.55003	5.36e-06	0.000303326	CGTGCACT
AGAACATTGTGTTAG	837.497	1.513	0.276107	5.47975	4.26e-08	4.24e-06	TGTGTTAG
AGAACATATCGTTAT	659.72	1.51235	0.281698	5.36868	7.93e-08	7.39e-06	ATCGTTAT
AGAACATCGAGTACC	229.729	1.5108	0.400594	3.77141	0.00016233	0.00500079	CGAGTACC
AGAACATATTACTCA	309.361	1.51032	0.347638	4.34451	1.4e-05	0.000678446	ATTACTCA
AGAACATATAGTCTG	540.825	1.50987	0.337586	4.47255	7.73e-06	0.000410683	ATAGTCTG
AGAACATGATGTGTG	615.556	1.5098	0.303802	4.96968	6.71e-07	4.95e-05	GATGTGTG
AGAACATCTCGGTCT	278.658	1.50959	0.351229	4.29803	1.72e-05	0.000808232	CTCGGTCT
AGAACATTAAGTGCC	453.804	1.50848	0.396641	3.80313	0.000142878	0.00450986	TAAGTGCC
AGAACATTCCGATTC	319.791	1.50344	0.376992	3.98797	6.66e-05	0.00244553	TCCGATTC
AGAACATCGTGTGTG	814.68	1.50089	0.273007	5.49762	3.85e-08	3.89e-06	CGTGTGTG
AGAACATGTTGTGTT	633.542	1.50053	0.3105	4.83263	1.35e-06	9.13e-05	GTTGTGTT
AGAACATTGAGTGCG	970.379	1.50043	0.20617	7.27764	3.4e-13	1.01e-10	TGAGTGCG
AGAACATTACGTGCG	580.649	1.50022	0.378647	3.96206	7.43e-05	0.00266656	TACGTGCG
AGAACATGGTGTGAG	331.763	1.49918	0.350823	4.27332	1.93e-05	0.000885036	GGTGTGAG
AGAACATGTTGGTCC	635.609	1.49431	0.357234	4.18302	2.88e-05	0.00123318	GTTGGTCC
AGAACATTGGGTGCC	446.586	1.4942	0.312261	4.78508	1.71e-06	0.000112781	TGGGTGCC
AGAACATCTGGATCG	306.608	1.49274	0.418883	3.56362	0.000365773	0.0092278	CTGGATCG
AGAACATATTGTTCT	954.521	1.49237	0.301931	4.94275	7.7e-07	5.6e-05	ATTGTTCT
AGAACATGGCATTCT	528.625	1.48698	0.396063	3.75439	0.000173762	0.00527382	GGCATTCT
AGAACATTCCGTTTA	317.761	1.48665	0.394871	3.76491	0.000166607	0.00510447	TCCGTTTA
AGAACATAGTGTGAC	653.619	1.48627	0.263116	5.64873	1.62e-08	1.81e-06	AGTGTGAC
AGAACATTGTGTGAT	732.793	1.48501	0.292061	5.08457	3.68e-07	2.94e-05	TGTGTGAT
AGAACATTGTGTGAC	803.08	1.48479	0.272734	5.44408	5.21e-08	5.07e-06	TGTGTGAC
AGAACATTTTCTACT	624.25	1.48379	0.282663	5.24933	1.53e-07	1.34e-05	TTTCTACT
AGAACATTATCTTCG	374.837	1.48272	0.355003	4.17663	2.96e-05	0.00125653	TATCTTCG
AGAACATTCAGTGAG	421.286	1.4822	0.293701	5.04664	4.5e-07	3.5e-05	TCAGTGAG
AGAACATTTTGTTAA	1068.51	1.48139	0.267209	5.54393	2.96e-08	3.08e-06	TTTGTTAA
AGAACATATTGTCTC	386.049	1.47798	0.356338	4.1477	3.36e-05	0.00140495	ATTGTCTC
AGAACATGTACTTCA	470.564	1.47725	0.320987	4.60223	4.18e-06	0.000244921	GTACTTCA
AGAACATCATGTCTT	1070.23	1.47495	0.394365	3.74007	0.000183969	0.00551298	CATGTCTT
AGAACATAATGTCGC	336.245	1.47429	0.331528	4.44696	8.71e-06	0.000454532	AATGTCGC
AGAACATCTTGTCTA	713.998	1.47187	0.398236	3.69597	0.000219047	0.00625132	CTTGTCTA
AGAACATGTCGATCG	439.749	1.47142	0.28178	5.2219	1.77e-07	1.54e-05	GTCGATCG
AGAACATCATATGCA	299.63	1.47097	0.371148	3.9633	7.39e-05	0.00265611	CATATGCA
AGAACATGCGGTCCT	230.891	1.46657	0.402029	3.64793	0.000264363	0.00723556	GCGGTCCT
AGAACATAAAGTTGC	318.463	1.46435	0.350197	4.18151	2.9e-05	0.00123821	AAAGTTGC
AGAACATTGCGGGCT	480.941	1.46058	0.309219	4.72345	2.32e-06	0.000147058	TGCGGGCT
AGAACATGGAGTGCG	335.662	1.45975	0.365359	3.9954	6.46e-05	0.00238423	GGAGTGCG
AGAACATTTTGTTCA	766.62	1.45816	0.388321	3.75503	0.000173318	0.00526555	TTTGTTCA
AGAACATACAGTTAA	240.325	1.45661	0.375768	3.87636	0.000106033	0.00354682	ACAGTTAA
AGAACATGATGTTCT	506.098	1.45553	0.28631	5.08374	3.7e-07	2.95e-05	GATGTTCT
AGAACATAGCATGCT	390.941	1.45501	0.396398	3.67058	0.000242005	0.006768	AGCATGCT
AGAACATGGAGTAAT	382.623	1.44923	0.354429	4.08891	4.33e-05	0.00172115	GGAGTAAT
AGAACATGGTGTTTT	736.378	1.44898	0.259474	5.58429	2.35e-08	2.51e-06	GGTGTTTT
AGAACATCTTGTAGA	357.388	1.44721	0.328347	4.40754	1.05e-05	0.000529472	CTTGTAGA
AGAACATGGTATTCT	868.666	1.44655	0.260989	5.54257	2.98e-08	3.09e-06	GGTATTCT
AGAACATTGCGACCA	259.13	1.44455	0.359677	4.01622	5.91e-05	0.00222199	TGCGACCA
AGAACATCTTGTGAT	794.766	1.4445	0.29561	4.88651	1.03e-06	7.21e-05	CTTGTGAT
AGAACATCTTGTTTG	590.661	1.44447	0.387932	3.72352	0.000196464	0.00577225	CTTGTTTG
AGAACATTTGGTGCT	637.974	1.44422	0.277626	5.20205	1.97e-07	1.69e-05	TTGGTGCT
AGAACATGCCGTTAT	530.265	1.44329	0.292159	4.94007	7.81e-07	5.67e-05	GCCGTTAT
AGAACATAGTGTCTC	316.409	1.44079	0.322999	4.46067	8.17e-06	0.000430412	AGTGTCTC
AGAACATATAGTTCG	573.877	1.43949	0.400579	3.59352	0.00032624	0.00842525	ATAGTTCG
AGAACATCGAGGTGC	458.298	1.43882	0.288053	4.99497	5.88e-07	4.42e-05	CGAGGTGC
AGAACATCAGGTGCC	413.3	1.43698	0.289193	4.96893	6.73e-07	4.96e-05	CAGGTGCC
AGAACATCGTGTAAG	371.623	1.43636	0.39603	3.62691	0.000286836	0.00769001	CGTGTAAG
AGAACATCTTGTTAA	500.778	1.4351	0.267096	5.37298	7.74e-08	7.25e-06	CTTGTTAA
AGAACATGATGTCTA	614.891	1.43473	0.39697	3.6142	0.000301271	0.00797187	GATGTCTA
AGAACATTGCGTGAC	694.309	1.43447	0.38463	3.72947	0.000191879	0.00568639	TGCGTGAC
AGAACATGGTGTATG	464.265	1.43248	0.362316	3.95368	7.7e-05	0.00274899	GGTGTATG
AGAACATATTGCTCT	574.139	1.42837	0.33057	4.32093	1.55e-05	0.000742857	ATTGCTCT
AGAACATTATGAGTA	335.135	1.4278	0.3103	4.60136	4.2e-06	0.000245713	TATGAGTA
AGAACATTATGCTAA	283.559	1.42676	0.380288	3.75178	0.000175582	0.00532121	TATGCTAA
AGAACATCGTGTTCT	708.902	1.42536	0.300274	4.74686	2.07e-06	0.000132664	CGTGTTCT
AGAACATATAGTTCA	403.59	1.42475	0.299461	4.75771	1.96e-06	0.000126057	ATAGTTCA
AGAACATAGTGTGCT	592.591	1.42454	0.320208	4.44881	8.63e-06	0.000451114	AGTGTGCT
AGAACATACAGTTAT	554.654	1.42446	0.302122	4.71483	2.42e-06	0.000152329	ACAGTTAT
AGAACATCACGGCCC	275.383	1.42114	0.399568	3.55669	0.000375555	0.00943827	CACGGCCC
AGAACATTGTGCGCC	564.057	1.41986	0.381264	3.72407	0.000196033	0.00576459	TGTGCGCC
AGAACATAATATACC	420.505	1.41807	0.328454	4.31741	1.58e-05	0.000752483	AATATACC
AGAACATGTTATTCC	539.259	1.41054	0.333242	4.23277	2.31e-05	0.00103306	GTTATTCC
AGAACATCCTGTGTT	872.7	1.41049	0.367942	3.83346	0.000126353	0.00406748	CCTGTGTT
AGAACATTGTGAACG	466.862	1.40979	0.384138	3.67002	0.000242535	0.00677975	TGTGAACG
AGAACATCTCGTGCT	483.993	1.408	0.269232	5.22967	1.7e-07	1.48e-05	CTCGTGCT
AGAACATTTTGTTAG	820.356	1.40642	0.292979	4.80043	1.58e-06	0.000105746	TTTGTTAG
AGAACATTGGGATCT	754.456	1.40428	0.362594	3.87286	0.000107566	0.00358838	TGGGATCT
AGAACATGCAGTTTT	427.38	1.39406	0.324528	4.29566	1.74e-05	0.000816272	GCAGTTTT
AGAACATTTGGTTAT	1045.01	1.39108	0.271771	5.11858	3.08e-07	2.51e-05	TTGGTTAT
AGAACATACTGATCG	390.372	1.39036	0.299022	4.64968	3.32e-06	0.000200516	ACTGATCG
AGAACATCTTGTGTT	540.985	1.39017	0.343065	4.0522	5.07e-05	0.00195778	CTTGTGTT
AGAACATGTCGTTCG	902.948	1.39015	0.224896	6.18129	6.36e-10	9.85e-08	GTCGTTCG
AGAACATGGACAGTA	486.373	1.38867	0.335622	4.13759	3.51e-05	0.0014535	GGACAGTA
AGAACATTGTGGAGT	388.062	1.38106	0.323136	4.27394	1.92e-05	0.0008839	TGTGGAGT
AGAACATTGTGGCTT	551.191	1.37962	0.280758	4.91393	8.93e-07	6.38e-05	TGTGGCTT
AGAACATGTTGATCG	946.214	1.37954	0.334658	4.12223	3.75e-05	0.00152625	GTTGATCG
AGAACATAGTGTTGC	724.762	1.37569	0.290822	4.73033	2.24e-06	0.000142895	AGTGTTGC
AGAACATTTTGTCAT	759.565	1.3748	0.35746	3.84601	0.000120056	0.00390803	TTTGTCAT
AGAACATGTTGTCAT	984.44	1.3741	0.250135	5.49343	3.94e-08	3.97e-06	GTTGTCAT
AGAACATTAAGTTAT	491.849	1.37389	0.328456	4.18288	2.88e-05	0.00123318	TAAGTTAT
AGAACATAGGGTTCC	852.647	1.37211	0.264545	5.18668	2.14e-07	1.82e-05	AGGGTTCC
AGAACATTGAGTATG	542.775	1.37132	0.316073	4.33862	1.43e-05	0.000691963	TGAGTATG
AGAACATTCTGCTAT	641.788	1.37105	0.350505	3.91165	9.17e-05	0.00316946	TCTGCTAT
AGAACATGATGTAAC	450.781	1.3696	0.334715	4.09184	4.28e-05	0.0017025	GATGTAAC
AGAACATTGTGCTAA	267.871	1.36927	0.350414	3.9076	9.32e-05	0.00320773	TGTGCTAA
AGAACATAACGTGCT	469.195	1.36885	0.293224	4.66827	3.04e-06	0.0001852	AACGTGCT
AGAACATTTAGCGCT	260.904	1.36816	0.376734	3.63164	0.000281628	0.0075834	TTAGCGCT
AGAACATTTAGTTAT	697.534	1.36661	0.30582	4.46866	7.87e-06	0.000417138	TTAGTTAT
AGAACATTGAGTTAC	339.975	1.36547	0.37986	3.59468	0.000324792	0.00840745	TGAGTTAC
AGAACATTGTCTTCT	456.25	1.36359	0.301306	4.52559	6.02e-06	0.00033444	TGTCTTCT
AGAACATTTTGAATT	375.12	1.36186	0.345942	3.93668	8.26e-05	0.0029078	TTTGAATT
AGAACATTTAGTCAT	762.808	1.3613	0.306196	4.44584	8.76e-06	0.000456137	TTAGTCAT
AGAACATCGTGTTTG	615.298	1.36044	0.284067	4.78913	1.68e-06	0.000111157	CGTGTTTG
AGAACATGGTGTGTA	638.47	1.36002	0.329913	4.12234	3.75e-05	0.00152625	GGTGTGTA
AGAACATAGTGTTTA	549.889	1.35637	0.288048	4.70882	2.49e-06	0.000156089	AGTGTTTA
AGAACATGGAGATAT	303.148	1.3544	0.330303	4.10048	4.12e-05	0.00164976	GGAGATAT
AGAACATGCTGTAAG	458.759	1.35077	0.342025	3.94934	7.84e-05	0.00278968	GCTGTAAG
AGAACATCATGATCT	777.415	1.34804	0.368506	3.65812	0.000254071	0.00700055	CATGATCT
AGAACATTATGTCTG	860.766	1.34736	0.213242	6.31844	2.64e-10	4.42e-08	TATGTCTG
AGAACATTGCGTGTT	500.995	1.34196	0.344938	3.89045	0.000100059	0.00339202	TGCGTGTT
AGAACATTATGTTAG	806.962	1.34117	0.238602	5.62096	1.9e-08	2.08e-06	TATGTTAG
AGAACATCCTGTTTT	879.029	1.33969	0.324927	4.12305	3.74e-05	0.00152383	CCTGTTTT
AGAACATTTAGTTTT	1561.46	1.33834	0.197711	6.76917	1.3e-11	2.77e-09	TTAGTTTT
AGAACATAAAGTAAC	380.472	1.33577	0.289011	4.62188	3.8e-06	0.000226487	AAAGTAAC
AGAACATTAAGTCTT	1018.78	1.33477	0.20832	6.4073	1.48e-10	2.61e-08	TAAGTCTT
AGAACATAACGTTGT	566.948	1.33163	0.292931	4.54588	5.47e-06	0.000308502	AACGTTGT
AGAACATCAAGTGCT	585.886	1.32868	0.33256	3.99531	6.46e-05	0.00238423	CAAGTGCT
AGAACATTTTGAGTT	654.909	1.32638	0.303544	4.36964	1.24e-05	0.000616069	TTTGAGTT
AGAACATTCTGCTCG	530.712	1.32616	0.353907	3.74721	0.000178813	0.00538996	TCTGCTCG
AGAACATATTGTAAG	347.912	1.32611	0.302787	4.3797	1.19e-05	0.000594532	ATTGTAAG
AGAACATTGGGAGCT	286.543	1.32363	0.337076	3.9268	8.61e-05	0.00300525	TGGGAGCT
AGAACATTTTGCACT	655.309	1.31905	0.273054	4.83073	1.36e-06	9.21e-05	TTTGCACT
AGAACATGAAGTGCG	718.366	1.31829	0.225765	5.83919	5.25e-09	6.67e-07	GAAGTGCG
AGAACATCGAGTATT	944.8	1.318	0.310424	4.2458	2.18e-05	0.000980525	CGAGTATT
AGAACATTTTGCTCT	463.871	1.31701	0.316089	4.16657	3.09e-05	0.0013074	TTTGCTCT
AGAACATTTGGTTTC	536.42	1.31238	0.291696	4.49912	6.82e-06	0.000371484	TTGGTTTC
AGAACATTATGTCTT	1006.8	1.31221	0.312249	4.20244	2.64e-05	0.00115174	TATGTCTT
AGAACATCATGTCAC	345.742	1.30471	0.346853	3.76157	0.00016885	0.00515526	CATGTCAC
AGAACATCTTGGTTC	867.897	1.30468	0.272694	4.78442	1.71e-06	0.000112942	CTTGGTTC
AGAACATATAGTCAC	501.341	1.30351	0.278489	4.68064	2.86e-06	0.000176292	ATAGTCAC
AGAACATAAAGTCAC	403.595	1.29926	0.320015	4.05999	4.91e-05	0.00190668	AAAGTCAC
AGAACATAATGTTTT	1314.63	1.29144	0.247108	5.2262	1.73e-07	1.5e-05	AATGTTTT
AGAACATTCCGTGTT	824.109	1.28927	0.297897	4.3279	1.51e-05	0.000722083	TCCGTGTT
AGAACATGCTGTATT	1144.03	1.28766	0.234746	5.48532	4.13e-08	4.13e-06	GCTGTATT
AGAACATGAGGTACC	331.237	1.28471	0.323248	3.97437	7.06e-05	0.00255175	GAGGTACC
AGAACATAGTGTTTG	966.234	1.28425	0.215742	5.95269	2.64e-09	3.56e-07	AGTGTTTG
AGAACATAGTGAGTA	514.289	1.28416	0.298272	4.30533	1.67e-05	0.000786415	AGTGAGTA
AGAACATTATGCTTT	588.114	1.28374	0.302123	4.24907	2.15e-05	0.000967714	TATGCTTT
AGAACATATTGTAAT	944.979	1.28265	0.333439	3.84674	0.0001197	0.00390226	ATTGTAAT
AGAACATCATGTGAT	663.809	1.28229	0.236886	5.41312	6.19e-08	5.92e-06	CATGTGAT
AGAACATAAAGTGTT	696.888	1.28217	0.347113	3.69383	0.000220906	0.00628062	AAAGTGTT
AGAACATTTTGTGAT	1266.95	1.28061	0.303923	4.21361	2.51e-05	0.00110943	TTTGTGAT
AGAACATAAGGTTAT	350.372	1.27349	0.35864	3.55088	0.000383942	0.00959964	AAGGTTAT
AGAACATTACGTCTG	415.283	1.27318	0.351917	3.61784	0.000297069	0.00788879	TACGTCTG
AGAACATCTTGTAAG	499.234	1.26986	0.257719	4.92732	8.34e-07	6e-05	CTTGTAAG
AGAACATTTCATACT	478.451	1.26769	0.286153	4.43011	9.42e-06	0.000486821	TTCATACT
AGAACATGGGGTAAC	360.34	1.2647	0.302999	4.17393	2.99e-05	0.00126974	GGGGTAAC
AGAACATGATGTTCA	592.367	1.26372	0.27962	4.51943	6.2e-06	0.000342163	GATGTTCA
AGAACATTGAGTTAG	529.266	1.26244	0.294682	4.28405	1.84e-05	0.000850976	TGAGTTAG
AGAACATCTTGAGTT	368.069	1.26215	0.31398	4.01985	5.82e-05	0.00219474	CTTGAGTT
AGAACATGGCGTCCG	468.227	1.25641	0.275634	4.55824	5.16e-06	0.000293377	GGCGTCCG
AGAACATCGAGTTAT	367.48	1.25584	0.29201	4.3007	1.7e-05	0.000799672	CGAGTTAT
AGAACATTGGGTGCT	703.263	1.25496	0.22704	5.52751	3.25e-08	3.34e-06	TGGGTGCT
AGAACATCATGTTCT	339.48	1.25466	0.313184	4.00616	6.17e-05	0.00229637	CATGTTCT
AGAACATGATGGCCT	399.065	1.25395	0.31295	4.00687	6.15e-05	0.0022922	GATGGCCT
AGAACATTCTCTGCT	575.793	1.25301	0.242318	5.17092	2.33e-07	1.96e-05	TCTCTGCT
AGAACATATTGTGAG	389.508	1.25091	0.34508	3.62497	0.000288993	0.00773472	ATTGTGAG
AGAACATTGTGTGAA	661.145	1.24825	0.343811	3.63063	0.000282726	0.00760299	TGTGTGAA
AGAACATTGAGTAAT	632.459	1.24818	0.336981	3.704	0.000212228	0.00612152	TGAGTAAT
AGAACATGGTGTTCA	1032.66	1.24393	0.211614	5.87826	4.15e-09	5.38e-07	GGTGTTCA
AGAACATGGTGACCT	594.361	1.24238	0.298191	4.1664	3.09e-05	0.0013074	GGTGACCT
AGAACATCTTGTTCC	400.76	1.24225	0.31613	3.92957	8.51e-05	0.00297416	CTTGTTCC
AGAACATCCAGTTAC	363.805	1.23735	0.319674	3.87067	0.000108538	0.00361493	CCAGTTAC
AGAACATGTAGTCTT	821.564	1.23372	0.29447	4.18962	2.79e-05	0.00120352	GTAGTCTT
AGAACATACCGGTAT	307.911	1.23118	0.33818	3.64061	0.000271991	0.0073885	ACCGGTAT
AGAACATGTTGTATT	820.784	1.23071	0.266027	4.62625	3.72e-06	0.000222188	GTTGTATT
AGAACATCTGGTCCA	450.662	1.22425	0.294601	4.15563	3.24e-05	0.00136451	CTGGTCCA
AGAACATGTACTACG	350.796	1.22393	0.337316	3.62845	0.000285128	0.00765229	GTACTACG
AGAACATCTTGGTCT	331.379	1.2236	0.326278	3.75016	0.000176722	0.00533997	CTTGGTCT
AGAACATGGTGTATA	708.072	1.22314	0.326362	3.74781	0.000178388	0.00537977	GGTGTATA
AGAACATTTCGCTTT	397.846	1.21015	0.283633	4.2666	1.98e-05	0.000909401	TTCGCTTT
AGAACATTGCGGTTC	467.546	1.20924	0.334421	3.61592	0.000299277	0.00793033	TGCGGTTC
AGAACATCGGGATCG	316.738	1.20918	0.327326	3.69412	0.000220646	0.00627614	CGGGATCG
AGAACATCCTGTTTC	554.534	1.20316	0.24504	4.91003	9.11e-07	6.51e-05	CCTGTTTC
AGAACATGTCGTTCA	619.342	1.20115	0.285479	4.20748	2.58e-05	0.00113429	GTCGTTCA
AGAACATGGAGTTTT	903.435	1.20051	0.214938	5.58537	2.33e-08	2.5e-06	GGAGTTTT
AGAACATGGTGCTAT	602.622	1.19901	0.248582	4.82342	1.41e-06	9.52e-05	GGTGCTAT
AGAACATGCTGTGCG	534.499	1.19682	0.318452	3.75825	0.000171104	0.00520855	GCTGTGCG
AGAACATTAAGTGTT	387.977	1.19171	0.289646	4.11436	3.88e-05	0.00157195	TAAGTGTT
AGAACATGTTGTAGT	674.462	1.18937	0.244075	4.87296	1.1e-06	7.64e-05	GTTGTAGT
AGAACATTTGGTTCA	764.166	1.18802	0.312654	3.79979	0.000144818	0.00454778	TTGGTTCA
AGAACATGACATGCT	406.144	1.1842	0.316105	3.74624	0.000179508	0.00540825	GACATGCT
AGAACATTATGAGCA	477.834	1.17996	0.304481	3.87533	0.000106478	0.00355787	TATGAGCA
AGAACATGAAGTATC	509.961	1.17866	0.332525	3.54458	0.000393234	0.0097922	GAAGTATC
AGAACATTGTGACCT	845.877	1.17628	0.271593	4.33104	1.48e-05	0.000713987	TGTGACCT
AGAACATTGCGTGTC	370.526	1.16935	0.327835	3.56688	0.000361263	0.00912147	TGCGTGTC
AGAACATTGTGGTCG	609.188	1.1646	0.248265	4.69096	2.72e-06	0.000168126	TGTGGTCG
AGAACATGGGGTTCG	560.481	1.15765	0.281569	4.11143	3.93e-05	0.00158686	GGGGTTCG
AGAACATCGTGTCGT	752.124	1.15745	0.317531	3.64515	0.000267233	0.00729142	CGTGTCGT
AGAACATCTTGTGGT	419.891	1.14898	0.287154	4.00128	6.3e-05	0.00233577	CTTGTGGT
AGAACATTAAGATCG	521.187	1.14381	0.28757	3.97751	6.96e-05	0.00252421	TAAGATCG
AGAACATGTAGTTTT	956.253	1.14358	0.213374	5.3595	8.35e-08	7.74e-06	GTAGTTTT
AGAACATATTGTCAT	853.192	1.13557	0.268678	4.22653	2.37e-05	0.00105517	ATTGTCAT
AGAACATTCAGTCGT	692.384	1.13322	0.269534	4.20438	2.62e-05	0.00114503	TCAGTCGT
AGAACATACTGAATT	529.74	1.12061	0.257807	4.34671	1.38e-05	0.000673284	ACTGAATT
AGAACATTGAGGTCG	343.22	1.1108	0.306435	3.6249	0.000289074	0.00773472	TGAGGTCG
AGAACATATTGTGAT	690.74	1.11034	0.267313	4.15369	3.27e-05	0.00137467	ATTGTGAT
AGAACATTGTGGTAT	907.891	1.0995	0.266978	4.11831	3.82e-05	0.00155139	TGTGGTAT
AGAACATCGTGAGAT	453.375	1.09357	0.295884	3.69595	0.000219066	0.00625132	CGTGAGAT
AGAACATTTGTTTCT	594.357	1.08927	0.263762	4.12974	3.63e-05	0.00149018	TTGTTTCT
AGAACATTTTGTGTG	951.351	1.08841	0.237652	4.57987	4.65e-06	0.000269792	TTTGTGTG
AGAACATTTTGTCGG	434.084	1.08707	0.28267	3.84573	0.000120194	0.00390803	TTTGTCGG
AGAACATCGTGGCTA	456.503	1.081	0.301886	3.58081	0.000342537	0.00875638	CGTGGCTA
AGAACATGTTCAGGA	494.588	1.07808	0.280037	3.84978	0.000118222	0.00387666	GTTCAGGA
AGAACATGTTGTTTT	1621.79	1.07448	0.292796	3.66974	0.000242796	0.00678229	GTTGTTTT
AGAACATCCTGGTTA	523.684	1.06693	0.260555	4.09485	4.22e-05	0.00168382	CCTGGTTA
AGAACATAATGATTT	692.782	1.06223	0.284951	3.72775	0.000193195	0.00571207	AATGATTT
AGAACATTGGGTTTT	816.93	1.06217	0.266364	3.98768	6.67e-05	0.00244553	TGGGTTTT
AGAACATTTAGGTCT	629.863	1.06129	0.26398	4.02035	5.81e-05	0.0021924	TTAGGTCT
AGAACATTTTGTGGT	836.954	1.05196	0.290479	3.62147	0.000292929	0.00780579	TTTGTGGT
AGAACATCCCGGCCT	469.097	1.04503	0.260743	4.00789	6.13e-05	0.00228378	CCCGGCCT
AGAACATAATGTGAT	563.903	1.04201	0.282602	3.68721	0.000226728	0.00641359	AATGTGAT
AGAACATCGTGTATA	680.639	1.03795	0.272053	3.81525	0.000136047	0.0043387	CGTGTATA
AGAACATTGTGTGTA	1179.66	1.03535	0.278731	3.71452	0.000203588	0.00593906	TGTGTGTA
AGAACATTTTATGAT	592.453	1.03183	0.271577	3.7994	0.000145047	0.00455263	TTTATGAT
AGAACATTATTTACT	636.7	1.02459	0.277752	3.68888	0.000225247	0.00638048	TATTTACT
AGAACATATTGTAGT	533.488	1.02352	0.255476	4.00631	6.17e-05	0.00229626	ATTGTAGT
AGAACATAGAGTATT	1219.6	1.01511	0.258767	3.92289	8.75e-05	0.00304457	AGAGTATT
AGAACATTATGTCTA	782.349	1.01269	0.275022	3.6822	0.000231233	0.00652304	TATGTCTA
AGAACATTTTGTTCT	1186.9	1.01214	0.256623	3.94407	8.01e-05	0.00283683	TTTGTTCT
AGAACATGTTGTTTA	578.006	0.980821	0.264142	3.71324	0.000204623	0.00596137	GTTGTTTA
AGAACATATTGTAAC	564.366	0.962351	0.245854	3.91432	9.07e-05	0.00314067	ATTGTAAC
AGAACATTTTGTAAG	589.641	0.945852	0.264592	3.57475	0.000350564	0.00889144	TTTGTAAG
AGAACATTTTGTCGT	691.728	0.942528	0.247896	3.80211	0.00014347	0.00451464	TTTGTCGT
AGAACATACAGTTTT	637.258	0.902882	0.231636	3.89785	9.71e-05	0.00331358	ACAGTTTT
AGAACATGTTGGTCT	627.297	0.885378	0.249845	3.54371	0.000394541	0.00982078	GTTGGTCT

## Sheet: Fig. 5B
Fig. 5B
Sequence:	AGAACATTCCGTCCA	AGAACATTCCGTCCA	AGAACATGGCGTCCA	AGAACATGGCGTCCA	AGAACATGGTGTCCA	AGAACATGGTGTCCA	AGAACATTCTGTCCA	AGAACATTCTGTCCA
Treatment	Ethanol	Dex	Ethanol	Dex	Ethanol	Dex	Ethanol	Dex
rep1	1	18.1547	1.14599	4.5533	1.19489	5.03948	n/a	n/a
rep2	1	21.548	0.770969	2.55183	0.581678	6.19674	1.17036	5.36332
rep3	1	64.7802	1.08097	4.80791	0.730973	17.2856	0.855295	21.5872
rep4	1	8.72725	1.68754	0.669337	0.987785	3.79992	0.833088	9.08789
Mean rep 1-4	1	28.3025	1.17137	3.14559	0.873832	8.08043	0.952915	12.0128
SD	0	24.916	0.38104	1.93471	0.271925	6.21432	0.188642	8.49825
SEM	0	12.458	0.19052	0.967355	0.135962	3.10716	0.108913	4.90647

## Sheet: Fig. 6
Fig. 6
Construct:	mean(exp)	std(exp)	mean(CV)	std(CV)
1xCgt	0.23628	0.089697	0.906638	0.102945
1xFkbp5-1	0.174276	0.0405489	1.71069	0.309245
1xFkbp5-2	0.126944	0.0352775	1.70818	0.223702
1xGilz	0.205444	0.07093	1.71965	0.300619
1xPal	0.0939241	0.00879911	2.54078	0.639232
3xCgt	0.606631	0.0437074	2.9203	0.328719
3xFkbp5-1	1.42394	0.657209	1.27202	0.150326
3xFkbp5-2	1.58149	0.879507	2.339	0.309425
3xGilz	1.33268	0.0831181	0.933506	0.11424
3xPal	0.473591	0.0683334	3.03685	0.412025
3xSgk	0.876201	0.0784276	2.20387	0.283709
Ap1_Fkbp5-2	1.11298	0.0571784	1.08622	0.0757837
Ets1_Fkbp5-2	0.890677	0.537807	1.42504	0.361043
Sp1_Fkbp5-2	1.32804	0.302127	1.43934	0.195922
combi1	0.420766	0.0644287	1.14281	0.0375287
combi2	0.264109	0.0418148	1.28373	0.148495
tAC-flank	0.29607	0.0545382	1.40762	0.145154

[truncated: 2 more sheets: Fig. S2A, Fig. S8A]
